# Supplementary material for: Crystal structure of [5-n-butyl-10-(2,5-di­meth­oxy­phen­yl)-2,3,7,8,13,12,17,18-octa­ethyl­porphyrin­ato]nickel(II)
Source: Acta Crystallogr E Crystallogr Commun. 2015 Oct 31;71(Pt 11):1397–400. doi: 10.1107/S2056989015020058 (PMC4645047; doi:10.1107/S2056989015020058)
Supplement: Supplementary file 1 [file e-71-01397-sup1.cif]

##############################################################################
#                                                                            #
# This CIF contains the data in a paper accepted for publication in          #
# Acta Crystallographica Section E. It conforms to the requirements of       #
# Notes for Authors for Acta Crystallographica Section E, and has been       #
# peer reviewed under the auspices of the IUCr Commission on Journals.       #
#                                                                            #
# Full details of the Crystallographic Information File format               #
# are given in the paper "The Crystallographic Information File (CIF):       #
# a New Standard Archive File for Crystallography" by S. R. Hall, F. H.      #
# Allen and I. D. Brown [Acta Cryst. (1991), A47, 655-685].                  #
#                                                                            #
# The current version of the core CIF dictionary is obtainable from          #
# ftp://ftp.iucr.org/pub/cif_core.dic.                                       #
#                                                                            #
# Software is freely available for graphical display of the structure(s)     #
# in this CIF. For information consult the CIF software page                 #
# http://www.iucr.org/resources/cif/software.                                #
#                                                                            #
# This file may be used for bona fide research purposes within the           #
# scientific community so long as proper attribution is given to the journal # 
# article from which it was obtained.                                        #
#                                                                            #
##############################################################################
data_I
_audit_creation_method     'SHELXL-2014/7'
_chemical_name_systematic
;\
[5-Butyl-10-(2,5-dimethoxyphenyl)-2,3,7,8,13,12,17,18-\
octaethylporphyrinato]nickel(II)
;
_chemical_name_common     ?
_chemical_formula_moiety     'C48 H60 N4 Ni O2'
_chemical_formula_sum     'C48 H60 N4 Ni O2'
_chemical_formula_iupac     '[Ni (C48 H60 N4 O2)]'
_chemical_formula_weight     783.71
_chemical_melting_point     ?
_shelx_space_group_comment
;
The symmetry employed for this shelxl refinement is uniquely defined
by the following loop, which should always be used as a source of
symmetry information in preference to the above space-group names.
They are only intended as comments.
;
_space_group_crystal_system     triclinic
_space_group_name_H-M_alt     'P -1'
_space_group_name_Hall     '-P 1'
loop_
    _space_group_symop_operation_xyz
    'x, y, z'
    '-x, -y, -z'
_cell_length_a     11.9496(6)
_cell_length_b     13.6692(6)
_cell_length_c     14.3909(7)
_cell_angle_alpha     72.018(2)
_cell_angle_beta     69.051(2)
_cell_angle_gamma     89.558(2)
_cell_volume     2074.03(17)
_cell_formula_units_Z     2
_cell_measurement_reflns_used     5872
_cell_measurement_theta_min     2.28
_cell_measurement_theta_max     29.88
_cell_measurement_temperature     100(2)
_exptl_crystal_description     Plate
_exptl_crystal_colour     orange
_exptl_crystal_size_max     0.30
_exptl_crystal_size_mid     0.14
_exptl_crystal_size_min     0.03
_exptl_crystal_density_diffrn     1.255
_exptl_crystal_density_meas     ?
_exptl_crystal_density_method     ?
_exptl_crystal_F_000     840
_exptl_absorpt_coefficient_mu     0.511
_exptl_absorpt_correction_type     multi-scan
_exptl_absorpt_process_details
;
(<i>SADABS</i>; Bruker, 2014)
;
_shelx_estimated_absorpt_T_min     0.685
_shelx_estimated_absorpt_T_max     0.985
_exptl_absorpt_correction_T_min     0.7035
_exptl_absorpt_correction_T_max     0.7452
_diffrn_ambient_temperature     100(2)
_diffrn_radiation_type     MoK\a
_diffrn_radiation_wavelength     0.71073
_diffrn_measurement_device_type     'Bruker SMART APEXII area-detector'
_diffrn_measurement_method     '\f and \w scans'
_diffrn_detector_area_resol_mean     8.258
_diffrn_reflns_number     50235
_diffrn_reflns_av_R_equivalents     0.1031
_diffrn_reflns_theta_min     1.577
_diffrn_reflns_theta_max     25.396
_diffrn_reflns_theta_full     25.242
_diffrn_measured_fraction_theta_max     0.997
_diffrn_measured_fraction_theta_full     1.000
_diffrn_reflns_limit_h_min     -14
_diffrn_reflns_limit_h_max     14
_diffrn_reflns_limit_k_min     -16
_diffrn_reflns_limit_k_max     16
_diffrn_reflns_limit_l_min     -17
_diffrn_reflns_limit_l_max     17
_refine_special_details     ?
_reflns_number_total     7609
_reflns_number_gt     4733
_reflns_threshold_expression     'I > 2\s(I)'
_refine_ls_structure_factor_coef     Fsqd
_refine_ls_matrix_type     full
_refine_ls_R_factor_all     0.0909
_refine_ls_R_factor_gt     0.0436
_refine_ls_wR_factor_gt     0.0785
_refine_ls_wR_factor_ref     0.0881
_refine_ls_goodness_of_fit_ref     0.923
_refine_ls_restrained_S_all     0.923
_refine_ls_number_reflns     7609
_refine_ls_number_parameters     525
_refine_ls_number_restraints     1
_refine_ls_hydrogen_treatment     constr
_refine_ls_weighting_scheme     calc
_refine_ls_weighting_details
                      'w=1/[\s^2^(Fo^2^)+(0.0356P)^2^] where P=(Fo^2^+2Fc^2^)/3'
_atom_sites_solution_hydrogens     geom
_atom_sites_solution_primary     ?
_atom_sites_solution_secondary     ?
_refine_ls_shift/su_max     0.001
_refine_ls_shift/su_mean     0.000
_refine_diff_density_max     0.847
_refine_diff_density_min     -0.731
_refine_ls_extinction_method     none
_refine_ls_extinction_coef     .
loop_
    _atom_type_symbol
    _atom_type_description
    _atom_type_scat_dispersion_real
    _atom_type_scat_dispersion_imag
    _atom_type_scat_source
    'C' 'C' 0.0033 0.0016
                         'International Tables Vol C Tables 4.2.6.8 and 6.1.1.4'
    'H' 'H' 0.0000 0.0000
                         'International Tables Vol C Tables 4.2.6.8 and 6.1.1.4'
    'N' 'N' 0.0061 0.0033
                         'International Tables Vol C Tables 4.2.6.8 and 6.1.1.4'
    'Ni' 'Ni' 0.3393 1.1124
                         'International Tables Vol C Tables 4.2.6.8 and 6.1.1.4'
    'O' 'O' 0.0106 0.0060
                         'International Tables Vol C Tables 4.2.6.8 and 6.1.1.4'
_computing_data_collection
;
APEX2 (Bruker, 2014)
;
_computing_cell_refinement
;
SAINT (Bruker, 2014)
;
_computing_data_reduction
;
SAINT (Bruker, 2014)
;
_computing_structure_solution
;
SHELXT (Sheldrick, 2015<i>a</i>)
;
_computing_structure_refinement
;
SHELXL2014 (Sheldrick, 2015<i>b</i>)
;
_computing_molecular_graphics
;
XP in SHELXTL (Sheldrick, 2008)
;
_computing_publication_material
;
publCIF (Westrip, 2010)
;
loop_
    _atom_site_type_symbol
    _atom_site_label
    _atom_site_fract_x
    _atom_site_fract_y
    _atom_site_fract_z
    _atom_site_U_iso_or_equiv
    _atom_site_adp_type
    _atom_site_calc_flag
    _atom_site_occupancy
    _atom_site_disorder_assembly
    _atom_site_disorder_group
    C C1 0.0992(2) 0.5331(2) 0.5481(2) 0.0174(6) Uani d 1 . .
    C C2 0.0103(2) 0.5576(2) 0.6339(2) 0.0195(7) Uani d 1 . .
    C C3 0.0058(2) 0.6612(2) 0.6015(2) 0.0184(6) Uani d 1 . .
    C C4 0.0856(2) 0.7003(2) 0.4905(2) 0.0181(6) Uani d 1 . .
    C C5 0.0947(2) 0.7989(2) 0.4198(2) 0.0179(6) Uani d 1 . .
    C C6 0.1288(2) 0.8118(2) 0.3124(2) 0.0174(6) Uani d 1 . .
    C C7 0.0798(2) 0.8822(2) 0.2422(2) 0.0202(7) Uani d 1 . .
    C C8 0.1231(2) 0.8625(2) 0.1491(2) 0.0202(6) Uani d 1 . .
    C C9 0.2073(2) 0.7866(2) 0.1581(2) 0.0180(6) Uani d 1 . .
    C C10 0.2973(2) 0.7647(2) 0.0761(2) 0.0190(6) Uani d 1 . .
    C C15 0.5064(3) 0.5136(2) 0.2482(2) 0.0331(8) Uani d 1 . .
    H H15A 0.5838 0.4900 0.2292 0.040 Uiso calc 1 . .
    C C16 0.4260(3) 0.4679(2) 0.3497(2) 0.0242(7) Uani d 1 . .
    C C17 0.4371(3) 0.3727(2) 0.4247(2) 0.0244(7) Uani d 1 . .
    C C18 0.3325(3) 0.3492(2) 0.5088(2) 0.0236(7) Uani d 1 . .
    C C19 0.2583(2) 0.4315(2) 0.4878(2) 0.0199(7) Uani d 1 . .
    C C20 0.1495(2) 0.4414(2) 0.5591(2) 0.0212(7) Uani d 1 . .
    H H20A 0.1075 0.3825 0.6183 0.025 Uiso calc 1 . .
    C C21 -0.0577(3) 0.4800(2) 0.7411(2) 0.0246(7) Uani d 1 . .
    H H21A -0.0622 0.4103 0.7345 0.029 Uiso calc 1 . .
    H H21B -0.1411 0.4975 0.7683 0.029 Uiso calc 1 . .
    C C22 0.0016(3) 0.4773(2) 0.8199(2) 0.0398(9) Uani d 1 . .
    H H22A -0.0446 0.4247 0.8877 0.060 Uiso calc 1 . .
    H H22B 0.0029 0.5452 0.8293 0.060 Uiso calc 1 . .
    H H22C 0.0843 0.4601 0.7933 0.060 Uiso calc 1 . .
    C C31 -0.0812(2) 0.7179(2) 0.6658(2) 0.0244(7) Uani d 1 . .
    H H31A -0.0395 0.7853 0.6546 0.029 Uiso calc 1 . .
    H H31B -0.1072 0.6769 0.7415 0.029 Uiso calc 1 . .
    C C32 -0.1926(3) 0.7367(2) 0.6364(2) 0.0339(8) Uani d 1 . .
    H H32A -0.2425 0.7797 0.6745 0.051 Uiso calc 1 . .
    H H32B -0.2395 0.6702 0.6554 0.051 Uiso calc 1 . .
    H H32C -0.1670 0.7723 0.5604 0.051 Uiso calc 1 . .
    C C51 0.0729(3) 0.8926(2) 0.4562(2) 0.0223(7) Uani d 1 . .
    H H51A -0.0096 0.8822 0.5099 0.027 Uiso calc 1 . .
    H H51B 0.0788 0.9545 0.3958 0.027 Uiso calc 1 . .
    C C52 0.1645(3) 0.9111(3) 0.5029(2) 0.0373(5) Uani d 1 . .
    H H52A 0.1427 0.9689 0.5314 0.045 Uiso calc 1 . .
    H H52B 0.1593 0.8483 0.5624 0.045 Uiso calc 1 . .
    C C53 0.2931(3) 0.9363(3) 0.4241(2) 0.0373(5) Uani d 1 . .
    H H53A 0.2961 0.9909 0.3591 0.045 Uiso calc 1 . .
    H H53B 0.3204 0.8739 0.4055 0.045 Uiso calc 1 . .
    C C54 0.3782(3) 0.9728(2) 0.4664(2) 0.0373(5) Uani d 1 . .
    H H54A 0.4609 0.9846 0.4145 0.056 Uiso calc 1 . .
    H H54B 0.3736 0.9199 0.5321 0.056 Uiso calc 1 . .
    H H54C 0.3552 1.0375 0.4800 0.056 Uiso calc 1 . .
    C C71 -0.0151(3) 0.9535(2) 0.2676(2) 0.0240(7) Uani d 1 . .
    H H71A -0.0560 0.9337 0.3450 0.029 Uiso calc 1 . .
    H H71B -0.0764 0.9442 0.2385 0.029 Uiso calc 1 . .
    C C72 0.0357(3) 1.0679(2) 0.2236(2) 0.0310(8) Uani d 1 . .
    H H72A -0.0306 1.1104 0.2386 0.047 Uiso calc 1 . .
    H H72B 0.0792 1.0876 0.1473 0.047 Uiso calc 1 . .
    H H72C 0.0911 1.0790 0.2567 0.047 Uiso calc 1 . .
    C C81 0.0710(3) 0.9022(2) 0.0649(2) 0.0228(7) Uani d 1 . .
    H H81A 0.1368 0.9224 -0.0054 0.027 Uiso calc 1 . .
    H H81B 0.0308 0.9644 0.0728 0.027 Uiso calc 1 . .
    C C82 -0.0201(3) 0.8191(2) 0.0730(2) 0.0321(8) Uani d 1 . .
    H H82A -0.0581 0.8480 0.0219 0.048 Uiso calc 1 . .
    H H82B -0.0820 0.7955 0.1443 0.048 Uiso calc 1 . .
    H H82C 0.0215 0.7604 0.0581 0.048 Uiso calc 1 . .
    C C101 0.3076(2) 0.8260(2) -0.0339(2) 0.0203(6) Uani d 1 . .
    C C102 0.3597(3) 0.9287(2) -0.0781(2) 0.0292(8) Uani d 1 . .
    H H10H 0.3893 0.9589 -0.0389 0.035 Uiso calc 0.600(2) A 1
    C C103 0.3687(3) 0.9873(2) -0.1786(2) 0.0337(8) Uani d 1 . .
    H H10J 0.4077 1.0563 -0.2094 0.040 Uiso calc 0.400(2) A 2
    C C104 0.3209(3) 0.9452(2) -0.2337(2) 0.0314(8) Uani d 1 . .
    H H10A 0.3241 0.9864 -0.3014 0.038 Uiso calc 1 . .
    C C105 0.2682(3) 0.8433(2) -0.1913(2) 0.0261(7) Uani d 1 . .
    H H10I 0.2362 0.8145 -0.2301 0.031 Uiso calc 0.600(2) A 1
    C C106 0.2626(2) 0.7834(2) -0.0915(2) 0.0198(6) Uani d 1 . .
    H H10K 0.2279 0.7132 -0.0626 0.024 Uiso calc 0.400(2) A 2
    C C171 0.5470(3) 0.3161(2) 0.4078(2) 0.0321(8) Uani d 1 . .
    H H17A 0.5767 0.3130 0.3353 0.039 Uiso calc 1 . .
    H H17B 0.5241 0.2442 0.4572 0.039 Uiso calc 1 . .
    C C172 0.6490(3) 0.3668(3) 0.4241(3) 0.0507(10) Uani d 1 . .
    H H17C 0.7179 0.3266 0.4121 0.076 Uiso calc 1 . .
    H H17D 0.6209 0.3687 0.4963 0.076 Uiso calc 1 . .
    H H17E 0.6735 0.4375 0.3743 0.076 Uiso calc 1 . .
    C C181 0.2990(3) 0.2619(2) 0.6112(2) 0.0335(8) Uani d 1 . .
    H H18A 0.3429 0.2026 0.5988 0.040 Uiso calc 1 . .
    H H18B 0.2115 0.2391 0.6389 0.040 Uiso calc 1 . .
    C C182 0.3296(3) 0.2945(3) 0.6928(2) 0.0454(9) Uani d 1 . .
    H H18C 0.3058 0.2363 0.7588 0.068 Uiso calc 1 . .
    H H18D 0.2859 0.3530 0.7055 0.068 Uiso calc 1 . .
    H H18E 0.4166 0.3152 0.6664 0.068 Uiso calc 1 . .
    N N1 0.14074(19) 0.61957(17) 0.46025(16) 0.0173(5) Uani d 1 . .
    N N2 0.20042(19) 0.75011(16) 0.26233(16) 0.0176(5) Uani d 1 . .
    N N4 0.3174(2) 0.50394(17) 0.39042(16) 0.0205(6) Uani d 1 . .
    Ni Ni1 0.26092(3) 0.62863(3) 0.32541(3) 0.01819(11) Uani d 1 . .
    N N3 0.3797(2) 0.63970(18) 0.18985(16) 0.0218(6) Uani d 1 . .
    C C11 0.3849(2) 0.7011(2) 0.0904(2) 0.0213(7) Uani d 1 . .
    C C14 0.4830(3) 0.5910(2) 0.1720(2) 0.0305(8) Uani d 1 . .
    C C12 0.4970(3) 0.6906(2) 0.0100(2) 0.0318(8) Uani d 1 . .
    C C13 0.5564(3) 0.6234(3) 0.0618(2) 0.0368(9) Uani d 1 . .
    C C131 0.6770(3) 0.5866(3) 0.0152(3) 0.0657(9) Uani d 1 . .
    H H13A 0.6941 0.5962 -0.0598 0.079 Uiso calc 1 . .
    H H13B 0.6727 0.5117 0.0522 0.079 Uiso calc 1 . .
    C C132 0.7794(3) 0.6439(3) 0.0232(3) 0.0657(9) Uani d 1 . .
    H H13C 0.8550 0.6163 -0.0066 0.099 Uiso calc 1 . .
    H H13D 0.7631 0.6346 0.0974 0.099 Uiso calc 1 . .
    H H13E 0.7864 0.7178 -0.0158 0.099 Uiso calc 1 . .
    C C121 0.551(3) 0.7491(18) -0.1075(8) 0.029(3) Uani d 0.513(5) B 1
    H H12A 0.6397 0.7642 -0.1322 0.035 Uiso calc 0.513(5) B 1
    H H12B 0.5159 0.8150 -0.1250 0.035 Uiso calc 0.513(5) B 1
    C C122 0.5158(5) 0.6715(5) -0.1579(4) 0.0304(18) Uani d 0.513(5) B 1
    H H12C 0.5465 0.7032 -0.2347 0.046 Uiso calc 0.513(5) B 1
    H H12D 0.4278 0.6565 -0.1308 0.046 Uiso calc 0.513(5) B 1
    H H12E 0.5515 0.6070 -0.1392 0.046 Uiso calc 0.513(5) B 1
    C C12B 0.542(3) 0.734(2) -0.1093(9) 0.029(3) Uani d 0.487(5) B 2
    H H12F 0.4750 0.7513 -0.1338 0.035 Uiso calc 0.487(5) B 2
    H H12G 0.5868 0.6833 -0.1413 0.035 Uiso calc 0.487(5) B 2
    C C12C 0.6292(7) 0.8338(6) -0.1373(6) 0.065(3) Uani d 0.487(5) B 2
    H H12H 0.6599 0.8695 -0.2135 0.097 Uiso calc 0.487(5) B 2
    H H12I 0.6970 0.8139 -0.1150 0.097 Uiso calc 0.487(5) B 2
    H H12J 0.5846 0.8800 -0.1008 0.097 Uiso calc 0.487(5) B 2
    C C108 0.1604(5) 0.6449(4) -0.1065(4) 0.0352(8) Uani d 0.600(2) A 1
    H H10E 0.1277 0.5722 -0.0676 0.053 Uiso calc 0.600(2) A 1
    H H10F 0.2222 0.6505 -0.1752 0.053 Uiso calc 0.600(2) A 1
    H H10G 0.0952 0.6855 -0.1168 0.053 Uiso calc 0.600(2) A 1
    O O2B 0.2130(3) 0.6839(2) -0.0478(2) 0.0231(8) Uani d 0.600(2) A 1
    O O1 0.4351(3) 1.0869(2) -0.2248(2) 0.0353(10) Uani d 0.600(2) A 1
    C C111 0.4968(5) 1.1267(4) -0.1724(4) 0.0352(8) Uani d 0.600(2) A 1
    H H11A 0.5435 1.1935 -0.2199 0.053 Uiso calc 0.600(2) A 1
    H H11B 0.5513 1.0778 -0.1528 0.053 Uiso calc 0.600(2) A 1
    H H11C 0.4376 1.1362 -0.1090 0.053 Uiso calc 0.600(2) A 1
    C C109 0.1601(7) 0.6923(6) -0.2017(6) 0.0352(8) Uani d 0.400(2) A 2
    H H10B 0.1291 0.6752 -0.2500 0.053 Uiso calc 0.400(2) A 2
    H H10C 0.0926 0.6892 -0.1369 0.053 Uiso calc 0.400(2) A 2
    H H10D 0.2151 0.6426 -0.1848 0.053 Uiso calc 0.400(2) A 2
    O O1B 0.2227(4) 0.7934(4) -0.2501(4) 0.0299(13) Uani d 0.400(2) A 2
    O O2 0.3879(5) 0.9755(4) -0.0216(4) 0.0324(14) Uani d 0.400(2) A 2
    C C112 0.4089(7) 1.0859(5) -0.0569(6) 0.0352(8) Uani d 0.400(2) A 2
    H H11G 0.4194 1.1085 -0.0019 0.053 Uiso calc 0.400(2) A 2
    H H11D 0.3397 1.1152 -0.0721 0.053 Uiso calc 0.400(2) A 2
    H H11E 0.4818 1.1096 -0.1210 0.053 Uiso calc 0.400(2) A 2
loop_
    _atom_site_aniso_label
    _atom_site_aniso_U_11
    _atom_site_aniso_U_22
    _atom_site_aniso_U_33
    _atom_site_aniso_U_12
    _atom_site_aniso_U_13
    _atom_site_aniso_U_23
    C1 0.0172(16) 0.0229(17) 0.0141(15) 0.0023(13) -0.0090(13) -0.0052(13)
    C2 0.0155(16) 0.0262(18) 0.0191(16) -0.0013(13) -0.0095(13) -0.0069(14)
    C3 0.0161(16) 0.0264(18) 0.0173(15) 0.0018(13) -0.0084(13) -0.0105(14)
    C4 0.0155(16) 0.0247(17) 0.0200(15) 0.0037(13) -0.0100(13) -0.0115(14)
    C5 0.0159(16) 0.0232(17) 0.0216(16) 0.0084(13) -0.0123(13) -0.0108(14)
    C6 0.0176(16) 0.0180(16) 0.0194(15) 0.0026(13) -0.0087(13) -0.0077(13)
    C7 0.0230(17) 0.0176(16) 0.0213(16) 0.0026(13) -0.0105(13) -0.0053(13)
    C8 0.0234(17) 0.0180(16) 0.0197(16) 0.0020(13) -0.0099(13) -0.0048(13)
    C9 0.0210(17) 0.0187(16) 0.0163(15) 0.0003(13) -0.0099(13) -0.0051(13)
    C10 0.0191(16) 0.0228(17) 0.0155(15) -0.0010(13) -0.0066(13) -0.0064(13)
    C15 0.0190(18) 0.046(2) 0.0280(18) 0.0165(16) -0.0056(15) -0.0084(16)
    C16 0.0197(17) 0.0296(18) 0.0250(17) 0.0087(14) -0.0092(14) -0.0104(15)
    C17 0.0259(19) 0.0285(18) 0.0262(17) 0.0118(15) -0.0145(15) -0.0137(15)
    C18 0.0321(19) 0.0220(17) 0.0227(16) 0.0084(14) -0.0154(15) -0.0097(14)
    C19 0.0205(17) 0.0218(17) 0.0201(16) 0.0043(13) -0.0097(13) -0.0080(14)
    C20 0.0223(17) 0.0208(17) 0.0201(16) -0.0007(13) -0.0099(14) -0.0038(14)
    C21 0.0243(18) 0.0261(18) 0.0210(16) -0.0006(14) -0.0042(14) -0.0096(14)
    C22 0.057(2) 0.036(2) 0.0231(17) -0.0043(17) -0.0159(17) -0.0035(16)
    C31 0.0260(18) 0.0300(18) 0.0172(15) 0.0028(14) -0.0050(13) -0.0115(14)
    C32 0.0216(19) 0.045(2) 0.0378(19) 0.0098(16) -0.0050(15) -0.0247(17)
    C51 0.0273(18) 0.0233(17) 0.0201(15) 0.0093(14) -0.0107(14) -0.0100(14)
    C52 0.0310(12) 0.0517(13) 0.0342(11) -0.0003(10) -0.0105(9) -0.0227(10)
    C53 0.0310(12) 0.0517(13) 0.0342(11) -0.0003(10) -0.0105(9) -0.0227(10)
    C54 0.0310(12) 0.0517(13) 0.0342(11) -0.0003(10) -0.0105(9) -0.0227(10)
    C71 0.0298(18) 0.0263(18) 0.0229(16) 0.0108(14) -0.0158(14) -0.0106(14)
    C72 0.043(2) 0.0262(18) 0.0310(18) 0.0123(16) -0.0204(16) -0.0114(15)
    C81 0.0293(18) 0.0226(17) 0.0199(16) 0.0084(14) -0.0125(14) -0.0081(13)
    C82 0.035(2) 0.036(2) 0.0286(18) 0.0038(16) -0.0209(16) -0.0049(15)
    C101 0.0195(17) 0.0245(17) 0.0138(14) 0.0021(13) -0.0037(13) -0.0051(13)
    C102 0.035(2) 0.0260(19) 0.0220(17) -0.0019(15) -0.0057(15) -0.0072(15)
    C103 0.043(2) 0.0188(18) 0.0245(18) -0.0005(16) 0.0007(16) -0.0031(15)
    C104 0.038(2) 0.030(2) 0.0154(16) 0.0108(16) -0.0044(15) 0.0005(15)
    C105 0.0246(18) 0.036(2) 0.0190(16) 0.0078(15) -0.0069(14) -0.0128(15)
    C106 0.0181(16) 0.0182(17) 0.0183(15) 0.0032(13) -0.0034(13) -0.0037(14)
    C171 0.0308(19) 0.036(2) 0.0354(19) 0.0161(16) -0.0185(16) -0.0126(16)
    C172 0.035(2) 0.062(3) 0.074(3) 0.0237(19) -0.035(2) -0.030(2)
    C181 0.034(2) 0.0292(19) 0.0323(18) 0.0120(16) -0.0120(16) -0.0041(16)
    C182 0.048(2) 0.055(2) 0.0253(18) 0.0047(19) -0.0176(17) 0.0016(17)
    N1 0.0172(13) 0.0219(14) 0.0162(13) 0.0057(11) -0.0086(11) -0.0079(11)
    N2 0.0180(14) 0.0208(14) 0.0157(12) 0.0034(11) -0.0078(11) -0.0065(11)
    N4 0.0182(14) 0.0279(15) 0.0177(13) 0.0083(12) -0.0080(11) -0.0094(12)
    Ni1 0.0172(2) 0.0236(2) 0.0153(2) 0.00671(16) -0.00691(16) -0.00747(17)
    N3 0.0179(14) 0.0298(15) 0.0152(13) 0.0077(11) -0.0043(11) -0.0064(12)
    C11 0.0201(17) 0.0271(18) 0.0149(15) 0.0027(14) -0.0055(13) -0.0057(14)
    C14 0.0197(18) 0.044(2) 0.0232(17) 0.0130(16) -0.0057(14) -0.0073(16)
    C12 0.0248(19) 0.045(2) 0.0199(17) 0.0051(16) -0.0029(14) -0.0090(16)
    C13 0.0248(19) 0.050(2) 0.0251(18) 0.0155(17) -0.0024(15) -0.0069(17)
    C131 0.0299(16) 0.114(3) 0.0406(15) 0.0344(17) -0.0055(14) -0.0182(16)
    C132 0.0299(16) 0.114(3) 0.0406(15) 0.0344(17) -0.0055(14) -0.0182(16)
    C121 0.023(3) 0.039(6) 0.0205(17) 0.003(4) -0.0033(16) -0.011(2)
    C122 0.023(4) 0.055(4) 0.023(3) 0.004(3) -0.009(3) -0.025(3)
    C12B 0.023(3) 0.039(6) 0.0205(17) 0.003(4) -0.0033(16) -0.011(2)
    C12C 0.033(5) 0.076(7) 0.047(5) -0.006(5) 0.005(4) 0.008(5)
    C108 0.044(2) 0.0275(19) 0.0384(19) -0.0049(16) -0.0212(17) -0.0089(16)
    O2B 0.026(2) 0.021(2) 0.0210(18) -0.0026(15) -0.0096(15) -0.0052(16)
    O1 0.046(2) 0.023(2) 0.027(2) -0.0070(18) -0.0141(18) 0.0054(17)
    C111 0.044(2) 0.0275(19) 0.0384(19) -0.0049(16) -0.0212(17) -0.0089(16)
    C109 0.044(2) 0.0275(19) 0.0384(19) -0.0049(16) -0.0212(17) -0.0089(16)
    O1B 0.034(3) 0.035(3) 0.026(3) 0.008(3) -0.014(2) -0.013(3)
    O2 0.048(4) 0.021(3) 0.034(3) -0.004(3) -0.025(3) -0.007(3)
    C112 0.044(2) 0.0275(19) 0.0384(19) -0.0049(16) -0.0212(17) -0.0089(16)
_geom_special_details
;
All e.s.d.'s (except the e.s.d. in the dihedral angle between two l.s. planes)
are estimated using the full covariance matrix. The cell e.s.d.'s are taken
into account individually in the estimation of e.s.d.'s in distances, angles
and torsion angles; correlations between e.s.d.'s in cell parameters are only
used when they are defined by crystal symmetry. An approximate (isotropic)
treatment of cell e.s.d.'s is used for estimating e.s.d.'s involving l.s.
planes.
;
loop_
    _geom_bond_atom_site_label_1
    _geom_bond_atom_site_label_2
    _geom_bond_site_symmetry_2
    _geom_bond_distance
    _geom_bond_publ_flag
    C1 N1 . 1.371(3) ?
    C1 C20 . 1.376(3) ?
    C1 C2 . 1.441(4) ?
    C2 C3 . 1.353(4) ?
    C2 C21 . 1.508(4) ?
    C3 C4 . 1.462(3) ?
    C3 C31 . 1.510(3) ?
    C4 N1 . 1.387(3) ?
    C4 C5 . 1.392(3) ?
    C5 C6 . 1.403(3) ?
    C5 C51 . 1.514(3) ?
    C6 N2 . 1.374(3) ?
    C6 C7 . 1.450(3) ?
    C7 C8 . 1.363(3) ?
    C7 C71 . 1.509(4) ?
    C8 C9 . 1.450(4) ?
    C8 C81 . 1.510(3) ?
    C9 C10 . 1.394(3) ?
    C9 N2 . 1.398(3) ?
    C10 C11 . 1.387(4) ?
    C10 C101 . 1.506(3) ?
    C15 C16 . 1.374(4) ?
    C15 C14 . 1.378(4) ?
    C15 H15A . 0.9500 ?
    C16 N4 . 1.376(3) ?
    C16 C17 . 1.452(4) ?
    C17 C18 . 1.348(4) ?
    C17 C171 . 1.501(4) ?
    C18 C19 . 1.452(4) ?
    C18 C181 . 1.502(4) ?
    C19 N4 . 1.375(3) ?
    C19 C20 . 1.375(4) ?
    C20 H20A . 0.9500 ?
    C21 C22 . 1.528(4) ?
    C21 H21A . 0.9900 ?
    C21 H21B . 0.9900 ?
    C22 H22A . 0.9800 ?
    C22 H22B . 0.9800 ?
    C22 H22C . 0.9800 ?
    C31 C32 . 1.533(4) ?
    C31 H31A . 0.9900 ?
    C31 H31B . 0.9900 ?
    C32 H32A . 0.9800 ?
    C32 H32B . 0.9800 ?
    C32 H32C . 0.9800 ?
    C51 C52 . 1.532(4) ?
    C51 H51A . 0.9900 ?
    C51 H51B . 0.9900 ?
    C52 C53 . 1.513(4) ?
    C52 H52A . 0.9900 ?
    C52 H52B . 0.9900 ?
    C53 C54 . 1.513(4) ?
    C53 H53A . 0.9900 ?
    C53 H53B . 0.9900 ?
    C54 H54A . 0.9800 ?
    C54 H54B . 0.9800 ?
    C54 H54C . 0.9800 ?
    C71 C72 . 1.531(4) ?
    C71 H71A . 0.9900 ?
    C71 H71B . 0.9900 ?
    C72 H72A . 0.9800 ?
    C72 H72B . 0.9800 ?
    C72 H72C . 0.9800 ?
    C81 C82 . 1.528(4) ?
    C81 H81A . 0.9900 ?
    C81 H81B . 0.9900 ?
    C82 H82A . 0.9800 ?
    C82 H82B . 0.9800 ?
    C82 H82C . 0.9800 ?
    C101 C106 . 1.391(4) ?
    C101 C102 . 1.394(4) ?
    C102 O2 . 1.305(5) ?
    C102 C103 . 1.386(4) ?
    C102 H10H . 0.9500 ?
    C103 C104 . 1.377(4) ?
    C103 O1 . 1.416(4) ?
    C103 H10J . 0.9500 ?
    C104 C105 . 1.386(4) ?
    C104 H10A . 0.9500 ?
    C105 C106 . 1.395(4) ?
    C105 O1B . 1.472(5) ?
    C105 H10I . 0.9500 ?
    C106 O2B . 1.347(4) ?
    C106 H10K . 0.9500 ?
    C171 C172 . 1.528(4) ?
    C171 H17A . 0.9900 ?
    C171 H17B . 0.9900 ?
    C172 H17C . 0.9800 ?
    C172 H17D . 0.9800 ?
    C172 H17E . 0.9800 ?
    C181 C182 . 1.531(4) ?
    C181 H18A . 0.9900 ?
    C181 H18B . 0.9900 ?
    C182 H18C . 0.9800 ?
    C182 H18D . 0.9800 ?
    C182 H18E . 0.9800 ?
    N1 Ni1 . 1.925(2) ?
    N2 Ni1 . 1.904(2) ?
    N4 Ni1 . 1.919(2) ?
    Ni1 N3 . 1.919(2) ?
    N3 C14 . 1.378(3) ?
    N3 C11 . 1.396(3) ?
    C11 C12 . 1.465(4) ?
    C14 C13 . 1.434(4) ?
    C12 C13 . 1.360(4) ?
    C12 C12B . 1.518(11) ?
    C12 C121 . 1.519(11) ?
    C13 C131 . 1.511(4) ?
    C131 C132 . 1.515(5) ?
    C131 H13A . 0.9900 ?
    C131 H13B . 0.9900 ?
    C132 H13C . 0.9800 ?
    C132 H13D . 0.9800 ?
    C132 H13E . 0.9800 ?
    C121 C122 . 1.59(2) ?
    C121 H12A . 0.9900 ?
    C121 H12B . 0.9900 ?
    C122 H12C . 0.9800 ?
    C122 H12D . 0.9800 ?
    C122 H12E . 0.9800 ?
    C12B C12C . 1.58(3) ?
    C12B H12F . 0.9900 ?
    C12B H12G . 0.9900 ?
    C12C H12H . 0.9800 ?
    C12C H12I . 0.9800 ?
    C12C H12J . 0.9800 ?
    C108 O2B . 1.434(5) ?
    C108 H10E . 0.9800 ?
    C108 H10F . 0.9800 ?
    C108 H10G . 0.9800 ?
    O1 C111 . 1.436(5) ?
    C111 H11A . 0.9800 ?
    C111 H11B . 0.9800 ?
    C111 H11C . 0.9800 ?
    C109 O1B . 1.416(8) ?
    C109 H10B . 0.9800 ?
    C109 H10C . 0.9800 ?
    C109 H10D . 0.9800 ?
    O2 C112 . 1.428(8) ?
    C112 H11G . 0.9800 ?
    C112 H11D . 0.9800 ?
    C112 H11E . 0.9800 ?
loop_
    _geom_angle_atom_site_label_1
    _geom_angle_atom_site_label_2
    _geom_angle_atom_site_label_3
    _geom_angle_site_symmetry_1
    _geom_angle_site_symmetry_3
    _geom_angle
    _geom_angle_publ_flag
    N1 C1 C20 . . 124.9(2) ?
    N1 C1 C2 . . 110.2(2) ?
    C20 C1 C2 . . 124.0(2) ?
    C3 C2 C1 . . 107.6(2) ?
    C3 C2 C21 . . 127.9(2) ?
    C1 C2 C21 . . 124.5(2) ?
    C2 C3 C4 . . 106.4(2) ?
    C2 C3 C31 . . 124.5(2) ?
    C4 C3 C31 . . 128.4(2) ?
    N1 C4 C5 . . 123.2(2) ?
    N1 C4 C3 . . 109.5(2) ?
    C5 C4 C3 . . 126.8(2) ?
    C4 C5 C6 . . 119.2(2) ?
    C4 C5 C51 . . 121.2(2) ?
    C6 C5 C51 . . 119.5(2) ?
    N2 C6 C5 . . 124.7(2) ?
    N2 C6 C7 . . 110.1(2) ?
    C5 C6 C7 . . 124.7(2) ?
    C8 C7 C6 . . 107.0(2) ?
    C8 C7 C71 . . 124.1(2) ?
    C6 C7 C71 . . 128.3(2) ?
    C7 C8 C9 . . 107.1(2) ?
    C7 C8 C81 . . 122.6(2) ?
    C9 C8 C81 . . 129.5(2) ?
    C10 C9 N2 . . 122.9(2) ?
    C10 C9 C8 . . 127.1(2) ?
    N2 C9 C8 . . 109.0(2) ?
    C11 C10 C9 . . 123.5(2) ?
    C11 C10 C101 . . 119.4(2) ?
    C9 C10 C101 . . 116.5(2) ?
    C16 C15 C14 . . 124.8(3) ?
    C16 C15 H15A . . 117.6 ?
    C14 C15 H15A . . 117.6 ?
    C15 C16 N4 . . 122.9(3) ?
    C15 C16 C17 . . 126.0(3) ?
    N4 C16 C17 . . 110.9(2) ?
    C18 C17 C16 . . 106.4(2) ?
    C18 C17 C171 . . 128.9(3) ?
    C16 C17 C171 . . 124.7(3) ?
    C17 C18 C19 . . 107.1(2) ?
    C17 C18 C181 . . 128.3(3) ?
    C19 C18 C181 . . 124.3(3) ?
    N4 C19 C20 . . 124.3(2) ?
    N4 C19 C18 . . 110.5(2) ?
    C20 C19 C18 . . 124.8(3) ?
    C19 C20 C1 . . 122.6(3) ?
    C19 C20 H20A . . 118.7 ?
    C1 C20 H20A . . 118.7 ?
    C2 C21 C22 . . 112.5(2) ?
    C2 C21 H21A . . 109.1 ?
    C22 C21 H21A . . 109.1 ?
    C2 C21 H21B . . 109.1 ?
    C22 C21 H21B . . 109.1 ?
    H21A C21 H21B . . 107.8 ?
    C21 C22 H22A . . 109.5 ?
    C21 C22 H22B . . 109.5 ?
    H22A C22 H22B . . 109.5 ?
    C21 C22 H22C . . 109.5 ?
    H22A C22 H22C . . 109.5 ?
    H22B C22 H22C . . 109.5 ?
    C3 C31 C32 . . 112.1(2) ?
    C3 C31 H31A . . 109.2 ?
    C32 C31 H31A . . 109.2 ?
    C3 C31 H31B . . 109.2 ?
    C32 C31 H31B . . 109.2 ?
    H31A C31 H31B . . 107.9 ?
    C31 C32 H32A . . 109.5 ?
    C31 C32 H32B . . 109.5 ?
    H32A C32 H32B . . 109.5 ?
    C31 C32 H32C . . 109.5 ?
    H32A C32 H32C . . 109.5 ?
    H32B C32 H32C . . 109.5 ?
    C5 C51 C52 . . 111.5(2) ?
    C5 C51 H51A . . 109.3 ?
    C52 C51 H51A . . 109.3 ?
    C5 C51 H51B . . 109.3 ?
    C52 C51 H51B . . 109.3 ?
    H51A C51 H51B . . 108.0 ?
    C53 C52 C51 . . 113.4(2) ?
    C53 C52 H52A . . 108.9 ?
    C51 C52 H52A . . 108.9 ?
    C53 C52 H52B . . 108.9 ?
    C51 C52 H52B . . 108.9 ?
    H52A C52 H52B . . 107.7 ?
    C52 C53 C54 . . 112.2(2) ?
    C52 C53 H53A . . 109.2 ?
    C54 C53 H53A . . 109.2 ?
    C52 C53 H53B . . 109.2 ?
    C54 C53 H53B . . 109.2 ?
    H53A C53 H53B . . 107.9 ?
    C53 C54 H54A . . 109.5 ?
    C53 C54 H54B . . 109.5 ?
    H54A C54 H54B . . 109.5 ?
    C53 C54 H54C . . 109.5 ?
    H54A C54 H54C . . 109.5 ?
    H54B C54 H54C . . 109.5 ?
    C7 C71 C72 . . 113.4(2) ?
    C7 C71 H71A . . 108.9 ?
    C72 C71 H71A . . 108.9 ?
    C7 C71 H71B . . 108.9 ?
    C72 C71 H71B . . 108.9 ?
    H71A C71 H71B . . 107.7 ?
    C71 C72 H72A . . 109.5 ?
    C71 C72 H72B . . 109.5 ?
    H72A C72 H72B . . 109.5 ?
    C71 C72 H72C . . 109.5 ?
    H72A C72 H72C . . 109.5 ?
    H72B C72 H72C . . 109.5 ?
    C8 C81 C82 . . 110.6(2) ?
    C8 C81 H81A . . 109.5 ?
    C82 C81 H81A . . 109.5 ?
    C8 C81 H81B . . 109.5 ?
    C82 C81 H81B . . 109.5 ?
    H81A C81 H81B . . 108.1 ?
    C81 C82 H82A . . 109.5 ?
    C81 C82 H82B . . 109.5 ?
    H82A C82 H82B . . 109.5 ?
    C81 C82 H82C . . 109.5 ?
    H82A C82 H82C . . 109.5 ?
    H82B C82 H82C . . 109.5 ?
    C106 C101 C102 . . 119.0(2) ?
    C106 C101 C10 . . 121.4(2) ?
    C102 C101 C10 . . 119.5(2) ?
    O2 C102 C103 . . 118.1(3) ?
    O2 C102 C101 . . 120.7(3) ?
    C103 C102 C101 . . 120.7(3) ?
    C103 C102 H10H . . 119.6 ?
    C101 C102 H10H . . 119.6 ?
    C104 C103 C102 . . 119.7(3) ?
    C104 C103 O1 . . 121.7(3) ?
    C102 C103 O1 . . 118.5(3) ?
    C104 C103 H10J . . 120.2 ?
    C102 C103 H10J . . 120.2 ?
    C103 C104 C105 . . 120.7(3) ?
    C103 C104 H10A . . 119.7 ?
    C105 C104 H10A . . 119.7 ?
    C104 C105 C106 . . 119.5(3) ?
    C104 C105 O1B . . 122.4(3) ?
    C106 C105 O1B . . 118.0(3) ?
    C104 C105 H10I . . 120.2 ?
    C106 C105 H10I . . 120.2 ?
    O2B C106 C101 . . 118.3(3) ?
    O2B C106 C105 . . 121.4(3) ?
    C101 C106 C105 . . 120.3(3) ?
    C101 C106 H10K . . 119.8 ?
    C105 C106 H10K . . 119.8 ?
    C17 C171 C172 . . 113.2(3) ?
    C17 C171 H17A . . 108.9 ?
    C172 C171 H17A . . 108.9 ?
    C17 C171 H17B . . 108.9 ?
    C172 C171 H17B . . 108.9 ?
    H17A C171 H17B . . 107.7 ?
    C171 C172 H17C . . 109.5 ?
    C171 C172 H17D . . 109.5 ?
    H17C C172 H17D . . 109.5 ?
    C171 C172 H17E . . 109.5 ?
    H17C C172 H17E . . 109.5 ?
    H17D C172 H17E . . 109.5 ?
    C18 C181 C182 . . 111.5(2) ?
    C18 C181 H18A . . 109.3 ?
    C182 C181 H18A . . 109.3 ?
    C18 C181 H18B . . 109.3 ?
    C182 C181 H18B . . 109.3 ?
    H18A C181 H18B . . 108.0 ?
    C181 C182 H18C . . 109.5 ?
    C181 C182 H18D . . 109.5 ?
    H18C C182 H18D . . 109.5 ?
    C181 C182 H18E . . 109.5 ?
    H18C C182 H18E . . 109.5 ?
    H18D C182 H18E . . 109.5 ?
    C1 N1 C4 . . 106.1(2) ?
    C1 N1 Ni1 . . 126.70(17) ?
    C4 N1 Ni1 . . 127.03(18) ?
    C6 N2 C9 . . 106.1(2) ?
    C6 N2 Ni1 . . 127.01(17) ?
    C9 N2 Ni1 . . 126.42(17) ?
    C19 N4 C16 . . 105.1(2) ?
    C19 N4 Ni1 . . 127.50(18) ?
    C16 N4 Ni1 . . 127.42(19) ?
    N2 Ni1 N3 . . 89.77(9) ?
    N2 Ni1 N4 . . 178.32(10) ?
    N3 Ni1 N4 . . 91.08(9) ?
    N2 Ni1 N1 . . 89.26(9) ?
    N3 Ni1 N1 . . 179.03(10) ?
    N4 Ni1 N1 . . 89.89(9) ?
    C14 N3 C11 . . 105.5(2) ?
    C14 N3 Ni1 . . 125.71(18) ?
    C11 N3 Ni1 . . 128.65(18) ?
    C10 C11 N3 . . 122.7(2) ?
    C10 C11 C12 . . 127.8(2) ?
    N3 C11 C12 . . 109.4(2) ?
    N3 C14 C15 . . 124.4(3) ?
    N3 C14 C13 . . 110.9(2) ?
    C15 C14 C13 . . 124.3(3) ?
    C13 C12 C11 . . 106.6(2) ?
    C13 C12 C12B . . 122.3(13) ?
    C11 C12 C12B . . 130.9(13) ?
    C13 C12 C121 . . 123.2(12) ?
    C11 C12 C121 . . 129.9(12) ?
    C12 C13 C14 . . 107.5(3) ?
    C12 C13 C131 . . 127.8(3) ?
    C14 C13 C131 . . 124.7(3) ?
    C13 C131 C132 . . 112.7(3) ?
    C13 C131 H13A . . 109.1 ?
    C132 C131 H13A . . 109.1 ?
    C13 C131 H13B . . 109.1 ?
    C132 C131 H13B . . 109.1 ?
    H13A C131 H13B . . 107.8 ?
    C131 C132 H13C . . 109.5 ?
    C131 C132 H13D . . 109.5 ?
    H13C C132 H13D . . 109.5 ?
    C131 C132 H13E . . 109.5 ?
    H13C C132 H13E . . 109.5 ?
    H13D C132 H13E . . 109.5 ?
    C12 C121 C122 . . 103.4(13) ?
    C12 C121 H12A . . 111.1 ?
    C122 C121 H12A . . 111.1 ?
    C12 C121 H12B . . 111.1 ?
    C122 C121 H12B . . 111.1 ?
    H12A C121 H12B . . 109.0 ?
    C121 C122 H12C . . 109.5 ?
    C121 C122 H12D . . 109.5 ?
    H12C C122 H12D . . 109.5 ?
    C121 C122 H12E . . 109.5 ?
    H12C C122 H12E . . 109.5 ?
    H12D C122 H12E . . 109.5 ?
    C12 C12B C12C . . 103.4(14) ?
    C12 C12B H12F . . 111.1 ?
    C12C C12B H12F . . 111.1 ?
    C12 C12B H12G . . 111.1 ?
    C12C C12B H12G . . 111.1 ?
    H12F C12B H12G . . 109.0 ?
    C12B C12C H12H . . 109.5 ?
    C12B C12C H12I . . 109.5 ?
    H12H C12C H12I . . 109.5 ?
    C12B C12C H12J . . 109.5 ?
    H12H C12C H12J . . 109.5 ?
    H12I C12C H12J . . 109.5 ?
    O2B C108 H10E . . 109.5 ?
    O2B C108 H10F . . 109.5 ?
    H10E C108 H10F . . 109.5 ?
    O2B C108 H10G . . 109.5 ?
    H10E C108 H10G . . 109.5 ?
    H10F C108 H10G . . 109.5 ?
    C106 O2B C108 . . 116.6(3) ?
    C103 O1 C111 . . 122.1(3) ?
    O1 C111 H11A . . 109.5 ?
    O1 C111 H11B . . 109.5 ?
    H11A C111 H11B . . 109.5 ?
    O1 C111 H11C . . 109.5 ?
    H11A C111 H11C . . 109.5 ?
    H11B C111 H11C . . 109.5 ?
    O1B C109 H10B . . 109.5 ?
    O1B C109 H10C . . 109.5 ?
    H10B C109 H10C . . 109.5 ?
    O1B C109 H10D . . 109.5 ?
    H10B C109 H10D . . 109.5 ?
    H10C C109 H10D . . 109.5 ?
    C109 O1B C105 . . 121.1(5) ?
    C102 O2 C112 . . 120.0(5) ?
    O2 C112 H11G . . 109.5 ?
    O2 C112 H11D . . 109.5 ?
    H11G C112 H11D . . 109.5 ?
    O2 C112 H11E . . 109.5 ?
    H11G C112 H11E . . 109.5 ?
    H11D C112 H11E . . 109.5 ?
loop_
    _geom_torsion_atom_site_label_1
    _geom_torsion_atom_site_label_2
    _geom_torsion_atom_site_label_3
    _geom_torsion_atom_site_label_4
    _geom_torsion_site_symmetry_1
    _geom_torsion_site_symmetry_2
    _geom_torsion_site_symmetry_3
    _geom_torsion_site_symmetry_4
    _geom_torsion
    _geom_torsion_publ_flag
    N1 C1 C2 C3 . . . . -5.8(3) ?
    C20 C1 C2 C3 . . . . 163.7(2) ?
    N1 C1 C2 C21 . . . . 177.6(2) ?
    C20 C1 C2 C21 . . . . -12.9(4) ?
    C1 C2 C3 C4 . . . . 5.1(3) ?
    C21 C2 C3 C4 . . . . -178.5(2) ?
    C1 C2 C3 C31 . . . . 176.3(2) ?
    C21 C2 C3 C31 . . . . -7.2(4) ?
    C2 C3 C4 N1 . . . . -2.9(3) ?
    C31 C3 C4 N1 . . . . -173.7(2) ?
    C2 C3 C4 C5 . . . . 168.7(3) ?
    C31 C3 C4 C5 . . . . -2.1(4) ?
    N1 C4 C5 C6 . . . . 19.6(4) ?
    C3 C4 C5 C6 . . . . -151.0(3) ?
    N1 C4 C5 C51 . . . . -158.2(2) ?
    C3 C4 C5 C51 . . . . 31.2(4) ?
    C4 C5 C6 N2 . . . . -28.5(4) ?
    C51 C5 C6 N2 . . . . 149.4(3) ?
    C4 C5 C6 C7 . . . . 142.2(3) ?
    C51 C5 C6 C7 . . . . -39.9(4) ?
    N2 C6 C7 C8 . . . . -0.2(3) ?
    C5 C6 C7 C8 . . . . -172.1(3) ?
    N2 C6 C7 C71 . . . . 171.3(3) ?
    C5 C6 C7 C71 . . . . -0.5(5) ?
    C6 C7 C8 C9 . . . . -5.0(3) ?
    C71 C7 C8 C9 . . . . -177.0(3) ?
    C6 C7 C8 C81 . . . . 165.7(2) ?
    C71 C7 C8 C81 . . . . -6.3(4) ?
    C7 C8 C9 C10 . . . . -160.4(3) ?
    C81 C8 C9 C10 . . . . 29.7(5) ?
    C7 C8 C9 N2 . . . . 8.6(3) ?
    C81 C8 C9 N2 . . . . -161.2(3) ?
    N2 C9 C10 C11 . . . . 3.1(4) ?
    C8 C9 C10 C11 . . . . 170.8(3) ?
    N2 C9 C10 C101 . . . . -168.2(2) ?
    C8 C9 C10 C101 . . . . -0.6(4) ?
    C14 C15 C16 N4 . . . . -8.4(5) ?
    C14 C15 C16 C17 . . . . 165.9(3) ?
    C15 C16 C17 C18 . . . . -172.3(3) ?
    N4 C16 C17 C18 . . . . 2.6(3) ?
    C15 C16 C17 C171 . . . . 8.7(5) ?
    N4 C16 C17 C171 . . . . -176.4(3) ?
    C16 C17 C18 C19 . . . . -2.0(3) ?
    C171 C17 C18 C19 . . . . 177.0(3) ?
    C16 C17 C18 C181 . . . . -176.1(3) ?
    C171 C17 C18 C181 . . . . 2.8(5) ?
    C17 C18 C19 N4 . . . . 0.8(3) ?
    C181 C18 C19 N4 . . . . 175.3(2) ?
    C17 C18 C19 C20 . . . . -173.1(3) ?
    C181 C18 C19 C20 . . . . 1.4(4) ?
    N4 C19 C20 C1 . . . . -12.1(4) ?
    C18 C19 C20 C1 . . . . 160.9(3) ?
    N1 C1 C20 C19 . . . . 9.5(4) ?
    C2 C1 C20 C19 . . . . -158.4(3) ?
    C3 C2 C21 C22 . . . . -81.0(3) ?
    C1 C2 C21 C22 . . . . 94.9(3) ?
    C2 C3 C31 C32 . . . . -96.7(3) ?
    C4 C3 C31 C32 . . . . 72.6(4) ?
    C4 C5 C51 C52 . . . . 62.3(3) ?
    C6 C5 C51 C52 . . . . -115.5(3) ?
    C5 C51 C52 C53 . . . . 63.6(3) ?
    C51 C52 C53 C54 . . . . 169.7(3) ?
    C8 C7 C71 C72 . . . . -82.5(3) ?
    C6 C7 C71 C72 . . . . 107.4(3) ?
    C7 C8 C81 C82 . . . . -96.7(3) ?
    C9 C8 C81 C82 . . . . 71.7(4) ?
    C11 C10 C101 C106 . . . . 85.9(3) ?
    C9 C10 C101 C106 . . . . -102.3(3) ?
    C11 C10 C101 C102 . . . . -96.2(3) ?
    C9 C10 C101 C102 . . . . 75.6(3) ?
    C106 C101 C102 O2 . . . . 170.7(4) ?
    C10 C101 C102 O2 . . . . -7.3(5) ?
    C106 C101 C102 C103 . . . . -1.1(4) ?
    C10 C101 C102 C103 . . . . -179.1(3) ?
    O2 C102 C103 C104 . . . . -169.1(4) ?
    C101 C102 C103 C104 . . . . 2.9(5) ?
    C101 C102 C103 O1 . . . . -172.5(3) ?
    C102 C103 C104 C105 . . . . -2.7(5) ?
    O1 C103 C104 C105 . . . . 172.6(3) ?
    C103 C104 C105 C106 . . . . 0.7(4) ?
    C103 C104 C105 O1B . . . . -176.3(3) ?
    C102 C101 C106 O2B . . . . 179.7(3) ?
    C10 C101 C106 O2B . . . . -2.4(4) ?
    C102 C101 C106 C105 . . . . -0.9(4) ?
    C10 C101 C106 C105 . . . . 177.0(2) ?
    C104 C105 C106 O2B . . . . -179.5(3) ?
    C104 C105 C106 C101 . . . . 1.1(4) ?
    O1B C105 C106 C101 . . . . 178.2(3) ?
    C18 C17 C171 C172 . . . . -101.9(4) ?
    C16 C17 C171 C172 . . . . 76.9(4) ?
    C17 C18 C181 C182 . . . . 91.2(4) ?
    C19 C18 C181 C182 . . . . -82.0(3) ?
    C20 C1 N1 C4 . . . . -165.5(2) ?
    C2 C1 N1 C4 . . . . 3.8(3) ?
    C20 C1 N1 Ni1 . . . . 10.1(4) ?
    C2 C1 N1 Ni1 . . . . 179.41(17) ?
    C5 C4 N1 C1 . . . . -172.6(2) ?
    C3 C4 N1 C1 . . . . -0.6(3) ?
    C5 C4 N1 Ni1 . . . . 11.8(4) ?
    C3 C4 N1 Ni1 . . . . -176.21(17) ?
    C5 C6 N2 C9 . . . . 177.4(3) ?
    C7 C6 N2 C9 . . . . 5.5(3) ?
    C5 C6 N2 Ni1 . . . . 4.7(4) ?
    C7 C6 N2 Ni1 . . . . -167.12(18) ?
    C10 C9 N2 C6 . . . . 161.0(3) ?
    C8 C9 N2 C6 . . . . -8.6(3) ?
    C10 C9 N2 Ni1 . . . . -26.3(4) ?
    C8 C9 N2 Ni1 . . . . 164.09(18) ?
    C20 C19 N4 C16 . . . . 174.7(3) ?
    C18 C19 N4 C16 . . . . 0.8(3) ?
    C20 C19 N4 Ni1 . . . . -5.1(4) ?
    C18 C19 N4 Ni1 . . . . -179.01(17) ?
    C15 C16 N4 C19 . . . . 173.0(3) ?
    C17 C16 N4 C19 . . . . -2.1(3) ?
    C15 C16 N4 Ni1 . . . . -7.2(4) ?
    C17 C16 N4 Ni1 . . . . 177.76(18) ?
    C9 C10 C11 N3 . . . . 10.8(4) ?
    C101 C10 C11 N3 . . . . -178.1(2) ?
    C9 C10 C11 C12 . . . . -165.6(3) ?
    C101 C10 C11 C12 . . . . 5.6(5) ?
    C14 N3 C11 C10 . . . . -178.2(3) ?
    Ni1 N3 C11 C10 . . . . -1.5(4) ?
    C14 N3 C11 C12 . . . . -1.3(3) ?
    Ni1 N3 C11 C12 . . . . 175.4(2) ?
    C11 N3 C14 C15 . . . . -171.7(3) ?
    Ni1 N3 C14 C15 . . . . 11.4(4) ?
    C11 N3 C14 C13 . . . . 1.8(3) ?
    Ni1 N3 C14 C13 . . . . -175.0(2) ?
    C16 C15 C14 N3 . . . . 6.2(5) ?
    C16 C15 C14 C13 . . . . -166.5(3) ?
    C10 C11 C12 C13 . . . . 177.0(3) ?
    N3 C11 C12 C13 . . . . 0.3(4) ?
    C10 C11 C12 C12B . . . . -8.4(14) ?
    N3 C11 C12 C12B . . . . 174.9(14) ?
    C10 C11 C12 C121 . . . . 3.9(13) ?
    N3 C11 C12 C121 . . . . -172.8(13) ?
    C11 C12 C13 C14 . . . . 0.8(4) ?
    C12B C12 C13 C14 . . . . -174.3(12) ?
    C121 C12 C13 C14 . . . . 174.5(11) ?
    C11 C12 C13 C131 . . . . -179.7(3) ?
    C12B C12 C13 C131 . . . . 5.2(13) ?
    C121 C12 C13 C131 . . . . -6.0(12) ?
    N3 C14 C13 C12 . . . . -1.7(4) ?
    C15 C14 C13 C12 . . . . 171.9(3) ?
    N3 C14 C13 C131 . . . . 178.8(3) ?
    C15 C14 C13 C131 . . . . -7.7(6) ?
    C12 C13 C131 C132 . . . . 99.5(4) ?
    C14 C13 C131 C132 . . . . -81.1(4) ?
    C13 C12 C121 C122 . . . . 87.6(17) ?
    C11 C12 C121 C122 . . . . -100.3(15) ?
    C13 C12 C12B C12C . . . . -88.5(17) ?
    C11 C12 C12B C12C . . . . 97.7(18) ?
    C101 C106 O2B C108 . . . . 175.9(3) ?
    C105 C106 O2B C108 . . . . -3.5(5) ?
    C104 C103 O1 C111 . . . . -172.8(4) ?
    C102 C103 O1 C111 . . . . 2.5(5) ?
    C104 C105 O1B C109 . . . . -174.5(5) ?
    C106 C105 O1B C109 . . . . 8.5(7) ?
    C103 C102 O2 C112 . . . . 9.6(7) ?
    C101 C102 O2 C112 . . . . -162.4(5) ?
_shelx_hkl_file
;
   0   0  -1   99.96    2.73
   0   0  -1   97.22    2.74
   0   0  -1  101.73    1.80
   0   0   1   92.91    3.43
   0   0   1  101.42    2.53
   0   0  -2   42.97    3.72
   0   0  -2   38.79    2.99
   0   0  -2   40.95    3.78
   0   0  -2   36.39    4.24
   0   0  -2   44.01    4.53
   0   0  -2   41.73    2.81
   0   0  -2   37.40    4.00
   0   0   2   42.87    5.42
   0   0   2   36.30    3.16
   0   0   2   38.88    3.58
   0   0   2   35.73    3.62
   0   0   2   47.55    5.65
   0   0   2   33.31    4.36
   0   0  -3    2.35    3.30
   0   0  -3    2.45    3.54
   0   0  -3   -0.14    2.82
   0   0  -3    2.20    2.79
   0   0  -3    1.72    2.49
   0   0   3    1.54    5.42
   0   0   3   -1.94    3.52
   0   0   3   -3.12    3.38
   0   0   3    2.47    3.54
   0   0   3    3.33    5.73
   0   0   3    2.43    3.85
   0   0  -4   19.65    4.18
   0   0  -4   18.68    4.36
   0   0  -4    9.67    4.67
   0   0  -4   15.47    4.63
   0   0  -4   14.03    2.96
   0   0   4   16.78    6.34
   0   0   4   11.91    3.41
   0   0   4   12.96    4.91
   0   0   4   16.19    5.05
   0   0   4   17.81    6.38
   0   0   4    8.70    4.45
   0   0  -5   -2.85    3.87
   0   0  -5    4.21    4.37
   0   0  -5    1.75    4.72
   0   0  -5    0.17    4.60
   0   0  -5    1.02    2.86
   0   0   5   -1.05    6.44
   0   0   5   -1.44    3.26
   0   0   5   -3.94    4.06
   0   0   5   -3.35    4.03
   0   0   5   -3.03    6.35
   0   0   5   -0.42    4.34
   0   0  -6   11.09    4.56
   0   0  -6    9.77    4.72
   0   0  -6   11.61    5.26
   0   0  -6    5.33    4.90
   0   0  -6    8.13    3.11
   0   0   6   18.45    7.59
   0   0   6    8.93    4.41
   0   0   6    7.51    5.42
   0   0   6    8.48    4.44
   0   0   6   -2.69    7.24
   0   0   6   10.91    5.50
   0   0  -7   53.98    7.02
   0   0  -7   53.20    7.10
   0   0  -7   50.93    7.79
   0   0  -7   49.91    7.77
   0   0  -7   48.79    4.64
   0   0   7   51.69    8.83
   0   0   7   52.02    6.51
   0   0   7   46.93    6.62
   0   0   7   51.58    6.62
   0   0   7   48.96    8.56
   0   0  -8   61.33    7.64
   0   0  -8   55.46    7.50
   0   0  -8   56.30    8.24
   0   0  -8   51.75    8.13
   0   0  -8   48.81    4.83
   0   0   8   59.57    8.61
   0   0   8   52.61    5.72
   0   0   8   65.70    8.19
   0   0   8   59.88    7.12
   0   0   8   58.01    9.11
   0   0  -9    5.89    5.10
   0   0  -9    8.55    5.51
   0   0  -9    2.15    5.91
   0   0  -9    4.81    5.78
   0   0  -9   11.33    3.88
   0   0   9   10.43    9.04
   0   0   9    8.96    5.07
   0   0   9   15.22    6.53
   0   0   9   12.56    8.59
   0   0 -10    8.02    7.58
   0   0 -10   -2.66    5.72
   0   0 -10    3.49    6.57
   0   0 -10    3.50    6.12
   0   0  10   -3.82    9.72
   0   0  10    7.23    6.63
   0   0  10    5.48    5.76
   0   0  10   -1.53    6.19
   0   0 -11   19.11    8.73
   0   0 -11    6.11    6.38
   0   0 -11   11.47    7.17
   0   0 -11    5.63    6.78
   0   0  11   -1.38   10.67
   0   0  11   12.32    5.89
   0   0  11   13.84    7.74
   0   0  11    9.71    9.84
   0   0 -12  121.76   14.48
   0   0 -12  127.91   12.30
   0   0 -12  132.00   13.46
   0   0 -12  125.34   12.65
   0   0 -12  132.48   12.58
   0   0  12  140.24   16.98
   0   0  12  141.25   14.53
   0   0  12  128.20   10.99
   0   0  12  134.46   15.72
   0   0 -13    1.93    9.13
   0   0 -13   -3.71    6.54
   0   0 -13   -3.01    6.91
   0   0 -13    5.43    7.99
   0   0 -13    5.39    7.55
   0   0  13   -6.07   12.04
   0   0  13    8.44    8.69
   0   0  13   14.31   10.91
   0   0 -14   29.16   10.73
   0   0 -14   36.53    9.06
   0   0 -14   38.71    9.70
   0   0 -14   40.31    9.31
   0   0  14   40.70   13.92
   0   0  14   42.05   12.26
   0   0 -15    3.88   10.21
   0   0 -15    3.90    8.65
   0   0 -15   -5.18    7.85
   0   0  15   24.81   14.09
   0   0  15   14.10   11.64
   0  -1  14   20.86   13.42
   0  -1  14    4.64   15.35
   0  -1  14   16.52   11.78
   0   1 -14   13.94   10.26
   0   1 -14   14.43   10.30
   0   1 -14   11.68    8.51
   0   1 -14   10.55    7.89
   0  -1  13    1.62   12.37
   0  -1  13   -1.88    8.79
   0  -1  13    2.62   10.93
   0   1 -13   10.11    9.53
   0   1 -13   11.38    8.06
   0   1 -13   18.12    8.10
   0   1 -13   10.73    7.42
   0  -1  12    9.59   11.99
   0  -1  12   14.51    7.47
   0  -1  12   20.48   11.22
   0   1 -12    8.00    9.20
   0   1 -12    1.00    5.89
   0   1 -12    1.29    7.13
   0   1 -12    9.50    7.49
   0   1 -12    7.79    6.96
   0  -1  11   18.94   11.53
   0  -1  11   15.43    6.14
   0  -1  11   13.78    7.00
   0  -1  11   13.69   10.69
   0   1 -11   19.20    8.84
   0   1 -11   15.92    6.05
   0   1 -11   12.32    7.38
   0   1 -11   12.88    7.20
   0   1 -11   16.60    6.93
   0  -1  10    2.27    9.95
   0  -1  10    2.23    5.35
   0  -1  10    1.87    7.15
   0  -1  10   -6.69    9.40
   0   1 -10    0.19    7.61
   0   1 -10    1.43    6.18
   0   1 -10   -2.50    6.30
   0   1 -10    5.08    6.24
   0   1 -10   -1.40    5.76
   0  -1   9    3.73    9.06
   0  -1   9    1.34    3.89
   0  -1   9   -1.57    4.78
   0  -1   9    1.99    5.49
   0  -1   9   -0.27    8.85
   0   1  -9   -3.32    6.74
   0   1  -9   -1.81    5.73
   0   1  -9    2.62    6.82
   0   1  -9    1.75    6.51
   0  -1   8   10.60    8.38
   0  -1   8   14.91    4.80
   0  -1   8   12.22    6.07
   0  -1   8   13.43    5.61
   0  -1   8   15.69    8.63
   0   1  -8   14.78    6.87
   0   1  -8   10.84    5.79
   0   1  -8   16.36    6.56
   0   1  -8   15.44    6.44
   0   1  -8   16.13    2.78
   0  -1   7  162.70   11.80
   0  -1   7  156.98    7.03
   0  -1   7  147.23    7.98
   0  -1   7  141.00    8.57
   0  -1   7  142.19   12.03
   0   1  -7  155.53   10.80
   0   1  -7  142.32    9.24
   0   1  -7  158.18    8.83
   0   1  -7  145.30    8.76
   0   1  -7  141.11    4.66
   0  -1   6   22.84    7.57
   0  -1   6   16.38    3.94
   0  -1   6   17.28    4.74
   0  -1   6   13.12    5.25
   0  -1   6   15.71    8.20
   0   1  -6   23.23    4.96
   0   1  -6   20.55    5.09
   0   1  -6   21.97    4.44
   0   1  -6   21.41    5.05
   0   1  -6   12.74    4.86
   0   1  -6   20.93    3.13
   0  -1   5   10.11    6.60
   0  -1   5    2.26    4.17
   0  -1   5    7.25    4.20
   0  -1   5    0.66    4.55
   0  -1   5   12.06    7.38
   0  -1   5    9.63    4.16
   0   1  -5    8.34    5.64
   0   1  -5    5.20    3.77
   0   1  -5    6.59    4.89
   0   1  -5   11.18    4.43
   0   1  -5    6.85    4.27
   0   1  -5    6.39    2.29
   0  -1   4    1.05    5.91
   0  -1   4   -3.47    4.01
   0  -1   4    3.03    4.69
   0  -1   4   -0.28    4.58
   0  -1   4    0.73    3.77
   0   1  -4   -0.51    5.40
   0   1  -4   -0.82    3.58
   0   1  -4   -1.71    4.51
   0   1  -4   -1.44    3.79
   0   1  -4    1.28    3.88
   0   1  -4    0.05    1.70
   0  -1   3   97.24    7.83
   0  -1   3   99.06    5.23
   0  -1   3   99.61    5.63
   0  -1   3  119.86    8.65
   0  -1   3  106.38    5.67
   0   1  -3  106.33    7.59
   0   1  -3  105.28    5.51
   0   1  -3  103.40    6.92
   0   1  -3  104.35    5.59
   0   1  -3  109.85    5.90
   0   1  -3  100.41    2.59
   0  -1   2    5.94    4.59
   0  -1   2   11.38    3.26
   0  -1   2   15.71    4.96
   0  -1   2    8.95    2.67
   0   1  -2    2.43    2.89
   0   1  -2    2.81    3.23
   0   1  -2    4.70    3.89
   0   1  -2    5.29    2.71
   0   1  -2    1.70    2.68
   0   1  -2   -1.35    3.90
   0  -1   1    7.54    2.93
   0  -1   1   10.46    1.99
   0  -1   1    8.64    2.90
   0  -1   1    9.21    1.67
   0   1  -1    9.53    2.57
   0   1  -1    9.38    1.18
   0   1  -1    8.53    2.50
   0   1  -1    6.06    2.76
   0   1  -1    8.65    1.70
   0   1  -1    8.63    1.71
   0   1  -1    9.24    2.83
   0   1   0  344.03    2.87
   0   1   0  336.43    4.56
   0   1   0  316.16    5.15
   0   1   0  344.78    2.53
   0   1   0  336.90    3.96
   0  -1  -1 1119.18    6.25
   0  -1  -1 1099.49    7.12
   0  -1  -1 1134.08    7.69
   0  -1  -1 1105.13    7.35
   0   1   1 1096.99    7.20
   0   1   1 1109.66    7.28
   0   1   1 1052.04    5.59
   0   1   1 1117.56    7.37
   0  -1  -2   29.75    3.97
   0  -1  -2   28.67    2.27
   0  -1  -2   27.85    4.55
   0  -1  -2   29.26    4.83
   0  -1  -2   27.12    3.86
   0   1   2   36.66    5.19
   0   1   2   26.55    3.86
   0   1   2   31.09    2.90
   0   1   2   29.82    3.80
   0  -1  -3  468.42    8.94
   0  -1  -3  465.95    6.55
   0  -1  -3  459.56    9.16
   0  -1  -3  465.34    9.49
   0  -1  -3  463.70    7.51
   0   1   3  462.95    8.54
   0   1   3  456.90    7.76
   0   1   3  463.28    7.21
   0   1   3  453.30    9.33
   0   1   3  456.71    8.14
   0  -1  -4  412.38   10.06
   0  -1  -4  399.89    7.27
   0  -1  -4  406.58    8.93
   0  -1  -4  411.79    9.08
   0  -1  -4  397.40    7.66
   0   1   4  388.36   10.81
   0   1   4  387.85    8.33
   0   1   4  391.98    8.18
   0   1   4  404.07   10.49
   0   1   4  400.67    8.83
   0  -1  -5    7.84    5.45
   0  -1  -5    6.74    4.27
   0  -1  -5    7.33    5.15
   0  -1  -5   11.25    5.18
   0  -1  -5    4.22    4.00
   0   1   5    7.91    6.67
   0   1   5    5.10    4.22
   0   1   5    8.51    4.63
   0   1   5    3.57    6.01
   0   1   5    2.98    4.80
   0  -1  -6  339.59   10.23
   0  -1  -6  321.90    8.71
   0  -1  -6  339.38   11.09
   0  -1  -6  338.08   11.16
   0  -1  -6  328.30    7.94
   0   1   6  334.55   12.49
   0   1   6  317.52    9.23
   0   1   6  330.59    8.83
   0   1   6  322.71   11.90
   0  -1  -7  145.11   10.03
   0  -1  -7  137.12    8.35
   0  -1  -7  133.72    9.28
   0  -1  -7  126.03    9.26
   0  -1  -7  124.61    6.78
   0   1   7  117.20   11.28
   0   1   7  127.01    7.68
   0   1   7  126.98    8.26
   0   1   7  117.98   10.64
   0  -1  -8    3.18    6.21
   0  -1  -8    0.07    5.16
   0  -1  -8    4.70    5.63
   0  -1  -8    6.36    5.54
   0  -1  -8    3.18    3.93
   0   1   8    5.75    7.95
   0   1   8    9.10    4.85
   0   1   8    5.14    4.48
   0   1   8   -0.56    6.96
   0  -1  -9   52.36    8.23
   0  -1  -9   43.24    7.10
   0  -1  -9   46.85    7.62
   0  -1  -9   51.82    7.42
   0  -1  -9   42.23    5.99
   0   1   9   45.51    9.71
   0   1   9   45.06    6.30
   0   1   9   42.13    6.11
   0   1   9   50.61    9.10
   0  -1 -10    6.73    7.47
   0  -1 -10   -3.19    5.00
   0  -1 -10   -8.14    6.15
   0  -1 -10    0.10    4.43
   0  -1 -10    4.34    4.23
   0   1  10   -6.15    9.08
   0   1  10    1.67    5.20
   0   1  10    2.98    5.16
   0   1  10    1.54    8.29
   0  -1 -11   16.32    6.42
   0  -1 -11   11.76    5.81
   0  -1 -11    2.79    7.28
   0  -1 -11   16.49    7.30
   0   1  11   19.52   10.89
   0   1  11   14.91    6.25
   0   1  11   25.29    6.47
   0   1  11   21.17    9.43
   0  -1 -12   62.21   10.68
   0  -1 -12   62.78    9.48
   0  -1 -12   59.07    9.75
   0  -1 -12   63.89    9.67
   0   1  12   65.15   13.19
   0   1  12   53.48    9.11
   0   1  12   61.24    9.40
   0   1  12   71.84   12.10
   0  -1 -13   55.76   11.06
   0  -1 -13   41.91    8.14
   0  -1 -13   26.35    9.03
   0  -1 -13   36.21    8.90
   0   1  13   42.42   13.07
   0   1  13   30.25    8.96
   0   1  13   39.09   11.47
   0  -1 -14   32.06   10.99
   0  -1 -14   35.28    8.90
   0  -1 -14   32.34    9.86
   0  -1 -14   42.03    9.55
   0   1  14   29.74   13.41
   0   1  14   33.07   11.37
   0  -1 -15   11.41   10.80
   0  -1 -15   15.98    9.43
   0  -1 -15    5.63    8.58
   0   1  15   14.21   13.47
   0   1  15   13.43   10.81
   0  -2  14  -10.83   13.02
   0  -2  14    3.07    7.95
   0  -2  14    0.46   11.55
   0   2 -14    1.55   10.28
   0   2 -14   -2.23    8.61
   0  -2  13   44.59   14.08
   0  -2  13   53.89   11.07
   0  -2  13   33.87   12.28
   0   2 -13   31.32   10.99
   0   2 -13   29.14    9.61
   0   2 -13   30.53    8.43
   0   2 -13   43.36   10.26
   0  -2  12    7.40   11.97
   0  -2  12    5.50    7.24
   0  -2  12   13.93   11.54
   0   2 -12   -3.89    8.92
   0   2 -12    5.30    8.09
   0   2 -12    6.55    8.42
   0   2 -12    2.96    7.85
   0  -2  11   13.94   11.80
   0  -2  11   23.55    8.04
   0  -2  11   12.88    7.25
   0  -2  11   22.01   11.56
   0   2 -11   31.11    9.61
   0   2 -11   15.86    8.26
   0   2 -11   22.47    8.50
   0   2 -11   13.15    7.93
   0  -2  10   10.42   10.55
   0  -2  10   -4.54    6.64
   0  -2  10   10.32    6.73
   0  -2  10   13.30   10.74
   0   2 -10    3.90    5.72
   0   2 -10    1.21    5.55
   0   2 -10    3.99    7.10
   0   2 -10   -8.56    5.53
   0   2 -10   -2.24    6.76
   0  -2   9    6.38    9.41
   0  -2   9    3.17    5.09
   0  -2   9    4.44    5.40
   0  -2   9    1.25    5.95
   0  -2   9   -0.34    9.73
   0   2  -9   12.58    7.59
   0   2  -9    4.45    4.33
   0   2  -9    4.30    6.67
   0   2  -9    2.73    5.37
   0   2  -9    4.92    5.19
   0  -2   8   32.78    9.14
   0  -2   8   34.23    5.71
   0  -2   8   26.64    5.71
   0  -2   8   27.96    6.65
   0  -2   8   31.82    9.74
   0   2  -8   32.85    7.80
   0   2  -8   36.72    4.97
   0   2  -8   34.88    5.72
   0   2  -8   32.82    7.03
   0   2  -8   37.74    6.08
   0   2  -8   36.64    5.91
   0  -2   7  163.85    9.83
   0  -2   7  156.21    8.16
   0  -2   7  160.98    8.40
   0  -2   7  172.95    9.65
   0  -2   7  153.40   12.84
   0   2  -7  168.83   11.37
   0   2  -7  154.14    7.61
   0   2  -7  162.19    8.09
   0   2  -7  162.61   10.48
   0   2  -7  167.66    9.46
   0   2  -7  149.07    8.42
   0  -2   6   -1.53    6.92
   0  -2   6    3.57    3.80
   0  -2   6    2.21    4.43
   0  -2   6   -4.03    7.74
   0   2  -6   -2.80    5.77
   0   2  -6    4.35    3.19
   0   2  -6    1.07    4.07
   0   2  -6    2.44    5.52
   0   2  -6   -2.78    3.87
   0   2  -6   -3.03    3.89
   0  -2   5   21.30    6.96
   0  -2   5   21.19    5.10
   0  -2   5   19.66    4.80
   0  -2   5   28.35    8.01
   0  -2   5   18.95    4.10
   0   2  -5   25.53    6.32
   0   2  -5   20.61    3.35
   0   2  -5   20.59    4.71
   0   2  -5   17.18    5.72
   0   2  -5   21.91    4.32
   0   2  -5   24.67    4.29
   0  -2   4  659.37   12.59
   0  -2   4  664.47   10.21
   0  -2   4  644.51   11.48
   0  -2   4  669.23   14.00
   0  -2   4  661.88   10.14
   0   2  -4  698.37   13.75
   0   2  -4  647.38    8.18
   0   2  -4  667.20   11.30
   0   2  -4  685.25   13.35
   0   2  -4  670.47   10.18
   0   2  -4  675.45   10.32
   0  -2   3  492.75   11.43
   0  -2   3  495.50    8.69
   0  -2   3  498.34   10.22
   0  -2   3  503.16    8.31
   0   2  -3  506.80   10.00
   0   2  -3  469.17    6.13
   0   2  -3  489.20    9.60
   0   2  -3  491.31   11.12
   0   2  -3  491.60    7.74
   0   2  -3  500.63    7.88
   0  -2   2   -1.08    3.67
   0  -2   2   -0.01    4.16
   0  -2   2   -0.90    5.08
   0  -2   2    2.30    2.17
   0   2  -2    2.98    4.27
   0   2  -2    0.77    1.79
   0   2  -2    2.18    4.24
   0   2  -2    3.65    3.37
   0   2  -2   -0.29    2.72
   0   2  -2    0.28    2.74
   0   2  -2    2.70    3.30
   0  -2   1   51.72    4.51
   0  -2   1   41.17    5.75
   0  -2   1   53.48    2.73
   0  -2   1   48.02    2.66
   0   2  -1   41.52    4.60
   0   2  -1   49.18    1.85
   0   2  -1   51.06    4.17
   0   2  -1   47.11    5.61
   0   2  -1   51.82    2.66
   0   2  -1   54.66    5.81
   0  -2   0   24.18    3.36
   0  -2   0   24.05    2.21
   0  -2   0   22.83    3.69
   0  -2   0   26.08    2.42
   0  -2   0   25.27    3.11
   0   2   0   21.95    2.61
   0   2   0   28.76    3.81
   0   2   0   26.65    3.18
   0   2   0   28.15    3.55
   0   2   0   24.44    2.00
   0   2   0   20.97    2.99
   0  -2  -1  275.64    3.26
   0  -2  -1  276.28    6.07
   0  -2  -1  283.47    4.90
   0  -2  -1  290.84    5.18
   0  -2  -1  278.19    5.99
   0   2   1  272.92    6.07
   0   2   1  279.21    3.85
   0   2   1  277.16    5.42
   0   2   1  276.50    5.26
   0   2   1  282.39    5.15
   0   2   1  280.63    3.69
   0  -2  -2  102.79    4.37
   0  -2  -2   98.82    5.57
   0  -2  -2  111.06    5.98
   0  -2  -2  102.12    6.00
   0   2   2   96.17    5.89
   0   2   2   95.32    5.65
   0   2   2   87.95    4.10
   0   2   2   90.91    5.83
   0   2   2   97.75    5.78
   0  -2  -3   18.92    3.81
   0  -2  -3   21.29    2.21
   0  -2  -3   18.48    3.65
   0  -2  -3   20.17    3.65
   0  -2  -3   20.22    4.43
   0   2   3   21.80    5.43
   0   2   3   19.10    4.48
   0   2   3   23.48    3.99
   0   2   3   21.82    5.06
   0  -2  -4   -1.16    4.25
   0  -2  -4    2.53    2.37
   0  -2  -4    5.37    5.11
   0  -2  -4   -0.33    5.00
   0  -2  -4    2.08    4.09
   0   2   4    0.19    5.78
   0   2   4   -2.14    4.34
   0   2   4    5.27    3.94
   0   2   4    1.75    5.25
   0  -2  -5  231.92    9.08
   0  -2  -5  227.91    5.68
   0  -2  -5  239.09    8.35
   0  -2  -5  232.83   10.01
   0  -2  -5  230.66    7.94
   0   2   5  231.58   10.37
   0   2   5  233.67    8.36
   0   2   5  225.40    7.43
   0   2   5  220.96    9.59
   0   2   5  221.62    9.27
   0  -2  -6    1.27    5.20
   0  -2  -6    0.07    2.87
   0  -2  -6    1.27    5.50
   0  -2  -6    6.10    5.51
   0  -2  -6   -0.95    3.88
   0   2   6   -0.10    6.87
   0   2   6    0.71    4.57
   0   2   6    4.14    4.52
   0   2   6   -4.42    5.99
   0  -2  -7  345.80   12.01
   0  -2  -7  321.02    8.85
   0  -2  -7  348.99   12.21
   0  -2  -7  340.35   12.24
   0  -2  -7  336.15    9.41
   0   2   7  336.69   13.16
   0   2   7  324.86   10.16
   0   2   7  331.57    8.97
   0   2   7  331.20   10.93
   0  -2  -8  106.47    7.95
   0  -2  -8  111.86    6.57
   0  -2  -8  119.35    9.96
   0  -2  -8  108.95    8.09
   0  -2  -8  108.31    7.90
   0   2   8  110.85   11.27
   0   2   8  110.05    8.00
   0   2   8  116.24    8.08
   0   2   8  113.19   10.20
   0  -2  -9   -4.44    6.28
   0  -2  -9    6.16    4.15
   0  -2  -9    4.61    6.36
   0  -2  -9    6.60    6.16
   0  -2  -9    9.51    4.95
   0   2   9    6.26    8.38
   0   2   9    5.98    6.20
   0   2   9    8.64    5.65
   0   2   9   10.40    7.30
   0  -2 -10  113.38   11.61
   0  -2 -10  103.49    7.85
   0  -2 -10  102.30   11.20
   0  -2 -10  101.61    8.93
   0  -2 -10   86.62    8.20
   0   2  10   96.26   13.05
   0   2  10  103.66    8.90
   0   2  10  103.92    8.28
   0   2  10  114.33   11.89
   0  -2 -11    4.35    7.66
   0  -2 -11    1.70    4.84
   0  -2 -11    5.28    7.24
   0  -2 -11    2.87    6.94
   0  -2 -11    0.51    5.15
   0   2  11   -7.14    9.72
   0   2  11   -0.66    5.78
   0   2  11    4.89    6.75
   0   2  11    1.63    8.49
   0  -2 -12    8.45    8.55
   0  -2 -12    4.89    8.50
   0  -2 -12    3.88    7.89
   0  -2 -12    6.64    7.62
   0   2  12   -5.19   10.85
   0   2  12   11.61    7.79
   0   2  12    7.57    7.35
   0   2  12   13.50    9.40
   0  -2 -13   43.41   10.58
   0  -2 -13   48.63   10.21
   0  -2 -13   45.29    9.45
   0   2  13   57.49   13.37
   0   2  13   43.44    9.28
   0   2  13   55.61   11.41
   0  -2 -14   -6.87    8.98
   0  -2 -14    4.17    8.82
   0  -2 -14    5.00    8.21
   0   2  14  -10.49   11.34
   0   2  14    7.25    9.94
   0  -2 -15   16.68   10.63
   0  -2 -15   17.66    9.03
   0  -2 -15    5.24    8.97
   0   2  15    9.45   12.73
   0   2  15   32.77   11.29
   0  -3  14    8.85   13.60
   0  -3  14    8.20   10.76
   0  -3  14    5.33   12.26
   0   3 -14   -0.94   10.45
   0   3 -14    0.90    8.97
   0  -3  13   21.00   13.47
   0  -3  13    9.85    8.46
   0  -3  13   10.60   12.53
   0   3 -13   14.46    7.87
   0   3 -13   15.57    9.33
   0  -3  12    9.43   12.00
   0  -3  12   18.73    8.20
   0  -3  12    1.41   11.95
   0   3 -12    5.09    9.52
   0   3 -12    6.70    8.83
   0   3 -12   12.54    8.21
   0  -3  11   -5.33   11.28
   0  -3  11    0.60    7.20
   0  -3  11    5.92   11.81
   0   3 -11   -2.68    8.48
   0   3 -11    7.22    8.22
   0   3 -11    4.18    6.21
   0   3 -11    2.26    5.75
   0  -3  10   -9.63    9.96
   0  -3  10    6.70    6.00
   0  -3  10    5.43    7.26
   0  -3  10   -7.25   10.99
   0   3 -10   -0.01    8.07
   0   3 -10   -2.48    7.48
   0   3 -10   -6.63    5.34
   0   3 -10    0.48    5.35
   0  -3   9   29.38   10.16
   0  -3   9   22.11    7.33
   0  -3   9   14.83    7.02
   0  -3   9   19.67   11.13
   0   3  -9   21.19    8.36
   0   3  -9   18.60    7.13
   0   3  -9   13.09    7.63
   0   3  -9   23.36    7.00
   0   3  -9   25.02    5.79
   0  -3   8    5.14    8.45
   0  -3   8    2.17    5.24
   0  -3   8   11.07    6.44
   0  -3   8    6.01    6.27
   0  -3   8    5.72    7.03
   0   3  -8    4.74    6.95
   0   3  -8    4.92    4.08
   0   3  -8    3.05    6.24
   0   3  -8    6.38    6.78
   0   3  -8   -1.87    4.49
   0   3  -8    2.70    4.52
   0  -3   7  102.46   11.74
   0  -3   7  105.57    8.24
   0  -3   7   92.81    7.79
   0  -3   7  102.92   12.55
   0   3  -7  103.86   10.57
   0   3  -7  102.14    6.05
   0   3  -7   96.59    8.99
   0   3  -7  101.81   10.26
   0   3  -7   92.36    7.29
   0   3  -7   98.72    7.29
   0  -3   6  142.92   10.86
   0  -3   6  122.79    8.32
   0  -3   6  134.21    8.08
   0  -3   6  132.31    9.54
   0   3  -6  126.37   10.04
   0   3  -6  137.25    5.80
   0   3  -6  127.80    8.04
   0   3  -6  128.74   10.08
   0   3  -6  136.64    7.11
   0   3  -6  133.03    7.06
   0  -3   5    4.22    6.73
   0  -3   5    6.88    5.50
   0  -3   5   12.51    4.94
   0  -3   5   12.49    7.45
   0  -3   5    7.85    4.08
   0   3  -5    6.67    5.74
   0   3  -5   10.10    2.86
   0   3  -5    4.90    4.79
   0   3  -5    6.44    5.81
   0   3  -5    7.18    3.50
   0   3  -5    9.49    3.56
   0  -3   4    6.26    4.64
   0  -3   4   -0.96    5.27
   0  -3   4    5.89    6.45
   0  -3   4    8.56    3.61
   0   3  -4    7.82    5.49
   0   3  -4    5.50    2.60
   0   3  -4   10.95    4.96
   0   3  -4    2.28    3.94
   0   3  -4    4.57    2.99
   0   3  -4    5.47    3.02
   0  -3   3   79.75    8.46
   0  -3   3   84.33    6.20
   0  -3   3   83.89    8.39
   0  -3   3   85.98    4.90
   0   3  -3   93.01    7.58
   0   3  -3   80.49    3.37
   0   3  -3   83.70    7.30
   0   3  -3   87.72    8.25
   0   3  -3   84.49    4.90
   0   3  -3   91.94    4.44
   0  -3   2   62.65    5.99
   0  -3   2   77.29    6.75
   0  -3   2   74.33    7.81
   0  -3   2   67.37    4.07
   0  -3   2   66.54    2.87
   0   3  -2   73.08    6.54
   0   3  -2   65.01    2.33
   0   3  -2   74.99    5.63
   0   3  -2   61.78    7.52
   0   3  -2   68.32    3.83
   0  -3   1  400.72    8.48
   0  -3   1  411.31    9.90
   0  -3   1  404.08    6.10
   0   3  -1  416.05    8.38
   0   3  -1  404.70    3.97
   0   3  -1  408.22    9.60
   0   3  -1  411.20    9.50
   0   3  -1  406.35    9.48
   0  -3   0  260.07    6.54
   0  -3   0  264.55    4.42
   0  -3   0  257.02    8.13
   0  -3   0  270.15    4.64
   0  -3   0  262.11    6.03
   0   3   0  263.25    8.23
   0   3   0  264.60    7.13
   0   3   0  266.70    7.68
   0   3   0  261.45    4.50
   0   3   0  261.49    7.03
   0  -3  -1   10.51    4.49
   0  -3  -1    8.67    2.72
   0  -3  -1   10.52    2.85
   0  -3  -1   11.16    3.96
   0   3   1   12.53    4.39
   0   3   1   10.14    2.77
   0   3   1    8.89    4.56
   0   3   1    9.42    4.02
   0   3   1    9.99    2.86
   0   3   1   11.62    2.61
   0  -3  -2   84.74    3.51
   0  -3  -2   82.82    5.63
   0  -3  -2   86.17    6.11
   0  -3  -2   85.04    5.22
   0   3   2   89.19    6.68
   0   3   2   83.41    3.04
   0   3   2   79.80    5.32
   0   3   2   81.54    5.07
   0   3   2   84.67    5.90
   0  -3  -3  146.60    5.74
   0  -3  -3  141.27    7.47
   0  -3  -3  146.91    7.82
   0  -3  -3  136.59    7.63
   0   3   3  129.05    7.49
   0   3   3  146.35    7.63
   0   3   3  140.69    6.02
   0   3   3  151.23    6.14
   0  -3  -4   33.04    5.36
   0  -3  -4   34.77    5.85
   0  -3  -4   31.43    5.77
   0  -3  -4   31.87    5.58
   0   3   4   34.84    6.14
   0   3   4   40.19    5.64
   0   3   4   37.40    4.68
   0   3   4   32.42    5.33
   0  -3  -5   65.37    6.61
   0  -3  -5   53.45    3.30
   0  -3  -5   66.28    8.11
   0  -3  -5   60.08    8.43
   0  -3  -5   62.03    7.05
   0   3   5   54.31    8.11
   0   3   5   53.55    7.02
   0   3   5   59.43    6.08
   0   3   5   55.07    7.82
   0  -3  -6   68.27    7.46
   0  -3  -6   65.95    4.08
   0  -3  -6   67.00    8.65
   0  -3  -6   63.39    8.84
   0  -3  -6   58.39    7.08
   0   3   6   80.79    9.58
   0   3   6   65.39    7.25
   0   3   6   65.17    5.64
   0   3   6   52.41    8.11
   0  -3  -7  104.98    8.56
   0  -3  -7   97.08    5.22
   0  -3  -7  110.94    9.58
   0  -3  -7   93.31    9.63
   0  -3  -7   99.32    7.61
   0   3   7  113.21   10.48
   0   3   7  113.82    8.02
   0   3   7  106.02    6.47
   0   3   7  101.45    9.59
   0  -3  -8   90.52    9.10
   0  -3  -8   89.63    5.27
   0  -3  -8   90.79    9.84
   0  -3  -8   89.37    9.74
   0  -3  -8   97.25    7.64
   0   3   8   85.86   10.78
   0   3   8  102.74    8.12
   0   3   8   96.10    6.75
   0   3   8   93.23    9.85
   0  -3  -9   42.69    7.42
   0  -3  -9   31.46    4.82
   0  -3  -9   31.77    7.59
   0  -3  -9   35.15    7.26
   0  -3  -9   35.49    5.73
   0   3   9   27.68    8.85
   0   3   9   35.51    6.37
   0   3   9   38.72    6.42
   0   3   9   48.24    8.41
   0  -3 -10  159.21   12.02
   0  -3 -10  143.37    7.37
   0  -3 -10  136.16   11.87
   0  -3 -10  151.29   12.13
   0  -3 -10  143.69    8.85
   0   3  10  146.30   13.67
   0   3  10  156.22    9.95
   0   3  10  146.45    9.76
   0   3  10  154.02   12.42
   0  -3 -11   94.79   11.95
   0  -3 -11   71.60   11.59
   0  -3 -11   69.93   11.28
   0  -3 -11   64.48    7.95
   0   3  11   85.34   12.19
   0   3  11   81.40    9.33
   0   3  11   75.96    9.73
   0   3  11   75.66   12.27
   0  -3 -12   35.39    9.18
   0  -3 -12   19.27    8.71
   0  -3 -12   26.25    8.38
   0  -3 -12   27.22    6.16
   0   3  12   18.10   10.95
   0   3  12   35.06    7.49
   0   3  12   28.98    6.75
   0   3  12   39.82    9.96
   0  -3 -13    8.91    8.82
   0  -3 -13   -2.18    8.33
   0  -3 -13    1.97    8.07
   0   3  13   -6.77   10.94
   0   3  13   -0.40    6.61
   0   3  13    3.04    9.09
   0  -3 -14   27.06    9.87
   0  -3 -14   18.47    9.43
   0  -3 -14   27.54    9.41
   0   3  14   22.28   12.38
   0   3  14   29.72   10.42
   0  -3 -15   -0.32    9.42
   0  -3 -15    2.66    9.33
   0   3  15    7.20   12.12
   0   3  15   10.89   10.25
   0  -3 -16   11.25   10.22
   0  -3 -16  -10.50   10.43
   0  -3 -16    5.32   10.02
   0   3  16    5.42   12.32
   0   3  16   31.94   11.13
   0  -4  13   15.30   13.44
   0  -4  13    3.05    8.50
   0  -4  13   17.60   13.22
   0   4 -13   -4.72    9.69
   0   4 -13    4.03    9.35
   0  -4  12    7.80   12.78
   0  -4  12   19.96    8.80
   0  -4  12   25.50    9.89
   0   4 -12   13.58   10.24
   0   4 -12   21.72    9.87
   0  -4  11   15.68   12.25
   0  -4  11   12.50    8.37
   0  -4  11   11.69   12.61
   0   4 -11   15.29    9.38
   0   4 -11   21.42    9.53
   0  -4  10    4.82   10.75
   0  -4  10    2.96    8.82
   0  -4  10    3.73    7.58
   0  -4  10  -22.66   11.31
   0   4 -10    4.92    8.49
   0   4 -10   11.19    7.70
   0   4 -10   -6.74    7.89
   0   4 -10    2.07    5.30
   0   4 -10    4.69    5.13
   0  -4   9   78.61   12.17
   0  -4   9   66.01   10.48
   0  -4   9   69.35   10.68
   0  -4   9   67.16   10.65
   0   4  -9   70.46   10.31
   0   4  -9   67.14    9.14
   0   4  -9   71.47   10.21
   0   4  -9   58.76    9.18
   0   4  -9   62.25    9.09
   0  -4   8  156.52   14.26
   0  -4   8  171.35   10.27
   0  -4   8  172.56   10.12
   0  -4   8  168.69   15.52
   0   4  -8  183.10   11.21
   0   4  -8  180.00   10.59
   0   4  -8  180.67   13.18
   0   4  -8  174.22    9.87
   0   4  -8  182.27    9.88
   0  -4   7   -3.43    7.92
   0  -4   7    3.92    5.85
   0  -4   7    1.16    6.57
   0  -4   7   -0.20    9.03
   0   4  -7    6.48    6.78
   0   4  -7   -1.31    5.24
   0   4  -7   -1.05    6.57
   0   4  -7    2.94    3.89
   0   4  -7    0.49    4.57
   0  -4   6   80.37    8.39
   0  -4   6   62.97    7.28
   0  -4   6   66.98    8.97
   0  -4   6   70.26   11.44
   0   4  -6   85.43    9.65
   0   4  -6   74.93    4.64
   0   4  -6   79.79    8.10
   0   4  -6   87.28   10.15
   0   4  -6   75.92    6.78
   0   4  -6   73.19    6.76
   0  -4   5   11.48    6.86
   0  -4   5    7.77    4.82
   0  -4   5    6.21    5.43
   0   4  -5    4.96    5.70
   0   4  -5    9.64    3.16
   0   4  -5    9.46    5.26
   0   4  -5   11.06    6.33
   0   4  -5    7.63    3.81
   0   4  -5    8.13    3.72
   0  -4   4   34.93    7.26
   0  -4   4   49.35    6.64
   0  -4   4   43.96    7.60
   0  -4   4   38.71    4.67
   0   4  -4   39.53    5.79
   0   4  -4   38.61    6.14
   0   4  -4   42.35    6.84
   0   4  -4   37.23    4.73
   0   4  -4   33.28    4.88
   0  -4   3   -1.70    4.25
   0  -4   3    4.97    5.21
   0  -4   3    2.62    6.12
   0  -4   3    4.83    2.56
   0  -4   3    4.35    1.78
   0   4  -3    4.84    4.78
   0   4  -3    3.03    5.17
   0   4  -3    4.85    5.56
   0   4  -3    0.64    3.01
   0  -4   2    1.20    6.01
   0  -4   2    5.26    4.28
   0  -4   2    4.61    5.77
   0  -4   2    0.96    1.96
   0  -4   2   -1.02    2.06
   0   4  -2    5.70    4.19
   0   4  -2    0.25    5.26
   0   4  -2   -0.55    3.69
   0  -4   1   47.59    6.44
   0  -4   1   38.98    6.23
   0  -4   1   38.84    3.31
   0  -4   1   38.22    3.82
   0   4  -1   42.04    5.11
   0   4  -1   41.96    6.12
   0   4  -1   36.60    5.29
   0  -4   0  127.70    7.55
   0  -4   0  129.01    4.20
   0  -4   0  132.48    8.15
   0  -4   0  136.92    4.42
   0  -4   0  130.02    5.67
   0   4   0  129.85    8.29
   0   4   0  135.59    7.05
   0   4   0  133.86    6.24
   0  -4  -1   25.51    5.38
   0  -4  -1   32.51    4.62
   0  -4  -1   27.42    3.72
   0  -4  -1   30.90    4.64
   0   4   1   35.84    5.71
   0   4   1   31.03    4.82
   0   4   1   34.98    5.72
   0   4   1   30.35    4.14
   0  -4  -2  159.12    4.11
   0  -4  -2  169.14    6.85
   0  -4  -2  164.11    6.26
   0  -4  -2  172.96    6.67
   0  -4  -2  177.59    8.08
   0   4   2  162.06    4.95
   0   4   2  170.79    8.51
   0   4   2  170.04    7.03
   0   4   2  159.83    6.51
   0  -4  -3    1.68    2.71
   0  -4  -3    6.14    4.50
   0  -4  -3    3.63    4.47
   0  -4  -3    3.81    5.09
   0   4   3    5.48    5.37
   0   4   3    1.51    1.57
   0   4   3    3.56    5.26
   0   4   3    4.09    4.44
   0   4   3    1.66    4.76
   0  -4  -4    8.34    3.87
   0  -4  -4   12.39    5.33
   0  -4  -4    9.24    5.23
   0  -4  -4    9.11    3.98
   0   4   4   15.40    5.77
   0   4   4   12.12    5.55
   0   4   4    3.72    4.22
   0  -4  -5   25.57    4.32
   0  -4  -5   28.78    4.84
   0  -4  -5   28.41    4.74
   0  -4  -5   30.82    5.85
   0   4   5   24.26    6.27
   0   4   5   27.36    5.88
   0   4   5   28.92    4.70
   0   4   5   25.50    6.12
   0   4   5   26.18    1.67
   0  -4  -6  281.59    9.19
   0  -4  -6  283.33   11.33
   0  -4  -6  285.01   10.12
   0  -4  -6  284.14   10.53
   0   4   6  279.34   11.18
   0   4   6  273.64   10.20
   0   4   6  272.88    8.59
   0   4   6  294.53   11.15
   0  -4  -7   11.36    5.04
   0  -4  -7    9.14    4.53
   0  -4  -7    4.37    4.21
   0  -4  -7    1.14    4.96
   0   4   7    5.34    6.70
   0   4   7    9.49    5.40
   0   4   7    9.79    4.95
   0   4   7    5.75    6.33
   0  -4  -8   53.69    8.00
   0  -4  -8   46.77    4.42
   0  -4  -8   50.61    7.81
   0  -4  -8   52.17    7.63
   0  -4  -8   49.79    7.53
   0   4   8   64.32    8.64
   0   4   8   51.18    7.78
   0   4   8   47.02    7.14
   0   4   8   55.99    8.01
   0  -4  -9   12.63    4.55
   0  -4  -9    7.85    3.28
   0  -4  -9   11.00    7.00
   0  -4  -9    5.39    6.31
   0  -4  -9    5.86    5.06
   0   4   9    7.19    7.75
   0   4   9   12.90    5.98
   0   4   9    7.01    5.49
   0   4   9   15.76    7.14
   0  -4 -10    4.11    6.48
   0  -4 -10   13.90    7.48
   0  -4 -10   11.34    6.96
   0  -4 -10   10.51    5.57
   0   4  10   16.78    8.82
   0   4  10    8.26    6.08
   0   4  10    8.20    5.99
   0   4  10    4.86    7.63
   0  -4 -11  211.22   13.36
   0  -4 -11  196.03   13.99
   0  -4 -11  202.21   13.87
   0  -4 -11  198.90   11.00
   0   4  11  223.86   15.37
   0   4  11  201.12   11.65
   0   4  11  199.70   11.04
   0   4  11  190.53   13.78
   0  -4 -12    1.56    7.74
   0  -4 -12   -6.00    7.81
   0  -4 -12   -2.37    7.66
   0  -4 -12    2.49    6.93
   0   4  12   -2.38    9.88
   0   4  12    8.59    6.55
   0   4  12   -1.77    7.83
   0   4  12    8.69    6.29
   0  -4 -13    9.45    8.61
   0  -4 -13   -6.76    8.16
   0  -4 -13    0.15    7.91
   0  -4 -13   -2.39    7.13
   0   4  13    2.79   10.33
   0   4  13    3.81    6.74
   0   4  13    3.31    6.39
   0  -4 -14    1.97    8.92
   0  -4 -14    2.14    8.90
   0  -4 -14   -0.50    8.63
   0   4  14    5.61   11.01
   0   4  14    0.92    7.13
   0   4  14    7.45    9.23
   0  -4 -15   -0.01    9.10
   0  -4 -15   -2.94    9.35
   0   4  15    4.11   11.67
   0   4  15   12.72    9.97
   0  -4 -16   15.45   10.50
   0  -4 -16   -4.18    9.99
   0   4  16   14.59   12.33
   0   4  16    0.83    9.53
   0  -5  12   11.35   12.77
   0  -5  12    8.34    8.79
   0  -5  12   -5.28   13.15
   0   5 -12    8.24    9.88
   0   5 -12   -0.61    9.29
   0  -5  11   -1.49   11.51
   0  -5  11   -1.37    8.37
   0  -5  11    6.11   13.20
   0   5 -11   -8.63    8.92
   0   5 -11    1.79    9.27
   0  -5  10   11.11   11.14
   0  -5  10   16.79    8.75
   0  -5  10    7.70   12.73
   0   5 -10    9.10    8.85
   0   5 -10    7.46    6.90
   0   5 -10    6.83    8.84
   0  -5   9    2.84   10.29
   0  -5   9   14.48    6.76
   0  -5   9   12.95    8.32
   0  -5   9    9.18   12.16
   0   5  -9   11.01    8.40
   0   5  -9   18.71    7.15
   0   5  -9   21.01    9.07
   0  -5   8  304.98   16.77
   0  -5   8  292.40   13.88
   0  -5   8  294.29   18.30
   0   5  -8  312.73   15.47
   0   5  -8  316.67   13.39
   0   5  -8  330.16   16.34
   0   5  -8  301.05   10.99
   0   5  -8  298.25   11.07
   0  -5   7  179.18   13.85
   0  -5   7  166.38   11.00
   0  -5   7  164.63   10.11
   0  -5   7  169.55   14.92
   0   5  -7  164.10   12.20
   0   5  -7  169.16   10.73
   0   5  -7  182.82   13.17
   0   5  -7  152.21    8.21
   0   5  -7  170.25    7.82
   0  -5   6   40.74    8.77
   0  -5   6   41.85    6.55
   0  -5   6   37.18    9.58
   0   5  -6   31.08    7.28
   0   5  -6   35.80    6.91
   0   5  -6   27.08    7.72
   0   5  -6   37.15    4.85
   0  -5   5  145.50    9.34
   0  -5   5  149.75    8.94
   0  -5   5  151.96    9.71
   0   5  -5  130.41    9.69
   0   5  -5  141.22    9.78
   0   5  -5  132.88    9.05
   0   5  -5  135.87    6.27
   0  -5   4   27.39    7.32
   0  -5   4   35.88    5.70
   0  -5   4   27.00    7.55
   0  -5   4   28.11    4.11
   0   5  -4   31.93    6.02
   0   5  -4   39.82    6.62
   0   5  -4   36.98    7.09
   0   5  -4   26.35    4.04
   0  -5   3    7.51    6.50
   0  -5   3   13.59    5.82
   0  -5   3    7.60    6.42
   0  -5   3    7.64    2.64
   0  -5   3    5.49    2.05
   0   5  -3   10.67    4.90
   0   5  -3    7.60    5.60
   0   5  -3    9.33    6.06
   0  -5   2    2.52    6.05
   0  -5   2    7.74    4.59
   0  -5   2    5.23    6.05
   0  -5   2    3.38    2.20
   0  -5   2    3.06    2.57
   0   5  -2    1.00    4.07
   0   5  -2    5.46    5.57
   0   5  -2    5.80    5.64
   0  -5   1   48.61    6.97
   0  -5   1   45.15    5.97
   0  -5   1   43.01    3.55
   0  -5   1   42.57    4.28
   0   5  -1   47.74    7.94
   0   5  -1   48.89    7.47
   0  -5   0   11.96    5.28
   0  -5   0   12.84    2.60
   0  -5   0   12.57    5.93
   0  -5   0   14.52    2.66
   0  -5   0   10.20    4.30
   0   5   0   15.10    5.85
   0   5   0    8.12    4.78
   0   5   0    8.41    3.86
   0  -5  -1   29.40    5.85
   0  -5  -1   18.14    3.52
   0  -5  -1   22.50    3.63
   0  -5  -1   25.17    4.78
   0   5   1   21.71    5.94
   0   5   1   24.01    4.34
   0   5   1   20.02    4.40
   0   5   1   20.31    3.59
   0  -5  -2   19.40    3.14
   0  -5  -2   19.64    5.60
   0  -5  -2   23.01    3.71
   0  -5  -2   18.04    3.70
   0  -5  -2   21.86    5.38
   0   5   2   19.65    5.52
   0   5   2   17.04    3.75
   0   5   2   15.39    5.67
   0   5   2   12.75    4.83
   0   5   2   13.19    4.37
   0  -5  -3   28.64    3.27
   0  -5  -3   31.93    4.83
   0  -5  -3   35.29    4.90
   0  -5  -3   47.39    6.41
   0  -5  -3   32.37    4.70
   0   5   3   35.83    6.29
   0   5   3   34.28    3.34
   0   5   3   27.54    6.23
   0   5   3   35.85    5.57
   0  -5  -4  431.74    7.64
   0  -5  -4  441.48   11.15
   0  -5  -4  441.76   11.29
   0  -5  -4  421.68   10.73
   0   5   4  429.62   11.65
   0   5   4  427.45   11.91
   0   5   4  427.78    9.72
   0  -5  -5   79.72    6.16
   0  -5  -5   77.65    8.38
   0  -5  -5   68.97    8.34
   0  -5  -5   76.15    8.61
   0   5   5   76.64    6.54
   0   5   5   69.72    8.43
   0   5   5   65.67    6.35
   0  -5  -6   94.79    6.56
   0  -5  -6   98.87    7.46
   0  -5  -6  114.19    9.65
   0  -5  -6   95.27    8.99
   0   5   6   98.53    7.18
   0   5   6  107.92    8.88
   0   5   6   90.78    5.88
   0   5   6  113.23    9.30
   0  -5  -7   56.18    6.71
   0  -5  -7   55.94    9.00
   0  -5  -7   54.01    7.46
   0  -5  -7   54.99    8.40
   0   5   7   58.91    8.98
   0   5   7   52.73    7.22
   0   5   7   48.74    6.58
   0   5   7   53.45    6.78
   0  -5  -8   21.53    5.50
   0  -5  -8   23.83    7.05
   0  -5  -8   22.66    6.76
   0  -5  -8   19.08    6.02
   0   5   8   13.27    7.15
   0   5   8   15.38    6.09
   0   5   8   21.79    5.38
   0   5   8   32.11    7.51
   0  -5  -9    2.21    5.43
   0  -5  -9    1.57    6.61
   0  -5  -9    4.01    4.61
   0  -5  -9    0.98    5.56
   0   5   9    4.02    5.27
   0   5   9    9.24    6.11
   0   5   9    0.85    4.35
   0   5   9    9.18    6.94
   0  -5 -10   29.41    7.09
   0  -5 -10   17.96    8.15
   0  -5 -10   19.60    7.47
   0  -5 -10   22.99    6.63
   0   5  10   21.86    8.79
   0   5  10   32.31    7.25
   0   5  10   27.85    5.60
   0   5  10   29.52    8.36
   0  -5 -11    3.21    6.75
   0  -5 -11    2.93    7.85
   0  -5 -11   -3.68    7.05
   0  -5 -11   -4.68    5.93
   0   5  11   -0.50    8.61
   0   5  11    2.13    8.09
   0   5  11    4.19    6.48
   0   5  11   -1.03    7.83
   0  -5 -12   45.85    9.09
   0  -5 -12   44.41    9.99
   0  -5 -12   41.21    9.59
   0  -5 -12   41.86    7.77
   0   5  12   44.26   10.73
   0   5  12   28.62    9.23
   0   5  12   36.33    9.89
   0  -5 -13    8.58    8.28
   0  -5 -13   15.19    9.36
   0  -5 -13    4.91    8.38
   0  -5 -13    4.90    6.44
   0   5  13    8.23   10.24
   0   5  13   13.28    7.53
   0   5  13   16.42    7.18
   0  -5 -14   15.81    9.20
   0  -5 -14   23.49   10.11
   0  -5 -14   17.22    9.36
   0  -5 -14   30.24    7.55
   0   5  14   30.37   11.60
   0   5  14   22.52    8.23
   0   5  14   20.46    7.76
   0  -5 -15    8.56    9.09
   0  -5 -15   -1.14    6.68
   0   5  15    2.26   10.91
   0   5  15   12.28    8.07
   0   5  15    7.19   10.02
   0  -5 -16  -11.51    9.05
   0  -5 -16  -12.85    9.66
   0   5  16   15.67   12.02
   0   5  16   13.38   10.56
   0  -6  12   22.81   13.47
   0  -6  12   11.96    9.40
   0  -6  12  -18.40   13.52
   0   6 -12   10.42   10.24
   0   6 -12    1.25   10.05
   0  -6  11    5.42   11.87
   0  -6  11    0.81    8.80
   0  -6  11  -10.71   13.07
   0   6 -11   -0.33    6.47
   0   6 -11   -2.78    9.56
   0  -6  10   -8.67   10.74
   0  -6  10    9.46    8.81
   0  -6  10   -7.42   12.58
   0   6 -10    2.99    8.72
   0   6 -10    2.36    7.27
   0   6 -10    2.37    9.34
   0  -6   9   -5.66   10.10
   0  -6   9    4.28    8.09
   0  -6   9    3.31   12.40
   0   6  -9    5.07    8.30
   0   6  -9   -9.72    6.60
   0   6  -9   -6.18    8.33
   0  -6   8   -2.86    6.71
   0  -6   8    1.69    6.80
   0  -6   8   -5.03   11.14
   0   6  -8    4.16    7.75
   0   6  -8    3.89    6.76
   0   6  -8    4.66    8.74
   0  -6   7   42.25   10.36
   0  -6   7   56.21    7.80
   0  -6   7   45.05    9.13
   0  -6   7   52.23   11.42
   0   6  -7   53.23    8.88
   0   6  -7   62.87    8.69
   0   6  -7   47.14    9.50
   0  -6   6   43.24    9.37
   0  -6   6   38.52    8.15
   0  -6   6   43.02    9.87
   0   6  -6   28.76    7.40
   0   6  -6   37.76    7.74
   0   6  -6   30.54    8.42
   0   6  -6   31.52    4.40
   0  -6   5  159.42   12.32
   0  -6   5  168.88    9.95
   0  -6   5  162.08   12.84
   0   6  -5  161.88   10.46
   0   6  -5  148.16   10.78
   0   6  -5  158.26   12.07
   0  -6   4  110.94   10.85
   0  -6   4   96.22    8.19
   0  -6   4   93.39   10.62
   0  -6   4   95.64    4.57
   0   6  -4  104.94    8.74
   0   6  -4  101.88    9.77
   0   6  -4  105.23   10.60
   0  -6   3    2.26    6.62
   0  -6   3   -1.25    4.84
   0  -6   3    3.50    6.57
   0  -6   3    0.33    1.90
   0  -6   3    0.08    2.32
   0   6  -3    0.20    4.55
   0   6  -3   -0.86    5.74
   0   6  -3    6.44    6.13
   0  -6   2  138.36   10.31
   0  -6   2  148.12    8.62
   0  -6   2  139.28   10.17
   0  -6   2  133.55    4.30
   0  -6   2  131.40    4.22
   0  -6   2  132.37    5.51
   0   6  -2  141.63    8.38
   0   6  -2  142.20    9.95
   0   6  -2  154.07    9.81
   0  -6   1   47.25    7.42
   0  -6   1   49.84    3.57
   0  -6   1   50.66    6.62
   0  -6   1   48.03    3.69
   0  -6   1   48.74    5.60
   0   6  -1   52.38    6.46
   0   6  -1   43.99    5.84
   0  -6   0   12.00    5.60
   0  -6   0    6.95    2.50
   0  -6   0    0.95    5.91
   0  -6   0    3.97    2.54
   0  -6   0    0.36    3.54
   0   6   0    8.97    5.90
   0   6   0   -1.03    4.66
   0   6   0    4.28    5.47
   0  -6  -1   81.96    8.45
   0  -6  -1   85.27    5.13
   0  -6  -1   91.40    5.46
   0  -6  -1   88.60    7.01
   0   6   1   92.86    8.83
   0   6   1   80.57    6.56
   0   6   1   93.86    6.79
   0   6   1   81.96    5.22
   0  -6  -2  294.65    5.38
   0  -6  -2  309.25   11.02
   0  -6  -2  302.43    7.64
   0  -6  -2  300.71    7.79
   0  -6  -2  324.37    9.33
   0   6   2  306.84   10.94
   0   6   2  287.60    7.57
   0   6   2  322.52   11.17
   0   6   2  302.84    8.49
   0  -6  -3   26.26    3.36
   0  -6  -3   22.22    4.68
   0  -6  -3   30.27    4.64
   0  -6  -3   25.51    4.50
   0  -6  -3   34.31    6.12
   0   6   3   24.53    6.00
   0   6   3   26.26    4.20
   0   6   3   28.60    6.51
   0   6   3   24.38    5.12
   0  -6  -4   57.85    4.09
   0  -6  -4   62.92    8.18
   0  -6  -4   58.80    7.03
   0  -6  -4   56.80    7.25
   0  -6  -4   53.39    6.44
   0   6   4   49.73    7.98
   0   6   4   51.15    3.29
   0   6   4   56.53    6.55
   0   6   4   52.08    6.19
   0  -6  -5   26.78    3.87
   0  -6  -5   24.28    5.79
   0  -6  -5   23.43    5.78
   0  -6  -5   21.72    4.87
   0   6   5   27.15    6.52
   0   6   5   32.09    6.79
   0   6   5   27.37    4.60
   0  -6  -6   32.33    4.75
   0  -6  -6   33.24    6.67
   0  -6  -6   23.92    6.20
   0  -6  -6   32.41    6.74
   0   6   6   38.96    7.09
   0   6   6   42.33    7.12
   0   6   6   30.88    5.15
   0  -6  -7  486.53   11.70
   0  -6  -7  515.19   13.83
   0  -6  -7  502.99   14.92
   0  -6  -7  492.37   13.44
   0   6   7  484.76   14.28
   0   6   7  489.86   14.27
   0   6   7  484.96   10.73
   0  -6  -8   94.78    7.65
   0  -6  -8  109.64   10.71
   0  -6  -8   93.45   10.56
   0  -6  -8  112.49   10.07
   0   6   8   91.62    9.97
   0   6   8   87.87    9.57
   0   6   8   96.81    7.18
   0   6   8   99.49   10.13
   0  -6  -9   24.88    5.94
   0  -6  -9   19.73    7.51
   0  -6  -9   18.51    7.12
   0  -6  -9   19.46    6.84
   0   6   9   16.61    7.86
   0   6   9   19.58    6.88
   0   6   9   20.98    5.41
   0   6   9   18.42    7.62
   0  -6 -10   50.87    7.41
   0  -6 -10   48.58    8.91
   0  -6 -10   44.17    8.65
   0  -6 -10   44.61    7.85
   0   6  10   52.08    9.51
   0   6  10   54.70    8.34
   0   6  10   40.95    6.57
   0   6  10   50.53    9.15
   0  -6 -11   27.76    7.49
   0  -6 -11   24.84    8.79
   0  -6 -11   34.11    8.76
   0  -6 -11   18.78    7.37
   0   6  11   41.46   10.13
   0   6  11   18.45    7.58
   0   6  11   30.26    9.21
   0  -6 -12    9.83    7.21
   0  -6 -12   -4.28    8.22
   0  -6 -12    8.21    8.16
   0  -6 -12   11.31    7.05
   0   6  12   11.51    6.99
   0   6  12    2.67    7.31
   0   6  12    2.02    8.46
   0  -6 -13   -5.99    7.05
   0  -6 -13    0.02    8.83
   0  -6 -13    2.62    8.33
   0  -6 -13    0.31    6.73
   0   6  13   -6.10    9.50
   0   6  13    3.44    7.55
   0   6  13   -1.28    6.23
   0  -6 -14  124.12   13.89
   0  -6 -14  120.84   15.63
   0  -6 -14  111.64   14.80
   0  -6 -14  114.16   12.31
   0   6  14  107.31   15.21
   0   6  14  113.99   14.28
   0   6  14  112.74   14.64
   0  -6 -15    2.31    8.80
   0  -6 -15   -7.07    6.41
   0  -6 -15   -5.00    7.12
   0   6  15   -2.03   10.23
   0   6  15   -3.85    7.52
   0   6  15   -0.41    9.71
   0  -6 -16   14.76    9.94
   0  -6 -16   27.64   11.55
   0   6  16   39.77   12.32
   0   6  16   13.28   10.69
   0  -7  11    3.09   12.19
   0  -7  11   11.87    9.80
   0  -7  11  -11.81   13.68
   0   7 -11    1.29    9.53
   0   7 -11   11.20   10.46
   0  -7  10   -6.73   11.16
   0  -7  10    9.36    9.23
   0  -7  10  -11.08    9.46
   0   7 -10   -4.77    8.43
   0   7 -10    8.32    8.05
   0   7 -10   -4.32    9.48
   0  -7   9    9.70   10.69
   0  -7   9   -4.57   12.51
   0   7  -9   -2.51    8.31
   0   7  -9    1.31    7.48
   0   7  -9    4.65    9.24
   0  -7   8    2.39    9.76
   0  -7   8    2.48    7.07
   0  -7   8    9.18   12.05
   0   7  -8    6.14    8.17
   0   7  -8    3.48    7.40
   0   7  -8   -3.03    8.81
   0  -7   7   52.44   11.05
   0  -7   7   66.04   12.45
   0   7  -7   61.65    9.46
   0   7  -7   52.75    9.09
   0   7  -7   60.00   10.39
   0  -7   6   60.86   10.67
   0  -7   6   54.57    8.24
   0  -7   6   60.41   11.13
   0   7  -6   62.23   10.17
   0   7  -6   64.03    9.14
   0   7  -6   55.31    9.66
   0  -7   5    4.70    8.07
   0  -7   5    6.30    7.39
   0  -7   5    1.10    8.24
   0   7  -5    5.29    6.16
   0   7  -5   10.91    5.33
   0   7  -5    2.71    7.50
   0  -7   4   -2.60    7.38
   0  -7   4    2.39    5.45
   0  -7   4    7.82    5.70
   0   7  -4    0.23    5.17
   0   7  -4    3.00    6.56
   0   7  -4    4.59    6.86
   0  -7   3    5.35    7.07
   0  -7   3    9.07    5.47
   0  -7   3    8.22    7.07
   0  -7   3    4.51    2.19
   0  -7   3    2.02    2.01
   0  -7   3    4.06    2.94
   0   7  -3    4.90    4.71
   0   7  -3    7.95    6.50
   0   7  -3   15.04    6.73
   0  -7   2   13.07    7.13
   0  -7   2   15.84    5.63
   0  -7   2   14.57    7.20
   0  -7   2   13.28    2.33
   0  -7   2   13.98    2.23
   0  -7   2   10.61    3.40
   0   7  -2   12.81    6.64
   0   7  -2   12.27    6.24
   0  -7   1  220.96   10.42
   0  -7   1  199.84    5.01
   0  -7   1  214.84   11.38
   0  -7   1  211.87    5.31
   0  -7   1  202.27    7.80
   0   7  -1  211.02   11.36
   0   7  -1  203.70   10.30
   0  -7   0  311.98   11.69
   0  -7   0  285.32    6.18
   0  -7   0  314.22   12.36
   0  -7   0  286.11    6.39
   0  -7   0  293.31    9.58
   0   7   0  295.54   12.08
   0   7   0  309.03   10.71
   0  -7  -1   55.86    8.46
   0  -7  -1   63.14    4.40
   0  -7  -1   66.62    8.80
   0  -7  -1   58.15    4.46
   0  -7  -1   63.62    6.95
   0   7   1   62.00    9.03
   0   7   1   51.79    6.60
   0   7   1   66.80    8.61
   0   7   1   57.46    4.88
   0  -7  -2   44.43    3.66
   0  -7  -2   49.43    7.16
   0  -7  -2   50.41    5.63
   0  -7  -2   51.44    5.92
   0  -7  -2   49.92    7.50
   0   7   2   43.50    7.08
   0   7   2   47.81    5.57
   0   7   2   51.60    7.36
   0  -7  -3   41.35    3.41
   0  -7  -3   46.93    6.99
   0  -7  -3   44.77    5.68
   0  -7  -3   49.20    5.95
   0  -7  -3   50.34    6.79
   0   7   3   49.76    8.08
   0   7   3   43.42    4.53
   0   7   3   53.95    8.48
   0   7   3   41.67    5.97
   0  -7  -4    5.86    2.56
   0  -7  -4    7.71    6.03
   0  -7  -4    9.22    4.64
   0  -7  -4    8.41    4.54
   0  -7  -4    9.12    5.81
   0   7   4   10.65    5.64
   0   7   4    8.96    2.66
   0   7   4   13.45    4.75
   0   7   4    7.83    4.78
   0  -7  -5    8.47    2.94
   0  -7  -5    3.99    5.76
   0  -7  -5    7.78    5.25
   0  -7  -5    6.05    5.16
   0  -7  -5    8.30    4.44
   0   7   5   11.52    6.33
   0   7   5    9.12    4.66
   0   7   5    6.55    4.37
   0  -7  -6   -0.77    3.40
   0  -7  -6    6.99    5.60
   0  -7  -6    0.55    5.42
   0  -7  -6    3.05    5.86
   0   7   6   -2.29    5.88
   0   7   6   -6.98    5.81
   0   7   6    0.44    3.83
   0  -7  -7   36.82    5.24
   0  -7  -7   41.28    7.46
   0  -7  -7   41.08    7.15
   0  -7  -7   41.63    7.53
   0   7   7   37.69    7.64
   0   7   7   48.29    7.72
   0   7   7   33.43    5.47
   0  -7  -8   57.06    6.62
   0  -7  -8   56.65    7.70
   0  -7  -8   58.37    7.74
   0  -7  -8   65.01    9.85
   0   7   8   54.66    8.58
   0   7   8   61.78    8.40
   0   7   8   51.87    5.93
   0  -7  -9   47.26    6.29
   0  -7  -9   48.16    8.85
   0  -7  -9   47.53    8.41
   0  -7  -9   51.62    8.23
   0   7   9   60.39    9.28
   0   7   9   66.06   10.06
   0   7   9   44.59    5.89
   0  -7 -10    7.22    5.56
   0  -7 -10    5.16    5.46
   0  -7 -10    8.06    5.34
   0  -7 -10   15.41    7.06
   0   7  10   15.14    8.23
   0   7  10    2.65    7.06
   0   7  10    9.63    5.35
   0   7  10    0.88    7.70
   0  -7 -11   85.08    9.91
   0  -7 -11  107.81   13.28
   0  -7 -11   93.00   12.88
   0  -7 -11   99.33   11.56
   0   7  11   91.09   12.43
   0   7  11   87.94   11.37
   0   7  11   90.37   12.34
   0  -7 -12   10.66    7.08
   0  -7 -12   12.59    6.80
   0  -7 -12    3.08    8.24
   0  -7 -12   17.12    7.86
   0   7  12   29.85    9.84
   0   7  12    7.93    7.79
   0   7  12   23.12    9.46
   0  -7 -13    6.31    7.51
   0  -7 -13   22.21    9.97
   0  -7 -13   22.22    9.14
   0  -7 -13    2.76    7.48
   0   7  13    3.89    9.53
   0   7  13   17.12    8.34
   0   7  13   11.25    6.96
   0  -7 -14   15.86    8.35
   0  -7 -14    8.07    9.97
   0  -7 -14   12.26    9.64
   0  -7 -14   18.36    8.30
   0   7  14   14.27   10.23
   0   7  14   15.70    8.48
   0   7  14   13.42    9.94
   0  -7 -15   -5.88   10.04
   0  -7 -15   12.09   10.34
   0  -7 -15   -1.78    7.62
   0   7  15   -0.10   10.20
   0   7  15    1.18    8.14
   0   7  15    1.79    9.74
   0  -7 -16   17.85    9.64
   0  -7 -16   30.31   11.42
   0   7  16   31.88   12.02
   0   7  16   18.25    9.30
   0   7  16   20.50   11.06
   0  -8  10    9.82   12.10
   0  -8  10    4.43    9.75
   0  -8  10   -8.18   13.63
   0   8 -10   -1.45    9.15
   0   8 -10    2.02    8.52
   0   8 -10    2.94   10.35
   0  -8   9    9.36   11.12
   0  -8   9   -6.67   12.96
   0   8  -9   -1.20    8.66
   0   8  -9   10.02    8.46
   0   8  -9   19.09   10.39
   0  -8   8   13.40   10.68
   0  -8   8   10.15   12.53
   0   8  -8   17.49    8.76
   0   8  -8   10.80    8.36
   0   8  -8   11.70    7.30
   0  -8   7   24.18   10.42
   0  -8   7   19.01   11.74
   0   8  -7    2.65    7.67
   0   8  -7   15.36    6.33
   0   8  -7   11.93    6.98
   0  -8   6   42.74   10.77
   0  -8   6   46.31    8.75
   0  -8   6   48.58   11.35
   0   8  -6   58.19    8.94
   0   8  -6   64.20    9.96
   0   8  -6   53.96    8.53
   0  -8   5    5.25    8.65
   0  -8   5    5.04    6.80
   0  -8   5    3.33    8.96
   0   8  -5    2.95    6.29
   0   8  -5   -0.46    7.47
   0   8  -5   -2.02    7.72
   0  -8   4   21.31    8.92
   0  -8   4   21.19    6.63
   0  -8   4   23.66    8.98
   0   8  -4   17.92    7.40
   0   8  -4   18.73    7.77
   0   8  -4   20.73    7.97
   0  -8   3   -0.80    7.35
   0  -8   3    7.79    5.90
   0  -8   3   -2.81    7.65
   0  -8   3    1.29    2.09
   0   8  -3    3.00    6.84
   0   8  -3   -4.34    6.72
   0  -8   2   25.92    7.96
   0  -8   2   30.60    6.57
   0  -8   2   23.05    5.93
   0  -8   2   21.75    3.33
   0  -8   2   21.48    3.04
   0  -8   2   23.08    4.18
   0   8  -2   19.11    7.56
   0   8  -2   24.21    7.09
   0  -8   1    3.95    5.74
   0  -8   1    8.95    7.09
   0  -8   1    2.65    2.31
   0  -8   1    3.29    3.40
   0   8  -1   -0.28    6.49
   0   8  -1    0.59    5.71
   0  -8   0   25.40    6.68
   0  -8   0   35.15    3.75
   0  -8   0   36.10    7.71
   0  -8   0   34.38    3.99
   0  -8   0   38.28    5.20
   0   8   0   36.46    7.66
   0   8   0   38.92    6.36
   0  -8  -1   70.45    9.11
   0  -8  -1   69.88    5.07
   0  -8  -1   65.03    9.35
   0  -8  -1   64.83    5.20
   0  -8  -1   69.31    7.44
   0   8   1   68.18    7.55
   0   8   1   63.27    7.33
   0   8   1   68.72    9.10
   0  -8  -2  119.36    4.36
   0  -8  -2  121.01   10.22
   0  -8  -2  117.06    6.52
   0  -8  -2  117.69    6.70
   0  -8  -2  129.96    8.95
   0   8   2  122.81   10.20
   0   8   2  125.43    8.29
   0   8   2  130.09   10.17
   0  -8  -3   74.82    5.01
   0  -8  -3   70.27    9.20
   0  -8  -3   74.69    6.98
   0  -8  -3   78.08    7.19
   0  -8  -3   86.74    8.82
   0   8   3   77.27    7.34
   0   8   3   76.88    6.40
   0   8   3   80.53    9.47
   0  -8  -4   22.98    3.45
   0  -8  -4   27.52    6.99
   0  -8  -4   34.62    5.38
   0  -8  -4   27.33    4.97
   0  -8  -4   30.78    6.71
   0   8   4   31.41    6.71
   0   8   4   28.66    4.46
   0   8   4   28.32    7.15
   0   8   4   31.56    5.85
   0  -8  -5   14.33    2.74
   0  -8  -5   15.69    6.58
   0  -8  -5   18.36    5.48
   0  -8  -5   13.76    5.28
   0  -8  -5   13.24    4.92
   0   8   5   19.22    5.92
   0   8   5   15.57    6.75
   0   8   5   12.07    4.97
   0  -8  -6    2.89    3.03
   0  -8  -6   -1.56    5.91
   0  -8  -6   -4.90    5.31
   0  -8  -6    3.69    5.43
   0  -8  -6   -6.76    6.03
   0   8   6    4.01    6.33
   0   8   6    3.72    6.37
   0   8   6    4.91    5.30
   0  -8  -7   28.65    4.52
   0  -8  -7   31.02    7.34
   0  -8  -7   32.28    7.05
   0  -8  -7   27.06    6.72
   0  -8  -7   34.13    7.64
   0   8   7   24.06    7.46
   0   8   7   32.12    7.73
   0   8   7   26.72    5.75
   0  -8  -8   20.58    4.46
   0  -8  -8   24.30    7.42
   0  -8  -8   17.68    6.90
   0  -8  -8   16.92    7.33
   0   8   8   12.94    7.37
   0   8   8   30.70    7.88
   0   8   8   16.60    5.42
   0  -8  -9   29.96    5.36
   0  -8  -9   22.98    7.83
   0  -8  -9   19.18    7.48
   0  -8  -9   25.07    7.81
   0   8   9   21.14    7.95
   0   8   9   21.44    7.74
   0   8   9   24.18    5.66
   0  -8 -10   29.67    6.06
   0  -8 -10   32.62    8.71
   0  -8 -10   30.37    8.36
   0  -8 -10   30.96    8.35
   0   8  10   30.34    9.02
   0   8  10   32.77    8.35
   0   8  10   29.92    6.04
   0  -8 -11    4.15    6.91
   0  -8 -11    4.30    5.97
   0  -8 -11    0.56    5.40
   0  -8 -11   -2.06    7.34
   0   8  11    0.72    8.26
   0   8  11    1.58    7.76
   0  -8 -12   17.81    9.48
   0  -8 -12    6.79    8.49
   0  -8 -12    0.79    7.81
   0   8  12   -2.15    8.86
   0   8  12    1.57    7.87
   0  -8 -13    5.06    9.22
   0  -8 -13   -5.48    8.32
   0  -8 -13    3.02    7.93
   0   8  13    8.93    9.30
   0   8  13   -5.09    7.84
   0   8  13   -1.65    9.16
   0  -8 -14   41.57   11.02
   0  -8 -14   39.18    9.75
   0   8  14   45.32   11.35
   0   8  14   45.17   10.08
   0   8  14   36.11   10.79
   0  -8 -15   75.65   13.29
   0  -8 -15   62.35   11.01
   0   8  15   73.87   12.81
   0   8  15   60.59   10.97
   0   8  15   77.04   13.08
   0  -9   9   28.67   12.27
   0  -9   9   -3.24   13.57
   0   9  -9   14.11    9.33
   0   9  -9   18.21    9.23
   0   9  -9   17.35   10.83
   0  -9   8   18.90   11.29
   0  -9   8    9.54   12.92
   0   9  -8    3.47    8.54
   0   9  -8   10.79    8.69
   0   9  -8    7.18   10.00
   0  -9   7    2.13    7.31
   0  -9   7   10.15    8.60
   0   9  -7    0.61    7.65
   0   9  -7    3.16    8.59
   0   9  -7    1.07    9.27
   0  -9   6    7.20    9.77
   0  -9   6   -4.41   10.11
   0   9  -6   -4.37    7.95
   0   9  -6    0.36    8.84
   0  -9   5    2.60    9.44
   0  -9   5    7.41    7.37
   0  -9   5    7.33    9.74
   0   9  -5    5.31    8.39
   0   9  -5    4.55    8.33
   0  -9   4   19.24    9.37
   0  -9   4   20.79    8.67
   0  -9   4   14.46    9.42
   0   9  -4   26.83    8.75
   0   9  -4   10.26    8.24
   0  -9   3    1.91    8.18
   0  -9   3   -4.95    6.19
   0  -9   3    5.90    8.43
   0   9  -3    9.67    7.93
   0   9  -3    6.44    7.52
   0  -9   2   46.32    7.55
   0  -9   2   59.90    9.39
   0  -9   2   48.20    9.30
   0  -9   2   41.09    8.84
   0   9  -2   67.44    9.58
   0   9  -2   57.78    8.73
   0  -9   1   26.83    7.16
   0  -9   1   24.90    8.26
   0  -9   1   28.47    3.91
   0  -9   1   24.51    5.30
   0   9  -1   32.15    6.49
   0   9  -1   29.24    7.20
   0  -9   0   30.81    7.14
   0  -9   0   17.96    7.50
   0  -9   0   15.67    2.94
   0  -9   0   22.83    5.79
   0   9   0   11.16    7.51
   0   9   0   19.07    6.12
   0  -9  -1   83.65   10.10
   0  -9  -1   65.87    5.14
   0  -9  -1   84.44   10.42
   0  -9  -1   65.67    5.30
   0  -9  -1   76.28    7.94
   0   9   1   68.97   10.36
   0   9   1   61.62    9.24
   0   9   1   83.92    9.79
   0  -9  -2   16.43    3.04
   0  -9  -2   16.73    7.00
   0  -9  -2   18.45    4.18
   0  -9  -2   17.11    4.11
   0  -9  -2   21.67    5.92
   0   9   2   21.31    5.76
   0   9   2   12.97    4.85
   0   9   2   21.03    7.03
   0  -9  -3  237.17   12.69
   0  -9  -3  228.66    8.99
   0  -9  -3  234.95    9.25
   0  -9  -3  244.99   11.68
   0   9   3  258.64   12.70
   0   9   3  237.14    9.22
   0   9   3  249.15   11.13
   0  -9  -4   29.48    5.96
   0  -9  -4   38.47    5.50
   0  -9  -4   36.17    5.33
   0  -9  -4   35.08    7.20
   0   9   4   40.34    7.50
   0   9   4   30.90    4.48
   0   9   4   25.97    5.84
   0  -9  -5    2.77    6.54
   0  -9  -5    5.30    4.84
   0  -9  -5    3.45    4.72
   0  -9  -5    1.91    6.37
   0   9   5   -2.07    5.87
   0   9   5  -10.29    6.49
   0   9   5    2.30    5.13
   0  -9  -6   -1.28    6.53
   0  -9  -6    0.45    5.53
   0  -9  -6    0.50    5.38
   0  -9  -6    6.11    4.98
   0   9   6   -4.53    5.63
   0   9   6    4.65    5.08
   0   9   6    1.20    4.68
   0  -9  -7   20.27    7.44
   0  -9  -7   18.30    6.82
   0  -9  -7    9.24    6.26
   0  -9  -7   15.07    7.45
   0   9   7   23.00    7.70
   0   9   7   13.93    6.02
   0   9   7   16.47    5.90
   0   9   7   23.97    6.24
   0  -9  -8    2.55    6.80
   0  -9  -8   -2.73    6.44
   0  -9  -8    0.31    6.37
   0  -9  -8   -2.70    6.96
   0   9   8    0.00    7.18
   0   9   8    6.36    7.49
   0   9   8    2.50    4.44
   0  -9  -9   14.46    7.42
   0  -9  -9   11.02    7.55
   0  -9  -9   -5.04    6.66
   0  -9  -9    8.32    5.73
   0   9   9    7.82    5.71
   0   9   9    9.04    7.70
   0   9   9   14.01    5.68
   0  -9 -10    5.12    7.96
   0  -9 -10    4.53    7.39
   0  -9 -10   10.20    8.04
   0   9  10    0.77    7.87
   0   9  10   -2.19    7.77
   0  -9 -11    2.99    8.45
   0  -9 -11   -8.26    7.56
   0  -9 -11   14.26    8.17
   0   9  11    3.52    8.47
   0   9  11   -4.34    7.86
   0  -9 -12   32.61    8.11
   0  -9 -12   39.66    7.92
   0  -9 -12   44.10    9.89
   0   9  12   41.50   10.79
   0   9  12   34.30    9.65
   0  -9 -13   20.18   10.12
   0  -9 -13   29.51    9.84
   0  -9 -13   17.26    9.28
   0   9  13   43.88   10.79
   0   9  13   37.70   10.01
   0  -9 -14    8.94    9.93
   0  -9 -14   -1.09    8.53
   0   9  14    8.43    9.62
   0   9  14    3.51    8.80
   0  -9 -15   40.98    9.68
   0  -9 -15   46.20   12.19
   0   9  15   58.54   12.24
   0   9  15   41.70   10.59
   0 -10   8   14.62   11.69
   0 -10   8    6.74   13.47
   0  10  -8    3.58    9.01
   0  10  -8    7.00   10.57
   0 -10   7   24.22   11.30
   0 -10   7    4.85   12.17
   0  10  -7    3.59    9.33
   0  10  -7    7.65    9.88
   0 -10   6   -8.99    9.74
   0 -10   6    5.19   10.91
   0  10  -6    7.31    9.00
   0  10  -6   -3.31    9.16
   0 -10   5    1.44    9.86
   0 -10   5    5.49   10.22
   0  10  -5   12.55    6.72
   0  10  -5    7.84    9.06
   0 -10   4   41.93   11.01
   0 -10   4   46.54   10.18
   0 -10   4   53.10   11.25
   0  10  -4   54.35   10.40
   0  10  -4   43.72    9.70
   0 -10   3   -1.94    8.64
   0 -10   3    1.43    6.99
   0 -10   3    4.68    9.00
   0  10  -3   -1.65    8.16
   0  10  -3    3.67    7.84
   0 -10   2    5.52    8.61
   0 -10   2    8.93    7.29
   0 -10   2    7.74    8.80
   0  10  -2    8.31    8.35
   0  10  -2   12.46    7.76
   0 -10   1   62.39    8.88
   0 -10   1   57.32   10.02
   0 -10   1   58.88    6.81
   0  10  -1   59.45   10.07
   0  10  -1   68.67   10.61
   0 -10   0    8.28    7.01
   0 -10   0    6.15    7.84
   0 -10   0    1.55    3.27
   0 -10   0    3.52    4.62
   0  10   0   -0.56    7.58
   0  10   0    7.02    6.23
   0 -10  -1    4.10    7.06
   0 -10  -1    2.61    7.57
   0 -10  -1    7.47    3.69
   0 -10  -1    8.93    5.37
   0  10   1    3.95    7.51
   0  10   1   16.31    5.93
   0 -10  -2   75.76   10.74
   0 -10  -2   70.72    6.05
   0 -10  -2   76.99    8.62
   0 -10  -2   70.47    6.28
   0 -10  -2   77.07    9.16
   0  10   2   66.06   10.92
   0  10   2   69.12    7.95
   0  10   2   87.95   10.84
   0 -10  -3    1.93    7.09
   0 -10  -3   -2.24    4.32
   0 -10  -3    0.75    4.21
   0 -10  -3    6.26    6.10
   0  10   3   -2.84    7.03
   0  10   3    4.20    4.25
   0  10   3    3.23    7.20
   0 -10  -4   28.14    7.99
   0 -10  -4   31.19    5.32
   0 -10  -4   26.31    5.11
   0 -10  -4   30.09    7.45
   0  10   4   22.91    7.86
   0  10   4   21.56    4.84
   0  10   4   23.17    8.01
   0 -10  -5   11.46    7.45
   0 -10  -5   17.24    5.55
   0 -10  -5   14.21    5.17
   0 -10  -5    6.84    6.90
   0  10   5    6.40    6.93
   0  10   5   18.02    8.00
   0 -10  -6    2.20    5.09
   0 -10  -6    6.76    5.74
   0 -10  -6    4.46    5.42
   0 -10  -6   -3.08    6.95
   0  10   6    6.89    6.72
   0  10   6    3.00    7.50
   0  10   6   -6.91    5.15
   0 -10  -7   27.58    8.30
   0 -10  -7   26.12    7.11
   0 -10  -7   28.61    6.97
   0 -10  -7   25.64    8.26
   0  10   7   31.97    7.43
   0  10   7   33.59    8.65
   0  10   7   33.22    6.24
   0 -10  -8    3.98    7.33
   0 -10  -8   -4.51    6.74
   0 -10  -8    2.61    6.51
   0 -10  -8    0.48    7.61
   0  10   8    6.94    8.05
   0  10   8   -8.67    5.85
   0  10   8    7.03    7.97
   0  10   8    4.65    6.02
   0 -10  -9    8.92    7.65
   0 -10  -9   14.39    7.72
   0 -10  -9    8.34    7.30
   0 -10  -9   11.34    8.31
   0  10   9    6.50    8.11
   0  10   9   12.36    6.44
   0  10   9   13.80    8.45
   0  10   9   12.15    6.18
   0 -10 -10   12.63    8.20
   0 -10 -10    3.36    8.09
   0 -10 -10    1.07    7.52
   0 -10 -10    3.36    8.01
   0  10  10    6.55    8.33
   0  10  10    1.41    8.20
   0 -10 -11    2.40    7.95
   0 -10 -11    6.25    8.85
   0 -10 -11    8.29    8.18
   0 -10 -11    5.31    8.46
   0  10  11    3.54    8.78
   0  10  11    2.85    8.51
   0 -10 -12   38.14    9.28
   0 -10 -12   41.56   10.73
   0 -10 -12   39.59    9.98
   0 -10 -12   48.14   10.46
   0  10  12   40.80   10.61
   0  10  12   46.92   10.45
   0 -10 -13    9.25   10.12
   0 -10 -13    8.32    9.76
   0 -10 -13    3.85    6.60
   0 -10 -13    9.55    9.20
   0  10  13   12.86    9.98
   0  10  13    7.67    8.99
   0 -10 -14    8.88    9.87
   0 -10 -14   13.78   10.27
   0 -10 -14    3.09    9.09
   0  10  14   18.07   10.13
   0  10  14   12.55    9.62
   0 -10 -15   25.69    9.13
   0 -10 -15    4.08   10.42
   0 -10 -15   11.38    9.58
   0  10  15   33.85   11.09
   0  10  15   22.73   10.10
   0 -11   7   16.09   11.63
   0 -11   7    8.84   12.35
   0  11  -7   23.02   10.65
   0  11  -7   12.38   10.94
   0 -11   6   14.91    8.46
   0 -11   6   22.24   12.16
   0  11  -6   20.63   10.26
   0  11  -6   22.76   10.49
   0 -11   5    6.45   10.42
   0 -11   5   11.66   10.86
   0  11  -5    9.56    9.90
   0  11  -5    9.09    9.69
   0 -11   4    0.68   10.02
   0 -11   4    8.11   10.14
   0  11  -4   11.64    9.58
   0  11  -4   11.81    9.14
   0 -11   3   15.28   10.08
   0 -11   3   18.40    9.68
   0 -11   3   11.04   10.09
   0  11  -3   13.38    7.06
   0  11  -3    8.14    8.68
   0 -11   2    7.36    9.27
   0 -11   2   -1.37    7.38
   0 -11   2   -4.14    8.85
   0  11  -2    3.34    8.71
   0  11  -2    5.17    7.93
   0 -11   1  134.78   12.61
   0 -11   1  134.20   13.80
   0  11  -1  124.98   13.54
   0  11  -1  130.98   12.45
   0 -11   0   56.14    9.41
   0 -11   0   56.21   10.46
   0 -11   0   49.28    7.56
   0  11   0   62.31   10.35
   0  11   0   58.07    8.59
   0 -11  -1   -0.07    7.36
   0 -11  -1    4.35    5.92
   0 -11  -1    2.07    6.62
   0  11   1    3.54    8.06
   0  11   1   -2.76    5.92
   0 -11  -2   -2.24    7.50
   0 -11  -2   -0.42    7.99
   0 -11  -2   -5.47    3.35
   0 -11  -2   -1.47    5.83
   0  11   2    2.90    7.85
   0  11   2   -5.37    6.30
   0  11   2   -0.59    7.53
   0 -11  -3   42.52    9.00
   0 -11  -3   35.16    5.48
   0 -11  -3   49.40    9.29
   0  11   3   44.23    9.31
   0  11   3   38.35    6.03
   0  11   3   45.29    9.37
   0 -11  -4    2.79    7.72
   0 -11  -4    4.09    4.53
   0 -11  -4    3.92    4.24
   0 -11  -4   -0.07    6.72
   0  11   4    7.56    7.51
   0  11   4    2.89    4.92
   0  11   4   -1.45    7.60
   0 -11  -5   46.27    9.31
   0 -11  -5   44.51    6.64
   0 -11  -5   36.30    6.09
   0 -11  -5   42.72    8.71
   0  11   5   40.71    8.94
   0  11   5   39.11    9.15
   0 -11  -6   37.17    7.15
   0 -11  -6   42.54    7.22
   0 -11  -6   31.24    6.66
   0 -11  -6   34.05    8.73
   0  11   6   22.01    8.21
   0  11   6   31.31    9.24
   0 -11  -7    2.28    7.92
   0 -11  -7    2.26    6.29
   0 -11  -7    2.75    6.21
   0 -11  -7    6.78    7.89
   0  11   7    0.62    6.96
   0  11   7    5.36    8.28
   0  11   7   -1.19    5.67
   0 -11  -8  119.27   13.19
   0 -11  -8  117.42   11.58
   0 -11  -8  130.20   11.92
   0 -11  -8  129.53   13.64
   0  11   8  114.82   11.27
   0  11   8  122.74   11.19
   0  11   8  118.66    9.48
   0 -11  -9   45.65    9.56
   0 -11  -9   54.57    9.54
   0 -11  -9   43.11    8.73
   0 -11  -9   48.44   10.17
   0  11   9   52.44   10.30
   0  11   9   43.20    8.30
   0  11   9   53.29   10.50
   0  11   9   40.04    6.67
   0 -11 -10    1.78    7.98
   0 -11 -10    7.01    8.53
   0 -11 -10    8.51    7.79
   0 -11 -10    8.72    8.75
   0  11  10   -8.89    8.01
   0  11  10    1.00    6.36
   0  11  10    2.88    8.66
   0 -11 -11    4.90    8.45
   0 -11 -11   13.18    9.26
   0 -11 -11    9.00    8.44
   0 -11 -11   10.53    9.16
   0  11  11    2.38    9.16
   0  11  11    7.60    7.95
   0  11  11   10.55    9.24
   0 -11 -12   24.93    9.23
   0 -11 -12   16.28    9.85
   0 -11 -12    8.22    9.06
   0 -11 -12   14.79    9.57
   0  11  12   24.07    7.74
   0  11  12    0.77    9.29
   0 -11 -13    4.35    8.58
   0 -11 -13   -7.89    6.25
   0 -11 -13    6.29    9.38
   0  11  13    0.93    9.52
   0  11  13   -1.70    9.08
   0 -11 -14    6.52    8.74
   0 -11 -14   12.29   10.31
   0 -11 -14    9.33    9.68
   0  11  14    6.05    9.92
   0  11  14    6.87    9.79
   0 -12   6   16.63   11.66
   0 -12   6   17.24   12.46
   0  12  -6   18.95   10.66
   0  12  -6   11.81   10.33
   0 -12   5    2.69   10.77
   0 -12   5   15.59   11.43
   0  12  -5    5.34   10.11
   0  12  -5   16.23   10.49
   0 -12   4   -1.63    7.24
   0 -12   4    6.31   10.48
   0  12  -4   -5.78    9.54
   0  12  -4  -16.40    8.54
   0 -12   3    2.09   10.01
   0 -12   3    2.85    7.96
   0 -12   3   13.60   10.52
   0  12  -3   13.57    9.77
   0  12  -3    0.02    8.93
   0 -12   2   36.12   10.96
   0 -12   2   19.71    8.72
   0 -12   2   23.91   10.60
   0  12  -2   30.27   10.30
   0  12  -2   33.01    9.38
   0 -12   1   10.17    8.26
   0 -12   1   21.04   10.01
   0  12  -1    3.84    9.35
   0  12  -1    2.64    7.87
   0 -12   0   32.83    9.09
   0 -12   0   21.52   10.01
   0  12   0   29.58   10.04
   0  12   0   32.73    8.36
   0 -12  -1   38.31    9.53
   0 -12  -1   30.83   10.05
   0 -12  -1   32.92    7.06
   0  12   1   35.77    9.66
   0  12   1   35.82    7.72
   0 -12  -2    9.69    8.28
   0 -12  -2    9.79    8.83
   0 -12  -2   -0.32    6.20
   0  12   2    6.85    6.34
   0  12   2    1.36    5.87
   0 -12  -3   23.78    8.99
   0 -12  -3    2.32    6.24
   0 -12  -3   21.12    7.52
   0  12   3    7.97    8.70
   0  12   3   12.59    6.73
   0  12   3   19.50    8.89
   0 -12  -4    6.65    8.50
   0 -12  -4    7.78    5.43
   0 -12  -4    1.48    7.38
   0  12   4   14.66    8.67
   0  12   4   13.51    8.79
   0 -12  -5   70.47   10.75
   0 -12  -5   61.45    9.87
   0 -12  -5   62.05    8.27
   0 -12  -5   66.80    9.86
   0  12   5   71.13   11.78
   0  12   5   82.62   12.82
   0 -12  -6   18.59    8.91
   0 -12  -6   22.28    6.61
   0 -12  -6   22.24    6.28
   0 -12  -6   24.33    8.81
   0  12   6   16.75    8.56
   0  12   6   20.49    9.14
   0 -12  -7   -0.01    8.32
   0 -12  -7   -3.33    6.12
   0 -12  -7    3.65    6.03
   0 -12  -7   -1.73    7.94
   0  12   7    1.80    7.62
   0  12   7    3.57    8.82
   0 -12  -8   -0.43    8.39
   0 -12  -8    5.68    7.16
   0 -12  -8   13.11    6.99
   0 -12  -8   12.96    8.99
   0  12   8   16.72    8.24
   0  12   8    8.41    9.05
   0 -12  -9  175.55   15.38
   0 -12  -9  166.96   13.55
   0 -12  -9  182.41   15.65
   0  12   9  169.72   13.12
   0  12   9  159.62   15.30
   0 -12 -10   36.10    9.94
   0 -12 -10   27.07    9.02
   0 -12 -10   37.08    9.11
   0 -12 -10   41.63   10.59
   0  12  10   33.32   10.42
   0  12  10   31.74    8.23
   0  12  10   31.42   10.38
   0 -12 -11   13.26    9.20
   0 -12 -11   -1.21    8.61
   0 -12 -11   -3.66    7.89
   0 -12 -11  -11.88    8.67
   0  12  11    2.29    9.27
   0  12  11   -1.87    6.76
   0  12  11    5.49    9.60
   0 -12 -12   46.60   10.74
   0 -12 -12   60.15   11.60
   0 -12 -12   43.42   10.38
   0 -12 -12   57.14   11.74
   0  12  12   52.42   11.69
   0  12  12   62.14   11.94
   0 -12 -13    3.01    9.14
   0 -12 -13    2.77    6.96
   0 -12 -13   13.31   10.11
   0  12  13    3.33    9.82
   0  12  13   -2.11    9.38
   0 -12 -14   10.57    9.28
   0 -12 -14    9.19   10.50
   0 -12 -14   -0.64    9.80
   0  12  14   13.98   10.38
   0  12  14   13.35   10.24
   0 -13   5   37.93   13.00
   0 -13   5   45.05   13.14
   0  13  -5   35.96   11.82
   0  13  -5   23.83   11.38
   0 -13   4   -1.36   10.82
   0 -13   4   10.06   11.35
   0  13  -4   -8.24    9.82
   0  13  -4   -1.13    9.36
   0 -13   3    4.66   10.60
   0 -13   3   -1.90    9.82
   0 -13   3    0.35   10.70
   0  13  -3   -9.46    9.32
   0  13  -3    2.44    9.30
   0 -13   2    0.26    9.94
   0 -13   2    5.88    8.60
   0 -13   2   -0.39   10.20
   0  13  -2   -0.93    9.78
   0  13  -2   -3.50    8.69
   0 -13   1   17.02    9.14
   0 -13   1   10.91   10.26
   0  13  -1   15.79   10.28
   0  13  -1    8.16    8.36
   0 -13   0   12.27    8.75
   0 -13   0    3.23    9.68
   0  13   0    0.53    9.38
   0  13   0    8.41    7.68
   0 -13  -1   -4.05    8.20
   0 -13  -1    4.78    9.86
   0  13   1   -7.87    6.20
   0  13   1    7.01    7.14
   0 -13  -2    6.08    8.88
   0 -13  -2   19.18   10.04
   0  13   2    8.65    9.25
   0  13   2    8.63    6.73
   0 -13  -3    3.50    9.00
   0 -13  -3    0.76    9.13
   0 -13  -3   -5.33    6.94
   0  13   3   -4.84    8.58
   0  13   3    3.03    5.70
   0  13   3    2.64    6.32
   0 -13  -4    3.64    6.31
   0 -13  -4   -8.86    8.76
   0 -13  -4    6.96    7.66
   0  13   4   13.19    8.98
   0  13   4    1.26    8.77
   0 -13  -5   15.58    9.36
   0 -13  -5   28.02    8.81
   0  13   5   23.29    9.50
   0  13   5   16.91    9.36
   0 -13  -6   25.90    9.69
   0 -13  -6   23.38    6.54
   0 -13  -6   18.29    9.07
   0  13   6   11.49    8.90
   0  13   6   28.39   10.12
   0 -13  -7   83.92   13.68
   0 -13  -7   91.45   10.69
   0 -13  -7   87.14   13.78
   0  13   7   94.12   13.01
   0  13   7  103.86   14.20
   0 -13  -8   49.72   10.96
   0 -13  -8   44.37    8.34
   0 -13  -8   44.80   10.51
   0  13   8   49.21    9.87
   0  13   8   41.39   10.92
   0 -13  -9   27.06   10.08
   0 -13  -9   18.56    8.64
   0 -13  -9   20.85    8.01
   0 -13  -9   16.49    9.98
   0  13   9   27.17    9.03
   0  13   9   27.81   10.55
   0 -13 -10   28.86   10.33
   0 -13 -10   19.54    9.02
   0 -13 -10   42.52    9.30
   0 -13 -10   25.01   10.29
   0  13  10   35.04    8.97
   0  13  10   31.02   10.70
   0 -13 -11    0.79    9.06
   0 -13 -11    6.34    9.01
   0 -13 -11    4.28    8.13
   0 -13 -11   12.41    9.86
   0  13  11    3.02    7.63
   0  13  11   -6.24    9.58
   0 -13 -12    9.15    9.59
   0 -13 -12    8.08    9.23
   0 -13 -12    3.64    9.82
   0  13  12    1.04    9.80
   0  13  12   14.22   10.43
   0 -13 -13   15.27    9.93
   0 -13 -13   -5.36    9.58
   0 -13 -13    6.59   10.36
   0  13  13    2.48   10.13
   0  13  13   17.07   10.82
   0 -14   3   10.42   11.48
   0 -14   3    1.83   11.51
   0  14  -3    4.12   10.65
   0  14  -3    5.25    9.72
   0 -14   2   -1.94   10.54
   0 -14   2   -8.69    8.68
   0 -14   2   -9.12   10.26
   0  14  -2   -6.04    9.92
   0  14  -2    3.90    9.31
   0 -14   1    4.30   10.35
   0 -14   1    4.57    9.26
   0 -14   1    7.93   10.50
   0  14  -1    2.51    9.98
   0  14  -1    6.75    8.86
   0 -14   0    3.80    9.05
   0 -14   0    0.01   10.13
   0  14   0    7.26   10.03
   0  14   0    2.75    7.93
   0 -14  -1   -0.49    8.67
   0 -14  -1    4.18   10.07
   0  14   1    0.08    9.71
   0  14   1   -0.67    7.25
   0 -14  -2   20.57    9.86
   0 -14  -2   25.75   10.70
   0  14   2   21.66   10.50
   0  14   2    7.59    8.56
   0 -14  -3    4.04    9.10
   0 -14  -3   -3.78    9.49
   0 -14  -3    3.87    7.25
   0  14   3   -1.92    9.30
   0 -14  -4    7.98    9.47
   0 -14  -4   22.58   10.66
   0 -14  -4   17.22    8.43
   0  14   4    3.62    9.51
   0  14   4   12.85    9.74
   0 -14  -5    0.99    9.42
   0 -14  -5   15.02    8.79
   0  14   5   11.38    9.39
   0  14   5    3.99    9.50
   0 -14  -6    0.52    9.10
   0 -14  -6   -1.06    8.57
   0  14   6   -4.44    8.62
   0  14   6   -0.56    9.48
   0 -14  -7    9.12    9.50
   0 -14  -7    3.18    8.82
   0  14   7    6.57    9.03
   0  14   7    2.85    9.72
   0 -14  -8   65.70   12.11
   0 -14  -8   56.41   10.35
   0 -14  -8   55.38   11.50
   0  14   8   47.11   10.33
   0  14   8   49.09   11.80
   0 -14  -9    0.15    9.51
   0 -14  -9   -2.03    8.63
   0 -14  -9   -4.81    9.31
   0  14   9    2.03    8.53
   0  14   9   -0.65    9.71
   0 -14 -10   52.80   11.62
   0 -14 -10   44.18    9.48
   0 -14 -10   47.19   11.70
   0  14  10   42.97    9.86
   0  14  10   40.55   11.82
   0 -14 -11   16.00   10.29
   0 -14 -11   18.90    9.47
   0 -14 -11   10.03    8.52
   0 -14 -11   15.93   10.72
   0  14  11   10.14    8.46
   0  14  11   18.34   10.84
   0 -14 -12  -12.68    9.07
   0 -14 -12    8.26    9.42
   0 -14 -12    8.92   10.42
   0  14  12   -0.66   10.27
   0 -15   1    3.55   11.14
   0 -15   1   10.40   10.11
   0 -15   1   24.44   11.58
   0  15  -1   12.72   11.40
   0  15  -1   10.80    9.33
   0 -15   0    9.21    9.79
   0 -15   0   10.42   11.56
   0  15   0   13.07   10.94
   0  15   0   26.02    9.39
   0 -15  -1    0.05    9.45
   0 -15  -1   -7.05   10.24
   0  15   1   -0.37   10.05
   0  15   1   -1.28    9.36
   0 -15  -2   -7.22    9.14
   0 -15  -2    5.16   10.31
   0  15   2   -2.50   10.21
   0 -15  -3    1.29    9.86
   0 -15  -3   12.46   10.53
   0  15   3    7.95   10.15
   0 -15  -4    7.04    9.93
   0 -15  -4   23.26   11.27
   0 -15  -4   16.66    8.60
   0  15   4   12.32   10.34
   0 -15  -5   14.66   10.48
   0 -15  -5   34.39   11.47
   0 -15  -5   16.53    9.27
   0  15   5   13.63   10.57
   0  15   5   20.91   10.58
   0 -15  -6    5.79    9.79
   0 -15  -6   -7.63    8.48
   0  15   6    4.03    9.64
   0  15   6    5.80   10.05
   0 -15  -7   -1.66    9.85
   0 -15  -7   -0.22    9.16
   0  15   7    4.14    9.57
   0  15   7    2.46   10.09
   0 -15  -8   56.63   12.08
   0 -15  -8   41.81   11.54
   0  15   8   34.59   10.77
   0  15   8   32.67   11.57
   0 -15  -9    9.93    9.72
   0 -15  -9   -5.43    9.61
   0  15   9   -9.54    8.41
   0  15   9   -4.43    9.77
   0 -15 -10   16.95   10.19
   0 -15 -10   -2.54    9.53
   0  15  10    0.20    8.64
   0  15  10    4.87   10.28
   0 -15 -11   11.29   10.51
   0 -15 -11    8.17   10.75
   0  15  11    6.14    8.89
   0  15  11   10.04   11.08
   0 -16  -2    7.25   10.15
   0 -16  -2    6.74   10.93
   0  16   2   -3.81    7.59
   0 -16  -3   24.95   11.13
   0 -16  -3   25.65   11.43
   0  16   3   20.08   11.39
   0 -16  -4    1.83   10.19
   0 -16  -4    6.93    8.22
   0  16   4   10.11   10.78
   0 -16  -5    0.48   10.11
   0 -16  -5    2.37   10.73
   0 -16  -5   -6.92    8.54
   0  16   5    0.87   10.13
   0 -16  -6   -2.00   10.25
   0 -16  -6   13.89   10.94
   0 -16  -6    2.22    9.04
   0  16   6    3.00   10.18
   0  16   6   15.75   11.04
   0 -16  -7    1.94   10.10
   0 -16  -7   -3.21    9.22
   0  16   7   -3.96    9.43
   0  16   7    1.21   10.46
   0 -16  -8   -3.52    9.64
   0 -16  -8    0.35    9.73
   0  16   8  -10.32    9.11
   0  16   8   -5.90   10.31
  -1  16   8   -0.07    9.89
  -1  16   8    9.02    7.84
   1 -16  -8   -1.50   10.21
   1 -16  -8   10.30   10.24
  -1  16   7    0.72    9.89
  -1  16   7   14.18   11.44
   1 -16  -7   -1.31   10.23
   1 -16  -7    4.15   10.04
  -1  16   6    9.16   10.46
  -1  16   6    2.75   10.70
   1 -16  -6   -1.84   10.11
   1 -16  -6    8.24   10.47
   1 -16  -6    2.98    9.49
  -1  16   5   12.13   10.62
   1 -16  -5   19.79   11.10
   1 -16  -5   22.38   11.33
   1 -16  -5   18.71    9.80
  -1  16   4   10.23   10.86
   1 -16  -4    5.49   10.55
   1 -16  -4   -1.93   11.13
   1 -16  -4    5.62    8.75
  -1  16   3    3.65    7.51
   1 -16  -3    0.46   10.16
   1 -16  -3   15.98   11.23
  -1  16   2    6.19   11.06
   1 -16  -2   20.23   11.19
   1 -16  -2   20.62   11.69
  -1  15  10   -2.81    8.84
  -1  15  10   -1.82   10.36
   1 -15 -10   15.18   10.35
   1 -15 -10    3.59   10.10
  -1  15   9   28.00   10.36
  -1  15   9   18.40   11.03
   1 -15  -9   34.12   11.40
   1 -15  -9   20.80    8.45
  -1  15   8    3.15    9.27
  -1  15   8    5.81   10.30
   1 -15  -8    1.68    9.76
   1 -15  -8   14.13   10.06
  -1  15   7    0.12    9.29
  -1  15   7   -0.06   10.08
   1 -15  -7   -3.62    9.99
   1 -15  -7   -2.43    9.21
  -1  15   6   21.32   10.17
  -1  15   6   10.48   10.61
   1 -15  -6    5.53   10.01
   1 -15  -6   15.93    9.89
  -1  15   5    9.92   10.06
  -1  15   5    9.93   10.10
   1 -15  -5    8.41   10.05
   1 -15  -5    4.17   10.05
   1 -15  -5   -4.02    8.55
  -1  15   4   -6.80    9.77
   1 -15  -4    6.32   10.15
   1 -15  -4   -5.97   10.26
   1 -15  -4    5.57    8.42
  -1  15   3    5.61   10.11
   1 -15  -3    9.78   10.20
   1 -15  -3   23.25   10.93
  -1  15   2   -3.53   10.16
   1 -15  -2    7.93   10.02
   1 -15  -2   13.21   10.63
  -1  15   1   47.70   12.09
  -1  15   1   46.44    9.56
   1 -15  -1   44.63   11.49
   1 -15  -1   45.02   12.55
  -1  15   0    6.88    7.74
  -1  15   0   11.36    8.70
   1 -15   0    8.95   10.09
   1 -15   0    8.17   10.94
  -1  15  -1   -3.21   10.43
  -1  15  -1   -4.28    8.58
   1 -15   1    6.09    9.99
   1 -15   1   19.93   11.48
  -1  14  12   20.14   11.19
   1 -14 -12   14.50   10.43
   1 -14 -12    4.74    9.83
   1 -14 -12   14.91   10.98
  -1  14  11    4.20   10.33
  -1  14  11   -5.72    9.65
   1 -14 -11    4.22    9.36
   1 -14 -11   -4.08    8.60
   1 -14 -11    2.21   10.09
  -1  14  10   -5.43    8.02
  -1  14  10   -1.82    9.80
   1 -14 -10   11.17    9.87
   1 -14 -10   -1.45    7.45
   1 -14 -10    2.54    9.72
  -1  14   9    5.28    8.79
  -1  14   9    8.90   10.11
  -1  14   9   19.63   10.85
   1 -14  -9   -4.04    9.22
   1 -14  -9    1.73    7.10
   1 -14  -9   -3.95    9.38
  -1  14   8   67.54   11.63
  -1  14   8   48.14   11.72
   1 -14  -8   65.43   11.80
   1 -14  -8   70.51   12.04
  -1  14   7   60.95   11.21
  -1  14   7   66.87   12.30
   1 -14  -7   77.96   12.39
   1 -14  -7   59.23   11.55
  -1  14   6    1.60    6.54
  -1  14   6    6.03    9.88
   1 -14  -6    6.45    9.67
   1 -14  -6    2.65    9.00
  -1  14   5    1.91    9.20
  -1  14   5   12.34   10.08
   1 -14  -5    5.72    9.43
   1 -14  -5   18.65    9.05
  -1  14   4    7.38    9.54
   1 -14  -4    9.08    9.71
   1 -14  -4   23.29   10.74
   1 -14  -4    9.12    8.46
  -1  14   3    0.21    6.67
   1 -14  -3  -11.87    8.78
   1 -14  -3    4.08    9.79
   1 -14  -3    5.29    7.60
  -1  14   2   -6.59    9.59
  -1  14   2    6.31    6.66
   1 -14  -2    3.21    9.56
   1 -14  -2    0.22    9.53
  -1  14   1   -1.37    9.52
  -1  14   1   -5.87    8.50
   1 -14  -1   -6.27    9.15
   1 -14  -1   -4.39   10.03
  -1  14   0   55.20   12.13
  -1  14   0   43.70   11.14
   1 -14   0   46.08   11.16
   1 -14   0   45.80   11.89
  -1  14  -1   13.86   10.51
  -1  14  -1    3.15    8.34
   1 -14   1   -2.51    9.18
   1 -14   1   13.32    7.89
  -1  14  -2    1.37   10.11
  -1  14  -2   -0.79    9.06
   1 -14   2    4.04    7.48
   1 -14   2   10.86   11.44
   1 -14   2    5.58   10.61
  -1  14  -3   23.34   11.31
  -1  14  -3   26.24   10.49
   1 -14   3   18.46   11.68
   1 -14   3   20.33   10.49
   1 -14   3   16.01   11.49
  -1  13  13   19.58    8.74
  -1  13  13   17.80   10.37
   1 -13 -13   16.67    9.95
   1 -13 -13   25.53   11.04
   1 -13 -13   12.12   10.79
  -1  13  12    5.86   10.14
  -1  13  12    0.29    9.64
   1 -13 -12    2.94   11.23
   1 -13 -12    0.36    9.43
   1 -13 -12   -5.98    9.54
  -1  13  11   11.10   10.28
  -1  13  11   18.13    8.40
  -1  13  11   22.24   10.41
   1 -13 -11   15.04    9.57
   1 -13 -11   19.02    9.70
   1 -13 -11   26.46    9.23
   1 -13 -11   14.57   10.41
  -1  13  10    1.81    8.02
  -1  13  10    5.75    9.69
   1 -13 -10    9.17    9.24
   1 -13 -10    7.70    8.57
   1 -13 -10   -3.88    7.59
   1 -13 -10    5.44    9.58
  -1  13   9    8.70    8.31
  -1  13   9    9.53    9.71
  -1  13   9   15.94    7.26
   1 -13  -9    8.37    8.91
   1 -13  -9   19.72    7.92
   1 -13  -9   12.51    9.88
  -1  13   8   14.69    8.78
  -1  13   8   11.93    9.75
  -1  13   8   17.23    7.63
   1 -13  -8   12.66    9.38
   1 -13  -8   12.85    7.32
   1 -13  -8   23.30    9.97
  -1  13   7    3.71    5.97
  -1  13   7    5.77    9.13
   1 -13  -7   -4.50    8.67
   1 -13  -7   -2.32    7.43
   1 -13  -7    5.69    8.86
  -1  13   6   34.51   10.09
  -1  13   6   33.33    8.32
   1 -13  -6   30.49    9.98
   1 -13  -6   32.44    6.90
   1 -13  -6   37.14   10.16
  -1  13   5   15.60    9.45
  -1  13   5   25.82   10.06
   1 -13  -5   16.78    9.51
   1 -13  -5   25.15    9.36
  -1  13   4    8.32    8.93
  -1  13   4    1.48    6.40
   1 -13  -4    5.63    8.98
   1 -13  -4    0.87    9.37
   1 -13  -4    2.91    9.49
  -1  13   3    1.02    8.97
   1 -13  -3    4.67    9.00
   1 -13  -3   -1.87    9.02
   1 -13  -3    4.77    7.44
  -1  13   2   11.35    6.95
  -1  13   2    9.21    6.31
   1 -13  -2    7.59    8.90
   1 -13  -2   22.21   10.31
   1 -13  -2    1.20    7.11
  -1  13   1    0.79    9.23
  -1  13   1    0.02    6.67
   1 -13  -1    6.14    9.06
   1 -13  -1   -0.54    9.20
  -1  13   0    3.14    9.30
  -1  13   0    2.74    7.25
   1 -13   0    4.19    8.87
   1 -13   0    7.03    9.91
  -1  13  -1    6.48    9.69
  -1  13  -1    6.74    8.37
   1 -13   1   14.36    9.56
   1 -13   1   12.18    7.56
  -1  13  -2    3.78    9.82
  -1  13  -2   13.81    9.08
   1 -13   2   16.90   10.37
   1 -13   2    6.74    9.06
   1 -13   2   16.38   10.55
  -1  13  -3   -8.07    9.43
  -1  13  -3  -13.67    8.59
   1 -13   3    3.97   10.29
   1 -13   3   -0.91    9.03
   1 -13   3   -0.10   10.58
  -1  13  -4   54.05   12.25
  -1  13  -4   42.90   11.20
   1 -13   4   32.53   12.19
   1 -13   4   26.63   10.42
   1 -13   4   56.78   12.95
  -1  13  -5   -7.35    9.46
  -1  13  -5    3.32    9.75
   1 -13   5   -3.15   10.66
   1 -13   5   -9.36   10.94
  -1  12  13   28.66   11.38
  -1  12  13   36.10   11.02
   1 -12 -13   42.24   10.19
   1 -12 -13   25.69   10.79
   1 -12 -13   32.83   10.97
  -1  12  12    2.46   10.19
  -1  12  12    0.40    9.23
   1 -12 -12    6.09    8.85
   1 -12 -12    7.01    9.54
   1 -12 -12   19.19   10.40
  -1  12  11    2.57    6.71
  -1  12  11    0.61    9.30
   1 -12 -11    2.75    8.51
   1 -12 -11   11.28    9.10
   1 -12 -11    2.04    8.19
   1 -12 -11   -2.45    8.97
  -1  12  10  -11.18    8.93
  -1  12  10    8.54    7.76
  -1  12  10   -6.92    8.67
   1 -12 -10   10.74    8.84
   1 -12 -10    5.59    8.52
   1 -12 -10   -3.55    7.63
   1 -12 -10    6.81    9.37
  -1  12   9    3.16    7.57
  -1  12   9    8.25    9.21
  -1  12   9   10.32    6.57
   1 -12  -9   12.65    8.81
   1 -12  -9    5.54    7.85
   1 -12  -9   15.88    7.74
   1 -12  -9    0.23    8.68
  -1  12   8   10.60    7.95
  -1  12   8   11.98    6.77
  -1  12   8   19.36    8.36
   1 -12  -8   -3.40    8.35
   1 -12  -8    6.98    7.34
   1 -12  -8   15.30    7.23
   1 -12  -8    9.52    9.05
  -1  12   7  104.00   12.42
  -1  12   7  100.11   13.48
  -1  12   7  112.39   10.90
   1 -12  -7  106.42   13.57
   1 -12  -7  106.18   10.89
   1 -12  -7   97.51   10.90
   1 -12  -7  119.83   13.93
  -1  12   6   19.77    8.66
  -1  12   6   15.20    8.99
  -1  12   6   17.84    7.54
   1 -12  -6   16.72    6.61
   1 -12  -6   11.89    6.33
   1 -12  -6   15.47    6.10
   1 -12  -6   15.53    8.79
  -1  12   5   81.74   12.57
  -1  12   5   81.50   12.71
   1 -12  -5   87.21   12.93
   1 -12  -5   76.19    8.54
   1 -12  -5   75.09   12.36
  -1  12   4   11.36    6.45
  -1  12   4   14.51    8.88
   1 -12  -4   18.83    8.91
   1 -12  -4   19.03    5.02
   1 -12  -4   14.14    7.96
  -1  12   3   -1.98    8.14
  -1  12   3   -3.05    5.94
  -1  12   3   -4.23    7.93
   1 -12  -3    4.76    8.46
   1 -12  -3    5.53    8.76
   1 -12  -3    2.21    7.09
  -1  12   2   66.59   11.06
  -1  12   2   67.29    9.10
   1 -12  -2   77.09   12.83
   1 -12  -2   80.43   12.77
   1 -12  -2   70.33   10.58
  -1  12   1    9.32    9.27
  -1  12   1   14.54    6.90
   1 -12  -1   22.53    9.10
   1 -12  -1   22.02    7.34
   1 -12  -1   24.19    7.05
  -1  12   0    2.55    8.78
  -1  12   0   -1.04    6.90
   1 -12   0   -0.33    8.31
   1 -12   0   10.27    9.18
  -1  12  -1   45.08   10.48
  -1  12  -1   20.83    8.38
   1 -12   1   26.70    9.36
   1 -12   1   35.65   10.53
  -1  12  -2   -7.26    8.74
  -1  12  -2    0.87    7.99
   1 -12   2    5.90    8.50
   1 -12   2    3.27    9.42
  -1  12  -3    3.74    9.27
  -1  12  -3    2.39    8.61
   1 -12   3   15.59   10.25
   1 -12   3   -0.96    8.46
   1 -12   3    2.84   10.06
  -1  12  -4    2.81    9.60
  -1  12  -4   10.56    9.40
   1 -12   4   -4.33    6.99
   1 -12   4   -8.19    8.73
   1 -12   4    2.32   10.33
  -1  12  -5   44.64   11.27
  -1  12  -5   50.42   11.43
   1 -12   5   37.05   12.27
   1 -12   5   49.77   12.82
  -1  12  -6    3.66    7.16
  -1  12  -6    9.98   10.51
   1 -12   6    7.72   11.19
   1 -12   6    4.19   11.81
  -1  11  14   10.13   10.33
  -1  11  14   -1.62    9.10
   1 -11 -14   -6.41    8.01
   1 -11 -14   -5.53    9.91
   1 -11 -14    2.15    9.49
  -1  11  13    7.56    9.94
  -1  11  13   13.33    9.46
   1 -11 -13   18.61    9.08
   1 -11 -13   19.71   10.71
   1 -11 -13   21.20   10.24
  -1  11  12   11.22   10.01
  -1  11  12    7.99    9.04
   1 -11 -12    4.30    8.51
   1 -11 -12   -2.52    9.06
   1 -11 -12    8.44    8.85
   1 -11 -12    4.11    9.32
  -1  11  11   -3.64    9.04
  -1  11  11    0.26    8.86
   1 -11 -11   -6.11    7.97
   1 -11 -11    8.42    9.09
   1 -11 -11   10.83    8.44
   1 -11 -11    7.33    9.17
  -1  11  10   25.69   10.19
  -1  11  10   29.20    9.80
  -1  11  10   29.66    6.89
   1 -11 -10   30.09    9.05
   1 -11 -10   26.94    9.14
   1 -11 -10   22.72    8.80
   1 -11 -10   23.86    9.82
  -1  11   9   19.06    9.56
  -1  11   9    0.97    8.62
  -1  11   9   13.42    7.48
   1 -11  -9   18.95    8.68
   1 -11  -9   20.38    8.46
   1 -11  -9   13.91    7.91
   1 -11  -9   20.93    9.34
  -1  11   8   25.10    9.44
  -1  11   8   25.85    7.10
  -1  11   8   23.10    8.01
   1 -11  -8   22.74    8.60
   1 -11  -8   20.79    7.90
   1 -11  -8   26.37    7.73
   1 -11  -8   21.60    8.92
  -1  11   7   36.89    8.53
  -1  11   7   49.26    9.87
  -1  11   7   32.09    7.32
   1 -11  -7   37.50    9.15
   1 -11  -7   24.41    7.40
   1 -11  -7   26.92    7.08
   1 -11  -7   25.21    8.87
  -1  11   6   10.02    5.54
  -1  11   6   13.14    8.38
  -1  11   6   11.78    6.61
   1 -11  -6   -0.66    7.75
   1 -11  -6    7.74    6.01
   1 -11  -6    2.26    6.79
   1 -11  -6   -4.54    7.47
  -1  11   5   -2.84    7.20
  -1  11   5    7.82    7.89
  -1  11   5   -7.43    7.72
   1 -11  -5    0.72    5.43
   1 -11  -5    3.07    5.12
   1 -11  -5    1.30    4.96
   1 -11  -5    3.12    7.54
  -1  11   4    3.33    7.71
  -1  11   4    3.53    8.02
   1 -11  -4   13.95    8.10
   1 -11  -4    3.36    4.43
   1 -11  -4    4.41    4.30
   1 -11  -4    0.88    6.94
  -1  11   3   10.79    8.07
  -1  11   3    5.24    5.61
  -1  11   3    4.41    8.00
   1 -11  -3    2.58    7.76
   1 -11  -3    4.06    4.45
   1 -11  -3   -4.79    6.33
  -1  11   2   37.94    9.29
  -1  11   2   29.69    6.16
   1 -11  -2   31.27    8.78
   1 -11  -2   31.30    9.18
   1 -11  -2   47.51    6.86
   1 -11  -2   33.69    8.64
  -1  11   1   96.13   12.54
  -1  11   1   99.61    9.69
   1 -11  -1  108.24   12.43
   1 -11  -1   96.30   12.40
   1 -11  -1  106.53   10.12
  -1  11   0   32.12    9.15
  -1  11   0   35.93    7.71
   1 -11   0   35.75    8.96
   1 -11   0   37.12    9.55
   1 -11   0   34.34    6.48
  -1  11  -1    9.29    6.42
  -1  11  -1   15.00    7.50
   1 -11   1    8.65    8.08
   1 -11   1    1.25    8.87
  -1  11  -2   68.73   10.85
  -1  11  -2   64.37    9.85
   1 -11   2   54.71    9.74
   1 -11   2   61.37   11.40
  -1  11  -3   11.27    9.09
  -1  11  -3   13.83    8.61
   1 -11   3    7.25    9.61
   1 -11   3    8.19    8.26
   1 -11   3   14.13    9.97
  -1  11  -4   15.51    9.27
  -1  11  -4    2.78    8.71
   1 -11   4   14.53   10.06
   1 -11   4    4.28    8.54
   1 -11   4   15.31   10.32
  -1  11  -5   21.64    9.53
  -1  11  -5   13.06    9.59
   1 -11   5   14.17   10.46
   1 -11   5   12.46   10.74
  -1  11  -6    9.08    9.47
  -1  11  -6   15.46   10.15
   1 -11   6   16.59   10.83
   1 -11   6    2.54   11.28
  -1  11  -7    7.31    9.67
  -1  11  -7    4.30   10.28
   1 -11   7   11.91   11.26
   1 -11   7    5.93   12.18
  -1  11  -8   21.25   10.05
  -1  11  -8   18.37   11.27
   1 -11   8   11.69   11.72
   1 -11   8    6.82   13.51
  -1  10  14   12.22   10.23
  -1  10  14    5.99    8.87
   1 -10 -14   -3.74    9.17
   1 -10 -14    7.48   10.31
   1 -10 -14    4.73    9.01
  -1  10  13   15.10   10.21
  -1  10  13   12.26    9.15
   1 -10 -13   12.02    9.91
   1 -10 -13   17.12   10.24
   1 -10 -13   31.05   10.01
  -1  10  12    7.38    9.44
  -1  10  12   -1.98    8.27
   1 -10 -12    9.12    7.75
   1 -10 -12   -2.94    8.75
   1 -10 -12   -1.78    8.47
   1 -10 -12   -1.44    8.78
  -1  10  11   42.85   10.59
  -1  10  11   40.22    9.77
   1 -10 -11   47.52    9.34
   1 -10 -11   41.04   10.17
   1 -10 -11   47.28    9.95
   1 -10 -11   43.05   10.33
  -1  10  10    9.22    9.03
  -1  10  10    3.98    8.20
  -1  10  10    9.99    5.77
   1 -10 -10    9.76    7.82
   1 -10 -10    5.90    8.35
   1 -10 -10    9.51    8.11
   1 -10 -10    6.75    8.46
  -1  10   9   53.10   10.29
  -1  10   9   70.09   10.52
  -1  10   9   56.36    8.39
   1 -10  -9   58.41    9.61
   1 -10  -9   44.19    9.13
   1 -10  -9   54.82    9.25
   1 -10  -9   52.75    9.95
  -1  10   8   64.49   10.42
  -1  10   8   64.14   10.08
  -1  10   8   62.38    8.46
   1 -10  -8   61.30    9.53
   1 -10  -8   55.05    9.05
   1 -10  -8   58.74    8.69
   1 -10  -8   62.33    9.87
  -1  10   7   15.12    8.31
  -1  10   7   11.81    7.79
  -1  10   7   21.51    6.37
   1 -10  -7   16.77    7.78
   1 -10  -7   14.42    6.90
   1 -10  -7    9.39    6.46
   1 -10  -7    9.91    5.77
  -1  10   6   76.43   10.26
  -1  10   6   73.75   10.02
  -1  10   6   84.08    9.30
   1 -10  -6   89.38   11.32
   1 -10  -6   77.96    9.22
   1 -10  -6   74.38    9.22
   1 -10  -6   74.88    9.04
  -1  10   5   59.06    8.78
  -1  10   5   51.00    9.17
  -1  10   5   57.46    8.96
   1 -10  -5   50.75    8.81
   1 -10  -5   51.43    7.61
   1 -10  -5   56.67    9.41
   1 -10  -5   56.78    8.90
  -1  10   4    2.83    5.02
  -1  10   4    2.36    3.44
  -1  10   4    3.62    5.35
  -1  10   4   -5.73    6.01
   1 -10  -4    4.95    7.10
   1 -10  -4    5.95    4.48
   1 -10  -4    0.25    4.26
   1 -10  -4   15.72    7.10
  -1  10   3    1.15    5.07
  -1  10   3   10.92    5.22
  -1  10   3    3.35    7.17
   1 -10  -3   14.25    7.55
   1 -10  -3   11.85    4.75
   1 -10  -3    8.70    4.63
   1 -10  -3   11.91    6.57
  -1  10   2   -0.71    5.07
  -1  10   2    3.14    4.70
  -1  10   2    8.48    7.46
   1 -10  -2   -3.79    7.01
   1 -10  -2   -0.57    3.53
   1 -10  -2   -1.68    7.31
   1 -10  -2    0.16    3.48
   1 -10  -2   -3.81    5.76
  -1  10   1   72.73   11.15
  -1  10   1   62.21    8.24
   1 -10  -1   73.83   11.20
   1 -10  -1   72.61   10.95
   1 -10  -1   60.95    4.73
   1 -10  -1   70.46    8.66
  -1  10   0   18.94    8.12
  -1  10   0   20.92    6.55
   1 -10   0   24.33    7.94
   1 -10   0   21.38    6.49
   1 -10   0   21.30    5.83
  -1  10  -1   63.96    9.97
  -1  10  -1   60.33    9.83
   1 -10   1   53.78    8.89
   1 -10   1   66.41   10.16
   1 -10   1   59.42    7.46
  -1  10  -2   -6.36    7.85
  -1  10  -2    4.70    7.22
   1 -10   2    7.83    7.50
   1 -10   2    2.94    6.03
  -1  10  -3   -2.89    8.02
  -1  10  -3    4.65    7.54
   1 -10   3    5.28    8.96
   1 -10   3    8.65    7.74
   1 -10   3    7.64    9.03
  -1  10  -4   36.10    7.64
  -1  10  -4   47.07    9.85
   1 -10   4   27.22   10.06
   1 -10   4   36.36    9.03
   1 -10   4   39.95   10.89
  -1  10  -5   67.11   10.76
  -1  10  -5   56.66   11.01
   1 -10   5   62.22   11.70
   1 -10   5   69.66   10.60
   1 -10   5   63.44   12.00
  -1  10  -6   35.90    9.41
  -1  10  -6   35.96    7.91
  -1  10  -6   25.95   10.16
   1 -10   6   23.89   10.71
   1 -10   6   27.73   11.75
  -1  10  -7    2.75    7.41
  -1  10  -7    2.41    8.80
  -1  10  -7    6.23    9.47
   1 -10   7  -11.80    9.70
   1 -10   7   -0.14   11.57
  -1  10  -8   17.16    8.71
  -1  10  -8   17.77    9.79
  -1  10  -8   19.16   10.88
   1 -10   8    8.10   11.13
   1 -10   8    8.37   13.16
  -1  10  -9   11.39    8.82
  -1  10  -9    6.43    8.94
  -1  10  -9    7.05   10.85
   1 -10   9    2.17   11.30
   1 -10   9    8.63   13.97
  -1   9  15   10.56   10.87
  -1   9  15   18.29    9.25
   1  -9 -15   10.00    8.07
   1  -9 -15   22.37    9.60
  -1   9  14   54.46   12.00
  -1   9  14   42.65   10.05
   1  -9 -14   33.05    8.89
   1  -9 -14   31.57   11.47
   1  -9 -14   49.31   10.54
  -1   9  13    7.54    7.09
  -1   9  13    5.44    8.33
   1  -9 -13    7.31    7.43
   1  -9 -13   17.98   10.43
   1  -9 -13    1.72    9.02
   1  -9 -13    9.72    8.60
  -1   9  12    3.92    9.24
  -1   9  12   -4.78    7.99
   1  -9 -12   -0.01    7.13
   1  -9 -12   -0.37    9.09
   1  -9 -12    0.92    8.29
   1  -9 -12    2.01    8.25
  -1   9  11    7.12    8.90
  -1   9  11   -0.04    7.89
   1  -9 -11    8.33    7.36
   1  -9 -11   -0.81    8.55
   1  -9 -11    7.39    8.14
   1  -9 -11   -8.33    7.67
  -1   9  10    5.24    8.61
  -1   9  10    5.36    7.65
  -1   9  10    4.62    5.27
   1  -9 -10    4.44    6.95
   1  -9 -10    0.39    8.01
   1  -9 -10   -1.74    7.46
   1  -9 -10    9.65    8.07
  -1   9   9   -5.46    7.98
  -1   9   9    7.06    7.61
  -1   9   9    1.96    6.30
   1  -9  -9    6.23    6.92
   1  -9  -9   -0.96    7.68
   1  -9  -9   12.81    7.50
   1  -9  -9    4.52    5.70
  -1   9   8   73.07   11.17
  -1   9   8   91.56   11.30
  -1   9   8   82.59    8.24
   1  -9  -8   96.14   10.87
   1  -9  -8   96.78   11.24
   1  -9  -8   82.03   11.04
   1  -9  -8   94.89   12.08
  -1   9   7   32.19    6.83
  -1   9   7   25.76    7.93
  -1   9   7   28.77    6.10
   1  -9  -7   28.67    7.68
   1  -9  -7   19.72    6.98
   1  -9  -7   28.60    6.92
   1  -9  -7   30.67    8.17
  -1   9   6   34.02    8.31
  -1   9   6   41.70    8.35
  -1   9   6   31.89    6.36
   1  -9  -6   32.24    7.74
   1  -9  -6   43.47    7.05
   1  -9  -6   30.05    6.53
   1  -9  -6   30.24    7.89
  -1   9   5   47.14    8.24
  -1   9   5   46.03    7.88
   1  -9  -5   53.87    8.27
   1  -9  -5   47.97    7.75
   1  -9  -5   47.25    6.48
   1  -9  -5   54.02    8.34
  -1   9   4   38.90    7.44
  -1   9   4   30.56    4.40
  -1   9   4   39.80    7.83
  -1   9   4   37.13    6.84
   1  -9  -4   23.95    7.33
   1  -9  -4   30.73    5.34
   1  -9  -4   25.12    5.11
   1  -9  -4   32.21    5.95
  -1   9   3   95.92   10.23
  -1   9   3   95.73    6.46
  -1   9   3  106.32    8.69
  -1   9   3   99.39    9.59
   1  -9  -3   96.46   10.59
   1  -9  -3   94.95    6.54
   1  -9  -3   88.35    6.66
   1  -9  -3   96.50    9.92
  -1   9   2  396.41   14.80
  -1   9   2  375.37   10.98
  -1   9   2  390.80   13.37
   1  -9  -2  400.86   14.99
   1  -9  -2  379.52    9.32
   1  -9  -2  370.99    9.41
   1  -9  -2  384.54   13.23
  -1   9   1   -3.60    6.61
  -1   9   1   -1.69    4.74
   1  -9  -1    0.81    6.54
   1  -9  -1    0.35    2.64
   1  -9  -1    2.90    5.10
   1  -9  -1   -2.37    2.57
   1  -9  -1   -3.58    4.94
  -1   9   0    9.46    5.38
  -1   9   0    1.67    5.51
   1  -9   0    9.78    6.78
   1  -9   0    4.42    5.09
   1  -9   0    7.11    2.27
   1  -9   0    6.46    4.83
  -1   9  -1    5.44    7.09
  -1   9  -1   -3.08    5.78
   1  -9   1    6.46    6.83
   1  -9   1    2.95    7.36
   1  -9   1    4.07    1.36
   1  -9   1    4.05    4.36
  -1   9  -2  -11.64    6.77
  -1   9  -2   -2.11    6.35
   1  -9   2   -0.27    6.57
   1  -9   2   -0.71    7.60
   1  -9   2   -0.33    3.69
  -1   9  -3    4.77    7.51
  -1   9  -3    3.69    7.06
   1  -9   3    4.49    8.22
   1  -9   3   10.05    7.05
   1  -9   3    6.56    8.18
  -1   9  -4    2.05    5.13
  -1   9  -4   -1.32    7.60
  -1   9  -4    0.66    7.65
   1  -9   4    5.91    8.64
   1  -9   4   -5.04    6.98
   1  -9   4    3.65    8.85
  -1   9  -5   -0.35    5.71
  -1   9  -5   -4.10    7.79
  -1   9  -5   -0.32    8.08
   1  -9   5    3.74    9.11
   1  -9   5   -3.00    7.67
   1  -9   5   10.60    9.68
  -1   9  -6   98.33   10.73
  -1   9  -6  101.88   12.74
  -1   9  -6  100.70   13.79
   1  -9   6   92.93   14.22
   1  -9   6   94.07   13.00
   1  -9   6  101.35   15.25
  -1   9  -7   14.31    7.72
  -1   9  -7    2.91    8.22
  -1   9  -7   10.59    9.30
   1  -9   7    5.61    9.95
   1  -9   7   -9.30   10.70
  -1   9  -8    8.68    8.00
  -1   9  -8   11.14    8.48
  -1   9  -8   -1.90    9.52
   1  -9   8    4.29   10.43
   1  -9   8    0.24   10.69
   1  -9   8   -7.94   11.93
  -1   9  -9   45.35   10.19
  -1   9  -9   39.72    9.66
  -1   9  -9   52.41   12.14
   1  -9   9   44.75   12.44
   1  -9   9   26.90    9.74
   1  -9   9   48.61   15.31
  -1   9 -10    6.37    9.36
  -1   9 -10   -4.64    8.16
  -1   9 -10    2.02   10.55
   1  -9  10  -12.68   11.11
   1  -9  10   -9.26   14.27
  -1   8  15   35.24   12.05
  -1   8  15   11.19    8.43
  -1   8  15   19.02   10.79
   1  -8 -15   15.02   10.83
   1  -8 -15   15.69   10.58
  -1   8  14   19.66   10.46
  -1   8  14    2.24    7.78
  -1   8  14   -5.38    9.50
   1  -8 -14  -13.31    9.01
   1  -8 -14    4.26    8.30
  -1   8  13   58.98   11.84
  -1   8  13   58.86   10.00
   1  -8 -13   46.01   11.43
   1  -8 -13   44.97   10.73
   1  -8 -13   50.05    9.91
  -1   8  12    8.93    9.32
  -1   8  12   -1.62    7.43
   1  -8 -12   -4.94    6.16
   1  -8 -12   11.75    8.67
   1  -8 -12    3.86    7.74
  -1   8  11    6.56    9.10
  -1   8  11    0.81    7.42
  -1   8  11    2.20    6.85
   1  -8 -11   -2.15    6.62
   1  -8 -11    1.65    8.53
   1  -8 -11    1.68    7.95
   1  -8 -11   -3.14    7.38
  -1   8  10   14.79    8.84
  -1   8  10    8.02    7.51
  -1   8  10    9.53    5.52
   1  -8 -10   10.48    5.29
   1  -8 -10   19.92    7.27
   1  -8 -10   15.15    8.44
   1  -8 -10   10.62    7.84
   1  -8 -10   23.03    8.29
  -1   8   9    9.06    8.12
  -1   8   9   12.91    5.40
  -1   8   9   13.02    5.34
   1  -8  -9   10.53    4.62
   1  -8  -9    9.86    8.02
   1  -8  -9   12.41    7.77
   1  -8  -9    8.90    7.18
   1  -8  -9   15.59    7.71
  -1   8   8    6.87    7.63
  -1   8   8    6.16    6.89
  -1   8   8    0.46    5.86
   1  -8  -8    7.41    4.49
   1  -8  -8    3.49    6.25
   1  -8  -8    0.26    6.87
   1  -8  -8    3.68    6.54
   1  -8  -8   -0.33    6.97
  -1   8   7   25.16    7.98
  -1   8   7   26.07    7.41
  -1   8   7   24.95    5.63
   1  -8  -7   23.95    4.24
   1  -8  -7   25.41    6.98
   1  -8  -7   26.05    7.10
   1  -8  -7   28.44    6.99
   1  -8  -7   26.88    7.58
  -1   8   6    8.17    6.97
  -1   8   6    4.26    6.55
  -1   8   6    5.23    4.88
   1  -8  -6   -0.98    2.97
   1  -8  -6   -4.20    5.95
   1  -8  -6   -1.86    5.55
   1  -8  -6    0.67    5.38
   1  -8  -6   -2.01    6.31
  -1   8   5    3.51    6.61
  -1   8   5   -2.72    6.17
  -1   8   5    2.18    4.91
   1  -8  -5    6.25    6.20
   1  -8  -5    2.90    5.03
   1  -8  -5    3.76    4.91
   1  -8  -5    1.13    6.17
  -1   8   4   34.66    4.56
  -1   8   4   43.68    7.51
  -1   8   4   42.26    6.51
   1  -8  -4   42.86    7.42
   1  -8  -4   40.68    6.60
   1  -8  -4   44.15    6.96
   1  -8  -4   44.08    7.34
  -1   8   3    5.39    6.03
  -1   8   3    1.28    3.81
  -1   8   3    0.33    6.09
  -1   8   3    5.83    5.62
  -1   8   3    2.53    3.35
   1  -8  -3   -1.06    6.07
   1  -8  -3   -4.06    4.39
   1  -8  -3    5.46    4.49
   1  -8  -3    0.95    3.99
  -1   8   2   10.38    4.82
  -1   8   2   21.60    4.40
  -1   8   2   11.17    6.59
  -1   8   2   15.82    6.13
  -1   8   2   15.98    4.58
   1  -8  -2    9.39    6.31
   1  -8  -2   15.24    3.95
   1  -8  -2   15.06    3.98
   1  -8  -2   15.34    5.86
  -1   8   1  221.07   11.78
  -1   8   1  217.89   10.21
  -1   8   1  222.88   10.07
  -1   8   1  208.16    6.98
  -1   8   1  208.19    9.77
   1  -8  -1  226.82   12.06
   1  -8  -1  216.77    6.28
   1  -8  -1  231.86   11.76
   1  -8  -1  213.42    6.38
   1  -8  -1  223.37   10.15
  -1   8   0    4.01    6.48
  -1   8   0    1.24    4.99
  -1   8   0   -1.27    4.64
   1  -8   0   -4.07    5.94
   1  -8   0   -0.61    3.04
   1  -8   0   -1.70    4.52
   1  -8   0   -1.24    2.02
   1  -8   0    2.28    5.28
  -1   8  -1  113.81   10.63
  -1   8  -1  100.07    9.24
  -1   8  -1  109.90   10.65
   1  -8   1   93.12    9.77
   1  -8   1  107.73   10.57
   1  -8   1   95.06    2.79
   1  -8   1   87.53    7.83
  -1   8  -2   19.07    7.32
  -1   8  -2   18.68    6.73
   1  -8   2   16.66    6.65
   1  -8   2   26.85    7.74
   1  -8   2   21.05    4.74
  -1   8  -3   16.66    5.63
  -1   8  -3   16.24    5.65
  -1   8  -3   18.67    7.29
   1  -8   3   24.66    8.13
   1  -8   3   21.34    6.79
   1  -8   3   16.40    8.03
   1  -8   3   19.86    4.19
  -1   8  -4   48.36    7.55
  -1   8  -4   44.76    8.62
  -1   8  -4   45.47    8.68
   1  -8   4   43.28    9.23
   1  -8   4   48.88    8.06
   1  -8   4   55.93    9.78
  -1   8  -5   13.62    6.19
  -1   8  -5   25.27    7.99
  -1   8  -5   19.34    6.33
   1  -8   5   10.96    8.84
   1  -8   5   11.95    7.55
   1  -8   5   20.25    7.35
  -1   8  -6   10.60    8.12
  -1   8  -6    3.96    7.42
  -1   8  -6   -8.62    7.87
   1  -8   6    0.20    8.67
   1  -8   6    2.94    8.12
   1  -8   6   -2.07    6.64
  -1   8  -7   10.51    7.28
  -1   8  -7   -1.02    7.31
  -1   8  -7    2.59    8.42
   1  -8   7    1.49    9.38
   1  -8   7  -10.14   10.63
  -1   8  -8   16.07    8.40
  -1   8  -8   15.50    8.27
  -1   8  -8   27.74   10.28
   1  -8   8   18.52   10.49
   1  -8   8    9.10    8.72
   1  -8   8   14.05   12.42
  -1   8  -9   -6.63    7.85
  -1   8  -9   -5.57    9.30
  -1   8  -9    3.78    9.64
   1  -8   9    5.44   10.54
   1  -8   9  -10.16    9.90
   1  -8   9  -10.87    8.61
  -1   8 -10   36.28   10.38
  -1   8 -10   24.26    8.82
  -1   8 -10   32.47   11.51
   1  -8  10   38.11   12.65
   1  -8  10   18.94   14.36
  -1   8 -11    5.09    9.63
  -1   8 -11    5.82   10.47
   1  -8  11   -2.39   11.94
   1  -8  11    9.78   11.94
   1  -8  11   -0.32   14.57
  -1   7  15   69.98   13.56
  -1   7  15  101.03   14.80
   1  -7 -15   78.55   13.19
   1  -7 -15   68.60   10.69
  -1   7  14   12.06   10.78
  -1   7  14   -1.53    7.22
  -1   7  14    9.84    9.55
   1  -7 -14    4.88    7.00
   1  -7 -14   -4.14    7.32
  -1   7  13    1.93    9.99
  -1   7  13    1.84    7.35
  -1   7  13  -11.72    8.43
   1  -7 -13   10.40    9.61
   1  -7 -13   -5.23    8.61
   1  -7 -13   -0.75    7.47
  -1   7  12   46.94   11.11
  -1   7  12   31.90    8.49
  -1   7  12   45.98   10.07
   1  -7 -12   35.93    8.24
   1  -7 -12   37.58   10.09
   1  -7 -12   37.33    9.68
   1  -7 -12   32.79    8.58
  -1   7  11   21.45    9.62
  -1   7  11    7.09    7.18
  -1   7  11   12.94    7.31
  -1   7  11    9.79    8.53
   1  -7 -11   13.05    6.41
   1  -7 -11   13.13    8.67
   1  -7 -11    5.25    7.95
   1  -7 -11    7.29    7.46
  -1   7  10  109.85   12.64
  -1   7  10  132.59   11.41
  -1   7  10  112.95    8.97
   1  -7 -10  121.26    9.71
   1  -7 -10  118.66   12.95
   1  -7 -10  123.78   12.80
   1  -7 -10  105.62   11.59
  -1   7   9   73.70   11.04
  -1   7   9   70.35    9.85
  -1   7   9   63.39    9.09
   1  -7  -9   65.74    7.60
   1  -7  -9   66.30    9.57
   1  -7  -9   67.23    8.68
   1  -7  -9   68.57    9.27
  -1   7   8   -3.57    4.80
  -1   7   8    3.37    6.46
  -1   7   8   -0.55    4.70
   1  -7  -8    4.69    4.17
   1  -7  -8    4.29    5.69
   1  -7  -8    0.07    4.74
   1  -7  -8    9.11    6.62
   1  -7  -8    3.34    6.51
  -1   7   7  159.49   11.50
  -1   7   7  155.42   10.70
  -1   7   7  152.26    8.41
   1  -7  -7  162.18    7.08
   1  -7  -7  162.05   10.17
   1  -7  -7  169.23   11.31
   1  -7  -7  168.95   11.41
   1  -7  -7  175.26   11.52
  -1   7   6   55.96    9.24
  -1   7   6   57.05    7.88
  -1   7   6   66.87    7.03
   1  -7  -6   57.18    5.24
   1  -7  -6   62.51    8.42
   1  -7  -6   52.48    8.56
   1  -7  -6   62.16    8.86
   1  -7  -6   60.01    9.39
  -1   7   5   89.47    9.31
  -1   7   5   86.15    7.55
  -1   7   5   89.27    8.58
   1  -7  -5   87.43    4.38
   1  -7  -5   85.61    8.94
   1  -7  -5   84.67    8.29
   1  -7  -5   91.63    8.59
   1  -7  -5   85.19    9.57
  -1   7   4    2.10    4.44
  -1   7   4    4.24    2.97
  -1   7   4    3.20    5.86
  -1   7   4    7.80    5.02
  -1   7   4    3.34    2.33
   1  -7  -4    5.88    5.78
   1  -7  -4    4.72    4.62
   1  -7  -4    4.33    4.51
   1  -7  -4    3.96    5.91
  -1   7   3    5.25    3.49
  -1   7   3   -2.19    5.80
  -1   7   3   -2.81    5.02
  -1   7   3    0.27    2.98
   1  -7  -3   -2.92    5.70
   1  -7  -3    1.88    3.84
   1  -7  -3   -0.26    3.79
   1  -7  -3    3.90    5.57
  -1   7   2   92.18    9.07
  -1   7   2   81.83    5.90
  -1   7   2   68.99    8.85
  -1   7   2   86.26    8.43
  -1   7   2   83.21    6.47
   1  -7  -2   82.13    7.22
   1  -7  -2   89.06    6.21
   1  -7  -2   78.71    6.43
   1  -7  -2   91.33    8.65
  -1   7   1  160.22   10.27
  -1   7   1  159.44    7.94
  -1   7   1  157.65   10.11
  -1   7   1  167.67    9.99
  -1   7   1  160.79    5.75
  -1   7   1  160.14    7.64
   1  -7  -1  168.85   10.53
   1  -7  -1  154.62    5.15
   1  -7  -1  158.06   10.05
   1  -7  -1  161.37    5.36
   1  -7  -1  169.13   10.08
  -1   7   0   -7.00    5.66
  -1   7   0   -1.54    4.69
  -1   7   0    0.01    1.84
  -1   7   0   -0.85    4.45
   1  -7   0   -2.25    5.78
   1  -7   0   -2.69    2.02
   1  -7   0    5.22    4.65
   1  -7   0   -1.37    2.07
   1  -7   0    2.12    4.32
  -1   7  -1   20.62    6.63
  -1   7  -1   20.32    5.87
  -1   7  -1   17.64    5.64
   1  -7   1   20.50    6.31
   1  -7   1   19.00    6.91
   1  -7   1   13.06    2.03
   1  -7   1   20.61    4.30
  -1   7  -2  217.76    8.42
  -1   7  -2  227.38    9.98
  -1   7  -2  227.20   11.23
  -1   7  -2  213.84   10.99
   1  -7   2  213.66   10.85
   1  -7   2  210.77   11.69
   1  -7   2  223.75    7.96
  -1   7  -3   15.37    4.66
  -1   7  -3    8.95    6.44
  -1   7  -3   20.08    6.68
  -1   7  -3   14.58    6.45
   1  -7   3   17.11    7.29
   1  -7   3   11.41    6.15
   1  -7   3   16.46    7.31
   1  -7   3   14.82    3.63
  -1   7  -4    5.36    4.84
  -1   7  -4    0.51    6.19
  -1   7  -4    3.54    6.46
   1  -7   4   12.71    7.29
   1  -7   4    2.69    5.95
   1  -7   4    6.63    7.52
  -1   7  -5  110.52    9.42
  -1   7  -5   99.38   10.34
  -1   7  -5  120.61   11.64
   1  -7   5   95.65   11.71
   1  -7   5  115.64   10.70
   1  -7   5   89.07   12.15
  -1   7  -6    1.44    6.15
  -1   7  -6    3.66    6.71
  -1   7  -6    9.21    7.67
   1  -7   6   -3.67    7.87
   1  -7   6    0.26    7.22
   1  -7   6   -3.91    8.93
  -1   7  -7    3.92    6.95
  -1   7  -7   12.76    7.25
  -1   7  -7   11.37    8.60
   1  -7   7    8.05    8.97
   1  -7   7   11.29    9.65
   1  -7   7    4.72   10.45
  -1   7  -8    5.83    7.72
  -1   7  -8    9.84    7.35
  -1   7  -8   12.11    9.00
   1  -7   8   19.42    9.98
   1  -7   8    4.42    8.04
   1  -7   8    0.82   11.60
  -1   7  -9   -0.75    7.98
  -1   7  -9    6.48    7.23
  -1   7  -9    6.05    8.88
   1  -7   9    8.82   10.24
   1  -7   9   -4.22    7.61
   1  -7   9    1.60   12.50
  -1   7 -10   -1.87    8.47
  -1   7 -10   -4.59    6.97
  -1   7 -10    4.28    9.49
   1  -7  10   -4.83   10.69
   1  -7  10   17.73   13.27
   1  -7  10   -1.88   13.42
  -1   7 -11   15.97    9.64
  -1   7 -11   -1.16    9.84
   1  -7  11   -3.40   11.58
   1  -7  11    8.33    9.20
   1  -7  11   -5.55   14.04
  -1   6  15   15.44    8.57
  -1   6  15    2.96    9.60
   1  -6 -15   -5.02    8.51
   1  -6 -15    3.77    7.33
  -1   6  14   72.77   11.76
  -1   6  14   71.08   11.55
  -1   6  14   88.12   14.15
   1  -6 -14   79.33   13.14
   1  -6 -14   69.96   12.29
   1  -6 -14   81.01   13.44
  -1   6  13   -2.00   10.06
  -1   6  13  -14.49    6.57
  -1   6  13    6.52    9.20
   1  -6 -13    4.24    7.70
   1  -6 -13    8.40    9.37
   1  -6 -13   -1.16    8.31
   1  -6 -13    4.26    7.02
  -1   6  12   47.02   11.31
  -1   6  12   54.42    8.94
  -1   6  12   50.95   10.36
   1  -6 -12   47.04    8.80
   1  -6 -12   37.47   10.27
   1  -6 -12   48.44    9.92
   1  -6 -12   39.35    8.30
  -1   6  11   22.09    9.80
  -1   6  11    9.57    6.89
  -1   6  11   11.53    6.56
  -1   6  11   19.77    8.70
   1  -6 -11   22.40    7.34
   1  -6 -11   12.96    8.58
   1  -6 -11   16.95    8.26
   1  -6 -11   12.84    8.51
  -1   6  10   30.74    7.30
  -1   6  10   39.71    7.51
  -1   6  10   30.46    6.72
  -1   6  10   27.69    8.46
   1  -6 -10   36.95    7.11
   1  -6 -10   34.27    6.94
   1  -6 -10   26.84    6.38
   1  -6 -10   32.91    7.64
  -1   6   9  143.89   12.26
  -1   6   9  125.57   10.29
  -1   6   9  129.22    8.95
  -1   6   9  153.54   11.69
   1  -6  -9  147.10    9.50
   1  -6  -9  151.84   12.39
   1  -6  -9  130.46   12.02
   1  -6  -9  138.83   11.06
  -1   6   8   62.61   10.24
  -1   6   8   64.66    8.80
  -1   6   8   54.66    7.30
  -1   6   8   56.15    7.34
   1  -6  -8   54.72    6.93
   1  -6  -8   46.62    8.22
   1  -6  -8   53.45    8.07
   1  -6  -8   56.79    7.89
  -1   6   7    2.37    4.92
  -1   6   7    9.56    5.90
  -1   6   7    8.11    4.82
   1  -6  -7   10.31    4.11
   1  -6  -7    8.27    6.39
   1  -6  -7    9.60    6.18
   1  -6  -7    8.37    6.07
  -1   6   6  163.36   10.61
  -1   6   6  169.45   10.05
  -1   6   6  150.90    8.00
   1  -6  -6  157.37    7.23
   1  -6  -6  168.47    9.41
   1  -6  -6  170.73   10.39
   1  -6  -6  165.10   10.45
   1  -6  -6  163.11   10.57
  -1   6   5  -11.52    5.83
  -1   6   5    2.09    5.61
  -1   6   5   -1.47    4.40
   1  -6  -5    2.42    3.04
   1  -6  -5    2.19    5.20
   1  -6  -5    4.05    5.35
   1  -6  -5   -1.12    5.17
   1  -6  -5    3.00    4.17
  -1   6   4   24.22    6.58
  -1   6   4   24.05    3.59
  -1   6   4   32.51    6.72
  -1   6   4   29.77    6.33
  -1   6   4   28.54    3.28
   1  -6  -4   27.57    3.57
   1  -6  -4   27.95    6.27
   1  -6  -4   33.93    5.62
   1  -6  -4   33.65    5.53
   1  -6  -4   26.64    6.36
  -1   6   3   51.92    8.37
  -1   6   3   63.44    4.63
  -1   6   3   73.73    6.69
  -1   6   3   61.89    7.19
  -1   6   3   70.55    4.76
   1  -6  -3   65.54    3.44
   1  -6  -3   67.97    8.30
   1  -6  -3   70.26    6.48
   1  -6  -3   74.92    6.76
   1  -6  -3   75.89    8.54
  -1   6   2    7.38    3.30
  -1   6   2    3.91    5.69
  -1   6   2   12.29    6.57
  -1   6   2    2.37    5.13
  -1   6   2    5.64    3.01
   1  -6  -2    2.77    5.60
   1  -6  -2    8.26    3.45
   1  -6  -2    8.29    3.40
   1  -6  -2    4.00    5.23
  -1   6   1  151.31    7.92
  -1   6   1  157.89    7.22
  -1   6   1  157.22    9.55
  -1   6   1  159.33    9.25
  -1   6   1  146.66    5.72
  -1   6   1  150.41    6.97
   1  -6  -1  170.47    9.82
   1  -6  -1  153.01    5.53
   1  -6  -1  151.73    5.75
   1  -6  -1  161.16    8.49
  -1   6   0  525.09   13.51
  -1   6   0  502.38   11.59
  -1   6   0  496.63    6.65
  -1   6   0  514.72   11.48
   1  -6   0  535.82   13.43
   1  -6   0  501.06    6.52
   1  -6   0  514.27   13.43
   1  -6   0  513.22    6.69
   1  -6   0  518.54   11.82
  -1   6  -1  121.75    5.83
  -1   6  -1  124.72    9.35
  -1   6  -1  123.64    8.69
  -1   6  -1  127.89    9.82
   1  -6   1  121.61    9.04
   1  -6   1  133.88    9.66
   1  -6   1  122.60    2.65
   1  -6   1  123.14    6.50
  -1   6  -2  234.75    7.67
  -1   6  -2  238.84    9.55
  -1   6  -2  232.59   10.63
  -1   6  -2  233.36   10.77
   1  -6   2  229.61   10.33
   1  -6   2  234.19   11.33
   1  -6   2  224.89    7.43
  -1   6  -3  141.88    7.65
  -1   6  -3  136.97    9.52
  -1   6  -3  159.41   10.29
  -1   6  -3  155.35   10.37
   1  -6   3  141.57   10.57
   1  -6   3  149.14    9.50
   1  -6   3  154.56    9.06
   1  -6   3  149.91    5.78
  -1   6  -4    1.64    4.62
  -1   6  -4    1.84    5.65
  -1   6  -4   -5.33    5.94
  -1   6  -4   -3.05    5.91
   1  -6   4    1.38    6.60
   1  -6   4    5.50    5.71
   1  -6   4    2.62    7.00
   1  -6   4   -0.37    1.54
   1  -6   4    2.48    2.95
  -1   6  -5   49.72    8.10
  -1   6  -5   53.60    7.48
  -1   6  -5   55.53    8.39
   1  -6   5   50.16    7.77
   1  -6   5   56.30    7.73
   1  -6   5   49.09    9.02
   1  -6   5   45.59    3.45
  -1   6  -6   48.59    7.67
  -1   6  -6   48.33    7.54
  -1   6  -6   56.94    9.07
   1  -6   6   55.44    9.23
   1  -6   6   52.40    8.10
   1  -6   6   59.51    8.46
  -1   6  -7    2.99    6.60
  -1   6  -7   16.16    6.76
  -1   6  -7   10.36    7.89
   1  -6   7   17.46    8.88
   1  -6   7    0.38    7.01
   1  -6   7    6.02    7.10
   1  -6   7   17.77   10.23
  -1   6  -8   17.07    8.09
  -1   6  -8   28.47    7.44
  -1   6  -8   18.35    6.57
   1  -6   8   23.95    9.85
   1  -6   8   23.50    7.60
   1  -6   8   15.19    7.78
   1  -6   8    9.01   11.47
  -1   6  -9   30.64    9.04
  -1   6  -9   23.08    7.39
  -1   6  -9   36.79    9.88
   1  -6   9   21.11   10.47
   1  -6   9   23.67    8.29
   1  -6   9   21.61    9.50
  -1   6 -10    1.40    8.32
  -1   6 -10   -2.36    6.74
  -1   6 -10    5.77    9.36
   1  -6  10   -2.22   10.66
   1  -6  10   -6.20    7.29
   1  -6  10   -7.80   12.57
  -1   6 -11   10.82    9.12
  -1   6 -11    3.68    9.60
   1  -6  11    8.59   11.61
   1  -6  11   10.46    8.99
   1  -6  11    6.23   13.74
  -1   6 -12   12.13   10.15
  -1   6 -12    0.53    9.77
   1  -6  12   20.34   12.86
   1  -6  12    7.52   10.89
   1  -6  12   15.37   14.30
  -1   5  15   16.49   11.60
  -1   5  15   13.72    9.80
   1  -5 -15    2.87    9.29
   1  -5 -15    9.26   10.46
  -1   5  14   69.74   13.18
  -1   5  14   86.31   13.70
   1  -5 -14   64.75   11.07
   1  -5 -14   69.32   12.24
   1  -5 -14   74.15   13.45
  -1   5  13   23.15   11.31
  -1   5  13   19.36    7.49
  -1   5  13   31.16    9.85
   1  -5 -13   22.61    8.89
   1  -5 -13   13.63    9.73
   1  -5 -13   12.57    8.94
   1  -5 -13   27.02    7.37
  -1   5  12   10.03   10.32
  -1   5  12    7.07    6.70
  -1   5  12    1.55    6.80
  -1   5  12   17.23    8.75
   1  -5 -12   13.46    7.96
   1  -5 -12    4.17    8.50
   1  -5 -12    1.64    8.13
   1  -5 -12   -2.00    7.56
  -1   5  11   21.12   10.10
  -1   5  11   25.09    7.12
  -1   5  11   28.49    8.51
  -1   5  11   25.03    8.79
   1  -5 -11   28.81    7.93
   1  -5 -11   21.12    8.73
   1  -5 -11   24.63    8.51
   1  -5 -11   21.91    7.08
  -1   5  10   24.90    9.60
  -1   5  10   23.86    6.65
  -1   5  10   17.05    7.72
  -1   5  10   28.70    8.13
   1  -5 -10   29.52    7.22
   1  -5 -10   25.48    6.70
   1  -5 -10   26.16    8.16
   1  -5 -10   24.96    6.70
  -1   5   9   16.97    8.32
  -1   5   9    5.49    5.85
  -1   5   9    8.53    5.69
  -1   5   9   20.90    7.41
   1  -5  -9    2.87    6.73
   1  -5  -9   10.82    7.45
   1  -5  -9    9.94    6.80
   1  -5  -9   12.72    6.15
  -1   5   8   53.63    8.95
  -1   5   8   55.67    8.14
  -1   5   8   60.10    7.74
  -1   5   8   62.36    9.27
  -1   5   8   51.67    4.22
   1  -5  -8   54.91    8.83
   1  -5  -8   55.26    8.23
   1  -5  -8   56.19    8.15
   1  -5  -8   59.53    8.68
  -1   5   7   86.50    9.88
  -1   5   7   83.08    8.18
  -1   5   7   74.79    7.42
  -1   5   7   83.07    9.07
  -1   5   7   80.68    3.99
   1  -5  -7   74.52    7.07
   1  -5  -7   78.85    9.67
   1  -5  -7   78.58    9.64
   1  -5  -7   86.30    8.90
  -1   5   6    5.80    6.50
  -1   5   6   -1.35    5.14
  -1   5   6   -0.07    5.66
  -1   5   6    2.84    1.87
   1  -5  -6    5.46    3.81
   1  -5  -6    3.94    5.86
   1  -5  -6   -2.75    5.55
   1  -5  -6    0.54    5.41
  -1   5   5   14.23    6.56
  -1   5   5   23.02    5.85
  -1   5   5   22.16    6.01
  -1   5   5   20.19    2.60
   1  -5  -5   23.43    3.70
   1  -5  -5   24.68    5.50
   1  -5  -5   24.05    6.06
   1  -5  -5   20.27    5.81
   1  -5  -5   10.64    4.34
  -1   5   4   27.90    6.47
  -1   5   4   26.15    3.02
  -1   5   4   24.82    6.00
  -1   5   4   28.38    6.17
  -1   5   4   26.91    2.56
   1  -5  -4   32.42    4.18
   1  -5  -4   24.88    5.80
   1  -5  -4   30.44    5.64
   1  -5  -4   30.16    5.65
   1  -5  -4   32.22    6.34
  -1   5   3  110.05    8.63
  -1   5   3  104.04    4.44
  -1   5   3  111.01    8.56
  -1   5   3  123.21    7.52
  -1   5   3  104.64    4.14
   1  -5  -3  111.31    3.54
   1  -5  -3  104.91    8.21
   1  -5  -3  110.80    7.18
   1  -5  -3  123.98    7.64
   1  -5  -3  112.22    8.71
  -1   5   2   79.67    4.81
  -1   5   2   75.19    6.29
  -1   5   2   79.48    7.18
  -1   5   2   79.31    5.67
  -1   5   2   80.27    4.98
   1  -5  -2   78.68    6.43
   1  -5  -2   81.61    5.73
   1  -5  -2   86.62    5.99
   1  -5  -2   82.67    7.97
  -1   5   1    0.20    3.57
  -1   5   1    5.82    5.56
  -1   5   1    4.42    5.24
  -1   5   1    3.89    2.61
  -1   5   1   -1.32    4.08
   1  -5  -1   -5.99    5.20
   1  -5  -1    0.70    2.46
   1  -5  -1    1.36    2.52
   1  -5  -1    2.75    4.67
  -1   5   0   49.20    6.71
  -1   5   0   58.62    6.57
  -1   5   0   54.11    7.81
  -1   5   0   54.15    3.64
  -1   5   0   52.36    6.36
   1  -5   0   56.70    6.04
   1  -5   0   45.42    3.29
   1  -5   0   49.16    7.89
   1  -5   0   48.06    3.44
   1  -5   0   48.38    7.24
  -1   5  -1  150.10    5.30
  -1   5  -1  151.04    9.10
  -1   5  -1  148.78    8.42
  -1   5  -1  147.85    8.55
   1  -5   1  150.19    8.81
   1  -5   1  157.77    9.37
   1  -5   1  151.00    2.38
   1  -5   1  154.64    7.11
  -1   5  -2   29.85    4.18
  -1   5  -2   29.67    4.83
  -1   5  -2   25.52    6.02
  -1   5  -2   34.53    6.16
   1  -5   2   31.01    6.04
   1  -5   2   23.26    6.58
   1  -5   2   25.39    4.04
  -1   5  -3  342.01    9.71
  -1   5  -3  356.83   11.35
  -1   5  -3  341.87   12.02
  -1   5  -3  348.49   12.20
   1  -5   3  339.56   12.24
   1  -5   3  351.03   11.14
   1  -5   3  358.52   12.65
   1  -5   3  339.25    3.79
   1  -5   3  334.82    6.77
  -1   5  -4  323.83   10.72
  -1   5  -4  316.54   11.26
  -1   5  -4  306.58   10.98
  -1   5  -4  297.57    5.32
  -1   5  -4  311.58   12.49
   1  -5   4  313.75   12.52
   1  -5   4  316.88   11.30
   1  -5   4  317.55   12.94
   1  -5   4  302.87    5.33
   1  -5   4  300.80    5.73
  -1   5  -5   13.32    5.70
  -1   5  -5   10.97    5.56
  -1   5  -5   15.69    6.65
  -1   5  -5   13.55    2.67
  -1   5  -5   14.29    6.43
   1  -5   5   14.50    6.98
   1  -5   5   19.03    6.21
   1  -5   5   23.36    7.95
   1  -5   5   12.90    2.82
  -1   5  -6   91.42    9.57
  -1   5  -6  100.04    8.74
  -1   5  -6   84.42   10.37
  -1   5  -6   90.22    5.27
  -1   5  -6   91.75    5.88
   1  -5   6   98.56   10.94
   1  -5   6   84.91    9.41
   1  -5   6   98.85   12.21
  -1   5  -7   45.10    8.13
  -1   5  -7   49.03    7.23
  -1   5  -7   45.62    8.64
  -1   5  -7   39.70    5.51
  -1   5  -7   45.00    5.58
   1  -5   7   46.82    9.28
   1  -5   7   42.14    7.36
   1  -5   7   39.35    7.60
   1  -5   7   41.13   10.68
  -1   5  -8    7.83    7.31
  -1   5  -8    5.84    5.90
  -1   5  -8    6.71    7.86
  -1   5  -8    2.32    4.22
   1  -5   8    5.86    8.66
   1  -5   8    7.60    6.40
   1  -5   8    5.28    7.02
   1  -5   8   10.28    7.86
  -1   5  -9  132.00   13.12
  -1   5  -9  141.42   13.72
   1  -5   9  128.87   14.36
   1  -5   9  133.76   11.69
   1  -5   9  138.82   17.34
  -1   5 -10    5.23    8.53
  -1   5 -10   -0.68    9.86
  -1   5 -10   -3.11    8.20
   1  -5  10   -1.56   10.19
   1  -5  10    4.78    7.26
   1  -5  10   -6.17   12.46
  -1   5 -11   -1.67    8.76
  -1   5 -11   13.77    9.58
   1  -5  11    2.77   11.23
   1  -5  11   -0.48    7.91
   1  -5  11   12.33   13.33
  -1   5 -12    1.51    9.64
  -1   5 -12    4.04    9.46
   1  -5  12    6.06   11.94
   1  -5  12   10.27    8.65
   1  -5  12   -1.16   13.26
  -1   5 -13   11.25    9.96
  -1   5 -13    6.87   10.24
   1  -5  13   23.50   13.51
   1  -5  13   10.42   10.79
   1  -5  13   10.02   14.09
  -1   4  15   11.78   12.23
  -1   4  15   34.50   10.74
   1  -4 -15    5.37    9.32
   1  -4 -15   12.03    9.54
   1  -4 -15   16.57   10.43
  -1   4  14   -5.15   11.36
  -1   4  14   10.84    9.35
   1  -4 -14    5.21    9.18
   1  -4 -14   -2.41    6.26
   1  -4 -14   -7.63    8.52
  -1   4  13   68.48   13.34
  -1   4  13   49.94   10.61
   1  -4 -13   34.93    9.68
   1  -4 -13   43.86   10.72
   1  -4 -13   49.46   10.43
  -1   4  12   43.41   11.76
  -1   4  12   37.08    7.48
  -1   4  12   38.16    9.19
  -1   4  12   32.97    9.59
   1  -4 -12   37.69    9.18
   1  -4 -12   37.45    9.80
   1  -4 -12   30.49    9.07
   1  -4 -12   25.00    6.69
  -1   4  11   13.19   10.35
  -1   4  11    6.43    5.98
  -1   4  11    7.46    7.83
  -1   4  11    9.40    5.98
   1  -4 -11   15.21    7.63
   1  -4 -11    9.94    8.35
   1  -4 -11    6.98    7.77
   1  -4 -11    9.61    6.98
  -1   4  10  151.38   14.19
  -1   4  10  155.00    9.90
  -1   4  10  148.31    9.98
  -1   4  10  146.34   11.97
   1  -4 -10  157.04   11.79
   1  -4 -10  164.95   13.17
   1  -4 -10  147.75   12.55
   1  -4 -10  156.27   10.25
  -1   4   9   19.07    8.95
  -1   4   9   16.68    6.70
  -1   4   9   19.82    7.04
  -1   4   9   17.07    5.58
   1  -4  -9   13.77    6.37
   1  -4  -9   16.09    4.00
   1  -4  -9   14.86    5.68
   1  -4  -9   17.30    5.44
   1  -4  -9   17.90    5.95
  -1   4   8    1.31    5.32
  -1   4   8    0.29    6.02
  -1   4   8    3.86    5.12
  -1   4   8    5.48    6.29
   1  -4  -8   -0.67    5.27
   1  -4  -8    3.53    3.20
   1  -4  -8   -1.77    6.23
   1  -4  -8    1.50    6.14
   1  -4  -8    7.70    5.25
  -1   4   7   69.80   10.04
  -1   4   7   77.56    7.56
  -1   4   7   73.67    7.53
  -1   4   7   89.12    8.78
   1  -4  -7   89.67    7.84
   1  -4  -7   75.83    4.61
   1  -4  -7   79.73    9.50
   1  -4  -7   80.17    9.62
   1  -4  -7   91.66    8.23
  -1   4   6  107.06   10.06
  -1   4   6  107.98    7.85
  -1   4   6  105.17    7.83
  -1   4   6  103.52    7.12
  -1   4   6  108.80    4.63
   1  -4  -6  112.42    8.52
   1  -4  -6  107.12    4.35
   1  -4  -6  120.18    9.65
   1  -4  -6  110.17    9.65
   1  -4  -6  107.75    8.48
  -1   4   5  155.68    9.90
  -1   4   5  157.99    8.38
  -1   4   5  146.23    7.94
  -1   4   5  155.24    8.95
  -1   4   5  151.75    4.19
   1  -4  -5  155.71    6.95
   1  -4  -5  148.15    9.55
   1  -4  -5  155.69    9.68
   1  -4  -5  148.71    9.06
  -1   4   4   65.01    8.20
  -1   4   4   49.68    7.13
  -1   4   4   55.59    6.60
  -1   4   4   55.82    3.11
   1  -4  -4   57.92    5.53
   1  -4  -4   60.20    6.81
   1  -4  -4   68.99    7.80
   1  -4  -4   62.34    7.89
   1  -4  -4   63.19    7.77
  -1   4   3   66.38    7.89
  -1   4   3   74.71    3.96
  -1   4   3   62.54    7.27
  -1   4   3   68.90    6.59
  -1   4   3   72.09    3.38
   1  -4  -3   72.59    4.03
   1  -4  -3   73.87    7.18
   1  -4  -3   80.31    7.13
   1  -4  -3   79.04    7.39
   1  -4  -3   80.29    8.03
  -1   4   2  118.12    8.15
  -1   4   2   97.38    4.78
  -1   4   2  109.84    7.85
  -1   4   2  109.07    7.07
  -1   4   2  109.82    6.30
  -1   4   2  106.01    4.78
   1  -4  -2  105.46    2.62
   1  -4  -2  110.82    7.77
   1  -4  -2  106.11    7.24
   1  -4  -2  100.60    7.45
   1  -4  -2  105.76    7.98
  -1   4   1  113.47    5.51
  -1   4   1  127.56    8.07
  -1   4   1  110.14    7.48
  -1   4   1  108.70    4.91
  -1   4   1  109.97    5.14
   1  -4  -1  109.50    7.95
   1  -4  -1  112.74    4.77
   1  -4  -1  110.53    4.94
   1  -4  -1  106.09    7.37
  -1   4   0   20.93    2.36
  -1   4   0   23.28    4.53
  -1   4   0   22.11    5.63
  -1   4   0   17.72    2.21
  -1   4   0   22.28    5.05
   1  -4   0   22.12    4.24
   1  -4   0   19.54    2.43
   1  -4   0   18.22    5.64
   1  -4   0   19.36    3.21
   1  -4   0   19.48    4.39
  -1   4  -1  253.21    6.38
  -1   4  -1  257.89    9.38
  -1   4  -1  247.21    8.86
  -1   4  -1  254.79    8.94
   1  -4   1  250.48    4.12
   1  -4   1  265.24    9.29
   1  -4   1  275.04    9.76
   1  -4   1  258.52    6.86
  -1   4  -2  408.36    8.70
  -1   4  -2  405.17    9.66
  -1   4  -2  409.46   11.19
  -1   4  -2  425.74   11.34
   1  -4   2  414.42   10.65
   1  -4   2  426.00   11.73
   1  -4   2  402.72    7.45
  -1   4  -3    1.50    5.24
  -1   4  -3    6.00    5.07
  -1   4  -3    0.99    5.47
  -1   4  -3    2.21    1.74
  -1   4  -3   -0.65    3.85
   1  -4   3    5.25    5.87
   1  -4   3   10.48    5.27
   1  -4   3    2.99    4.34
   1  -4   3    2.30    1.71
   1  -4   3    2.89    2.76
  -1   4  -4    5.95    5.00
  -1   4  -4    9.44    4.99
  -1   4  -4    6.86    5.78
  -1   4  -4    6.90    2.59
  -1   4  -4    6.48    2.60
  -1   4  -4    5.69    5.81
   1  -4   4    2.57    6.13
   1  -4   4    9.09    5.67
   1  -4   4   18.11    7.03
   1  -4   4    7.54    2.52
   1  -4   4    7.06    2.13
  -1   4  -5   15.53    5.67
  -1   4  -5   17.41    5.18
  -1   4  -5   10.48    6.24
  -1   4  -5   11.62    3.08
  -1   4  -5   11.30    3.06
  -1   4  -5   10.35    6.10
   1  -4   5    2.14    6.38
   1  -4   5   11.28    5.82
   1  -4   5    9.59    7.43
   1  -4   5    9.95    2.89
  -1   4  -6    0.69    5.67
  -1   4  -6    1.10    4.76
  -1   4  -6    5.91    6.22
  -1   4  -6    2.24    3.33
  -1   4  -6    4.06    3.33
  -1   4  -6    0.54    5.99
   1  -4   6   -1.80    6.50
   1  -4   6   -2.75    5.39
   1  -4   6   -1.49    5.66
   1  -4   6    1.77    8.03
  -1   4  -7  216.17   12.17
  -1   4  -7  215.20    9.96
  -1   4  -7  206.90   10.63
  -1   4  -7  194.59    7.47
  -1   4  -7  212.90    7.69
   1  -4   7  206.90   12.78
   1  -4   7  203.03   10.34
   1  -4   7  208.10   10.94
   1  -4   7  218.93   14.68
  -1   4  -8  118.94   11.75
  -1   4  -8  116.20    8.71
  -1   4  -8  123.30   11.91
  -1   4  -8  114.96    7.22
  -1   4  -8  110.76    7.08
   1  -4   8  109.75   12.18
   1  -4   8  112.54    9.27
   1  -4   8  104.76   10.13
   1  -4   8   98.55   14.60
  -1   4  -9   74.25   11.77
  -1   4  -9   58.37    8.11
  -1   4  -9   74.92   11.71
  -1   4  -9   50.01    8.14
  -1   4  -9   52.11    7.99
   1  -4   9   66.72   11.22
   1  -4   9   62.77   10.41
   1  -4   9   73.60    9.81
   1  -4   9   47.76   12.49
  -1   4 -10   82.66   12.65
  -1   4 -10   83.38   12.61
  -1   4 -10   82.20    9.56
  -1   4 -10   72.40    7.83
   1  -4  10   82.97   12.54
   1  -4  10   64.40   10.29
   1  -4  10   79.33   11.26
   1  -4  10   97.39   14.66
  -1   4 -11   -1.55    8.73
  -1   4 -11   -0.82    8.34
   1  -4  11    2.43   10.79
   1  -4  11    1.02    6.77
   1  -4  11   -0.22    7.25
   1  -4  11   -8.18   12.24
  -1   4 -12   19.61    9.92
  -1   4 -12   11.24    9.54
   1  -4  12   13.59   11.95
   1  -4  12    9.92    9.84
   1  -4  12   17.52   12.95
  -1   4 -13   11.98   10.10
  -1   4 -13    6.54    9.54
   1  -4  13   -0.39    8.85
   1  -4  13    6.82   10.06
   1  -4  13   12.17   13.51
  -1   3  15   17.41   12.65
  -1   3  15   15.72   10.07
   1  -3 -15   17.45   10.34
   1  -3 -15   10.75    9.19
   1  -3 -15   10.61   10.13
  -1   3  14   -6.95   11.70
  -1   3  14   22.41   10.03
   1  -3 -14    7.81    9.58
   1  -3 -14    6.71    8.75
   1  -3 -14    6.29    9.37
   1  -3 -14    5.17    8.71
  -1   3  13   -2.66   11.38
  -1   3  13   -7.41    8.93
  -1   3  13    7.72    9.13
   1  -3 -13    1.67    8.58
   1  -3 -13    2.58    8.73
   1  -3 -13   11.40    8.61
  -1   3  12   12.42   11.20
  -1   3  12    5.93    6.02
  -1   3  12    1.74    6.72
  -1   3  12   14.84    8.88
   1  -3 -12   -0.62    7.84
   1  -3 -12   10.33    8.65
   1  -3 -12   -4.48    7.61
   1  -3 -12   -4.32    5.06
  -1   3  11   10.16    7.82
  -1   3  11    7.30    5.69
  -1   3  11    1.97    7.71
  -1   3  11   11.82    8.35
   1  -3 -11    2.42    7.58
   1  -3 -11   10.98    8.12
   1  -3 -11    5.99    7.50
   1  -3 -11    7.25    5.15
  -1   3  10   14.78    9.85
  -1   3  10   13.96    5.64
  -1   3  10   16.29    7.40
  -1   3  10   16.10    7.99
   1  -3 -10   17.05    7.30
   1  -3 -10   15.45    4.63
   1  -3 -10   26.20    8.28
   1  -3 -10   22.47    7.65
   1  -3 -10   16.51    6.31
  -1   3   9   67.45    9.63
  -1   3   9   73.30    7.50
  -1   3   9   66.69    9.52
  -1   3   9   82.68   10.14
   1  -3  -9   75.03    9.89
   1  -3  -9   64.46    6.04
   1  -3  -9   76.91   10.48
   1  -3  -9   62.38    8.45
   1  -3  -9   71.39    7.64
  -1   3   8    5.68    8.02
  -1   3   8    8.99    4.87
  -1   3   8    2.00    6.08
  -1   3   8    2.60    6.28
   1  -3  -8    0.53    5.61
   1  -3  -8    1.80    3.98
   1  -3  -8    7.52    6.54
   1  -3  -8    6.78    6.15
   1  -3  -8    5.68    4.56
  -1   3   7   44.08    8.53
  -1   3   7   32.55    5.26
  -1   3   7   30.80    6.55
  -1   3   7   36.20    6.82
   1  -3  -7   27.36    5.96
   1  -3  -7   28.89    4.28
   1  -3  -7   35.42    7.02
   1  -3  -7   29.77    6.69
   1  -3  -7   37.14    5.49
  -1   3   6  192.65   11.44
  -1   3   6  190.33    8.19
  -1   3   6  183.92    9.45
  -1   3   6  188.32    8.18
   1  -3  -6  195.72    9.08
   1  -3  -6  190.16    6.29
   1  -3  -6  203.02   10.53
   1  -3  -6  187.34   10.67
   1  -3  -6  185.71    8.79
  -1   3   5   -5.53    6.52
  -1   3   5    0.89    4.38
  -1   3   5   -3.50    4.54
  -1   3   5    3.45    5.27
   1  -3  -5   -4.28    4.11
   1  -3  -5    1.24    2.76
   1  -3  -5    3.21    5.62
   1  -3  -5   -1.52    5.42
   1  -3  -5    7.81    4.82
  -1   3   4  332.02   10.79
  -1   3   4  318.99    8.89
  -1   3   4  312.00    8.88
  -1   3   4  309.42    9.58
  -1   3   4  313.22    5.44
   1  -3  -4  321.00    8.06
   1  -3  -4  318.84    5.65
   1  -3  -4  322.71   10.40
   1  -3  -4  328.09   10.76
   1  -3  -4  326.43    8.67
  -1   3   3    5.86    5.74
  -1   3   3    9.63    4.62
  -1   3   3    0.11    4.56
  -1   3   3    3.29    2.23
   1  -3  -3    6.99    2.95
   1  -3  -3    3.61    4.22
   1  -3  -3    2.45    3.53
   1  -3  -3    4.42    3.55
   1  -3  -3    7.04    5.03
  -1   3   2  160.82    7.95
  -1   3   2  173.05    7.48
  -1   3   2  157.03    7.11
  -1   3   2  165.29    6.95
  -1   3   2  151.18    4.16
   1  -3  -2  161.08    3.83
   1  -3  -2  158.21    7.19
   1  -3  -2  159.90    6.89
   1  -3  -2  175.82    7.26
   1  -3  -2  167.82    7.96
  -1   3   1  201.45    7.67
  -1   3   1  196.10    5.95
  -1   3   1  206.35    7.67
  -1   3   1  193.74    7.32
  -1   3   1  211.47    5.69
  -1   3   1  201.25    5.55
   1  -3  -1  203.62    7.73
   1  -3  -1  207.66    6.25
   1  -3  -1  212.58    6.52
   1  -3  -1  207.45    7.63
  -1   3   0  995.51    5.89
  -1   3   0 1003.50   11.05
  -1   3   0  997.46   12.37
  -1   3   0 1026.37    7.11
  -1   3   0 1014.27   10.75
   1  -3   0 1007.29   12.59
   1  -3   0 1000.34    6.93
   1  -3   0 1009.66   12.30
   1  -3   0 1027.77    7.10
   1  -3   0  990.95   11.07
  -1   3  -1  174.78    4.91
  -1   3  -1  177.74    7.55
  -1   3  -1  164.98    7.67
  -1   3  -1  166.78    6.49
  -1   3  -1  170.82    7.39
   1  -3   1  175.05    3.33
   1  -3   1  169.60    7.75
   1  -3   1  172.09    8.08
   1  -3   1  171.11    5.49
  -1   3  -2  197.26    6.81
  -1   3  -2  195.40    7.88
  -1   3  -2  200.74    7.25
  -1   3  -2  193.33    2.43
  -1   3  -2  199.54    8.77
   1  -3   2  199.77    8.25
   1  -3   2  188.35    8.90
   1  -3   2  194.93    2.51
   1  -3   2  199.08    4.88
  -1   3  -3   -1.84    4.31
  -1   3  -3    1.71    4.36
  -1   3  -3   -1.67    3.55
  -1   3  -3    1.88    1.91
  -1   3  -3   -0.46    1.85
  -1   3  -3    2.71    3.72
   1  -3   3    1.09    3.86
   1  -3   3    3.63    5.04
   1  -3   3    1.38    6.10
   1  -3   3   -0.01    1.85
   1  -3   3    1.09    2.33
  -1   3  -4   -0.46    4.94
  -1   3  -4    0.96    4.28
  -1   3  -4   -0.44    5.31
  -1   3  -4   -0.54    2.73
  -1   3  -4    2.60    2.72
  -1   3  -4    3.02    5.46
   1  -3   4   -2.48    5.62
   1  -3   4    0.69    5.18
   1  -3   4    4.75    6.45
   1  -3   4    2.56    2.65
  -1   3  -5    7.57    5.47
  -1   3  -5    0.01    4.25
  -1   3  -5    4.14    5.75
  -1   3  -5    1.28    3.40
  -1   3  -5    5.34    3.43
  -1   3  -5    5.38    5.68
   1  -3   5    1.87    6.12
   1  -3   5    3.87    6.82
   1  -3   5   13.35    5.71
   1  -3   5    4.89    5.45
   1  -3   5    5.31    2.77
  -1   3  -6    5.86    5.72
  -1   3  -6    8.72    5.30
  -1   3  -6   -0.92    5.54
  -1   3  -6    4.35    4.00
  -1   3  -6   12.80    4.06
  -1   3  -6    1.27    5.84
   1  -3   6    9.62    6.57
   1  -3   6   12.74    5.33
   1  -3   6    0.74    6.73
   1  -3   6   12.38    8.20
  -1   3  -7   86.77    9.93
  -1   3  -7   90.88    7.98
  -1   3  -7   83.07    9.51
  -1   3  -7   81.70    6.19
  -1   3  -7   83.11    6.39
   1  -3   7   99.74   10.34
   1  -3   7   86.55    9.25
   1  -3   7   91.20    8.68
   1  -3   7   84.18   12.41
  -1   3  -8  362.56   13.42
  -1   3  -8  369.97   11.04
  -1   3  -8  382.27   14.55
  -1   3  -8  378.39   10.85
  -1   3  -8  382.32   10.95
   1  -3   8  384.50   15.54
   1  -3   8  386.10   12.05
   1  -3   8  360.96   12.76
   1  -3   8  390.59   17.19
  -1   3  -9   16.94    6.04
  -1   3  -9    6.64    4.96
  -1   3  -9    9.31    7.30
  -1   3  -9   14.11    5.09
  -1   3  -9   13.68    4.92
   1  -3   9    2.51    6.38
   1  -3   9   22.11    6.91
   1  -3   9   15.74    6.61
   1  -3   9   29.71   11.24
  -1   3 -10    6.65    6.16
  -1   3 -10    3.09    7.39
  -1   3 -10    2.80    5.25
  -1   3 -10    5.81    5.18
   1  -3  10    8.29   10.26
   1  -3  10    9.38    6.77
   1  -3  10   10.58    8.21
   1  -3  10    7.93   11.71
  -1   3 -11   39.86    8.20
  -1   3 -11   36.83    9.19
  -1   3 -11   39.88    7.23
  -1   3 -11   31.57    6.69
   1  -3  11   34.47   11.68
   1  -3  11   33.82    7.98
   1  -3  11   37.85    8.37
   1  -3  11   29.85   12.68
  -1   3 -12   25.33    7.87
  -1   3 -12   32.68    9.40
  -1   3 -12   24.53    8.50
   1  -3  12   40.47   12.84
   1  -3  12   21.70    9.34
   1  -3  12   30.82    8.37
   1  -3  12   32.94   12.85
  -1   3 -13   26.54   10.71
  -1   3 -13   25.06    9.77
   1  -3  13   29.19   12.89
   1  -3  13   32.53    8.55
   1  -3  13   29.07   13.35
  -1   3 -14   11.75   10.48
  -1   3 -14   14.86    9.57
   1  -3  14   26.20   13.80
   1  -3  14   17.50    8.89
   1  -3  14   35.75   13.18
  -1   2  15    8.01   13.36
  -1   2  15   21.77   10.63
   1  -2 -15   -2.89    9.59
   1  -2 -15   -1.14    8.65
   1  -2 -15   -0.01    9.22
  -1   2  14   39.09   13.71
  -1   2  14   58.26   11.76
   1  -2 -14   38.03   11.08
   1  -2 -14   47.56   10.13
   1  -2 -14   52.96   11.03
   1  -2 -14   43.77   10.27
  -1   2  13    5.97    8.69
  -1   2  13    3.90    8.66
  -1   2  13   -2.87    9.12
   1  -2 -13    3.63    8.97
   1  -2 -13    9.35    8.16
   1  -2 -13    2.15    8.85
   1  -2 -13   -0.11    7.94
  -1   2  12    3.80   11.78
  -1   2  12   13.37    7.25
  -1   2  12   33.06    9.99
   1  -2 -12    7.13    8.64
   1  -2 -12    3.82    8.43
   1  -2 -12   -5.70    7.59
  -1   2  11   12.46   10.90
  -1   2  11    1.25    6.42
  -1   2  11   12.52    6.74
  -1   2  11    7.86    8.52
   1  -2 -11   10.70    8.14
   1  -2 -11   12.92    6.68
   1  -2 -11   10.62    7.93
   1  -2 -11    9.64    7.56
   1  -2 -11    7.45    5.55
  -1   2  10    4.61    9.71
  -1   2  10    6.56    5.12
  -1   2  10    1.21    7.09
  -1   2  10   11.31    8.02
   1  -2 -10    4.48    7.23
   1  -2 -10    1.01    4.84
   1  -2 -10    7.69    7.32
   1  -2 -10    3.68    6.84
   1  -2 -10   14.43    5.35
  -1   2   9   66.95   10.82
  -1   2   9   64.90    7.12
  -1   2   9   70.15    8.21
  -1   2   9   66.13   10.10
   1  -2  -9   70.04   10.36
   1  -2  -9   65.67    7.99
   1  -2  -9   68.80   10.30
   1  -2  -9   63.59    8.53
   1  -2  -9   66.11    6.67
  -1   2   8   19.06    8.67
  -1   2   8   21.82    4.93
  -1   2   8   24.43    5.70
  -1   2   8   21.39    7.07
   1  -2  -8   29.02    6.85
   1  -2  -8   19.56    4.47
   1  -2  -8   27.34    6.86
   1  -2  -8   27.80    6.86
   1  -2  -8   19.38    4.54
  -1   2   7   -1.08    7.67
  -1   2   7    2.70    3.98
  -1   2   7    6.86    4.94
  -1   2   7    1.82    4.34
   1  -2  -7    1.39    5.54
   1  -2  -7    8.21    4.52
   1  -2  -7   -1.52    5.81
   1  -2  -7    9.78    5.94
   1  -2  -7    2.37    4.66
  -1   2   6   79.57   10.85
  -1   2   6   88.32    6.37
  -1   2   6   86.93    7.23
  -1   2   6   82.17    8.49
   1  -2  -6   94.11    8.49
   1  -2  -6   84.33    6.49
   1  -2  -6   87.14    9.06
   1  -2  -6   96.79    9.18
   1  -2  -6   83.33    6.60
  -1   2   5   55.26    7.84
  -1   2   5   45.23    5.54
  -1   2   5   48.45    6.45
  -1   2   5   41.46    6.15
   1  -2  -5   34.57    5.27
   1  -2  -5   37.48    5.31
   1  -2  -5   43.99    6.50
   1  -2  -5   49.78    8.28
   1  -2  -5   43.34    6.09
  -1   2   4   -1.71    6.27
  -1   2   4    1.55    3.70
  -1   2   4   -4.58    5.32
  -1   2   4    0.59    3.42
   1  -2  -4    0.01    4.31
   1  -2  -4   -0.19    2.67
   1  -2  -4    0.72    5.27
   1  -2  -4    3.35    5.29
   1  -2  -4    3.01    4.25
  -1   2   3  164.78    7.12
  -1   2   3  160.14    6.23
  -1   2   3  161.39    8.20
  -1   2   3  163.69    7.07
   1  -2  -3  167.19    6.45
   1  -2  -3  162.07    4.49
   1  -2  -3  162.90    6.70
   1  -2  -3  173.34    6.97
   1  -2  -3  161.12    7.31
  -1   2   2  188.25    7.73
  -1   2   2  202.77    6.28
  -1   2   2  196.87    7.31
  -1   2   2  205.29    7.44
  -1   2   2  190.54    4.32
   1  -2  -2  199.27    4.94
   1  -2  -2  195.06    5.99
   1  -2  -2  203.82    7.30
   1  -2  -2  207.37    7.58
   1  -2  -2  206.13    7.31
  -1   2   1   21.07    4.41
  -1   2   1   18.23    2.80
  -1   2   1   18.77    4.25
  -1   2   1   21.11    3.28
  -1   2   1   24.45    4.00
   1  -2  -1   17.44    3.71
   1  -2  -1   20.97    3.28
   1  -2  -1   20.62    3.44
   1  -2  -1   24.56    4.06
  -1   2   0   61.77    2.14
  -1   2   0   58.05    4.47
  -1   2   0   51.08    5.25
  -1   2   0   63.06    3.20
  -1   2   0   58.89    4.36
   1  -2   0   59.18    4.13
   1  -2   0   57.99    5.32
   1  -2   0   59.62    3.01
   1  -2   0   65.50    3.20
   1  -2   0   63.81    4.85
  -1   2  -1   71.45    3.84
  -1   2  -1   72.83    5.67
  -1   2  -1   62.80    5.74
  -1   2  -1   60.25    5.72
   1  -2   1   67.16    2.67
   1  -2   1   64.89    5.89
   1  -2   1   69.11    5.98
   1  -2   1   72.10    4.19
  -1   2  -2  265.15    7.07
  -1   2  -2  271.78    7.05
  -1   2  -2  267.74    7.08
  -1   2  -2  258.02    3.62
  -1   2  -2  266.56    3.77
  -1   2  -2  267.70    8.32
   1  -2   2  258.82    7.93
   1  -2   2  260.27    2.98
   1  -2   2  266.70    8.17
   1  -2   2  264.65    7.36
   1  -2   2  270.51    3.78
   1  -2   2  253.79    5.02
  -1   2  -3   18.22    4.91
  -1   2  -3   17.18    4.77
  -1   2  -3   15.00    3.97
  -1   2  -3   19.40    2.90
  -1   2  -3   19.01    2.91
  -1   2  -3   14.39    5.17
   1  -2   3   14.82    5.39
   1  -2   3   21.91    5.32
   1  -2   3   21.82    4.58
   1  -2   3   16.59    2.83
   1  -2   3   18.40    2.50
  -1   2  -4  396.01   10.79
  -1   2  -4  389.84    8.41
  -1   2  -4  385.41    9.69
  -1   2  -4  378.70    7.13
  -1   2  -4  395.87    7.34
  -1   2  -4  398.71   11.23
   1  -2   4  375.32   10.64
   1  -2   4  389.75    9.91
   1  -2   4  371.33    9.95
   1  -2   4  385.72   11.94
   1  -2   4  383.37    7.20
  -1   2  -5   65.79    8.30
  -1   2  -5   60.23    5.50
  -1   2  -5   56.44    7.82
  -1   2  -5   64.83    6.06
  -1   2  -5   58.82    6.24
  -1   2  -5   58.73    6.34
   1  -2   5   55.47    8.31
   1  -2   5   61.24    7.28
   1  -2   5   48.40    7.27
   1  -2   5   54.80    8.46
   1  -2   5   61.19    6.00
  -1   2  -6   20.11    6.43
  -1   2  -6   19.58    4.12
  -1   2  -6   23.68    6.14
  -1   2  -6   21.02    4.24
  -1   2  -6   23.47    4.24
  -1   2  -6   22.33    2.74
  -1   2  -6   27.85    6.17
   1  -2   6   23.35    6.97
   1  -2   6   19.04    6.24
   1  -2   6   17.18    5.70
   1  -2   6   18.38    8.70
   1  -2   6   15.91    3.95
  -1   2  -7    3.84    6.00
  -1   2  -7    0.24    3.62
  -1   2  -7    3.13    5.52
  -1   2  -7   -1.93    3.83
  -1   2  -7    0.30    3.89
  -1   2  -7   -0.12    6.68
   1  -2   7    6.94    6.96
   1  -2   7    2.68    4.63
   1  -2   7   -0.47    5.11
   1  -2   7   -2.38    8.29
  -1   2  -8   73.68    8.15
  -1   2  -8   70.88    6.29
  -1   2  -8   69.06    9.24
  -1   2  -8   72.07    7.31
  -1   2  -8   63.31    7.30
   1  -2   8   77.98   10.83
   1  -2   8   74.22    7.65
   1  -2   8   90.49    8.61
   1  -2   8   74.56    9.82
  -1   2  -9   73.97   11.13
  -1   2  -9   84.95    7.85
  -1   2  -9   83.56   10.17
  -1   2  -9   81.99    8.22
  -1   2  -9   81.38    8.23
   1  -2   9   90.56   12.34
   1  -2   9   86.22    8.12
   1  -2   9   95.80    9.34
   1  -2   9   88.87    8.86
   1  -2   9   97.63   14.17
  -1   2 -10    8.86    8.04
  -1   2 -10    9.63    7.04
  -1   2 -10   10.28    5.80
  -1   2 -10   12.09    5.69
   1  -2  10   13.98   10.09
   1  -2  10   14.20    5.56
   1  -2  10    6.87    7.81
   1  -2  10   13.31    7.64
   1  -2  10   22.68   11.19
  -1   2 -11    2.28    8.38
  -1   2 -11   11.78    7.54
  -1   2 -11   12.69    6.37
  -1   2 -11   11.14    6.07
   1  -2  11   11.29   10.84
   1  -2  11    9.38    6.95
   1  -2  11   11.83    6.71
   1  -2  11   -3.66   11.09
  -1   2 -12    7.05    9.13
  -1   2 -12    7.02    8.04
  -1   2 -12   10.53    6.81
  -1   2 -12    2.20    6.08
   1  -2  12   15.39   11.86
   1  -2  12    7.46    6.92
   1  -2  12    4.85    6.69
   1  -2  12   11.08   11.75
  -1   2 -13   -2.78    9.22
  -1   2 -13   -1.27    7.86
  -1   2 -13   -0.84    6.83
   1  -2  13   15.38   12.60
   1  -2  13   10.11    7.31
   1  -2  13    7.68   11.82
  -1   2 -14   16.54   10.47
  -1   2 -14   29.86   11.35
   1  -2  14   16.43    9.84
   1  -2  14   28.37   12.88
  -1   1  15   11.76   13.97
  -1   1  15   -0.36   10.36
   1  -1 -15   -5.03    9.73
   1  -1 -15   -3.63    9.03
  -1   1  14   41.69   14.13
  -1   1  14   56.47   11.92
   1  -1 -14   51.54   11.69
   1  -1 -14   48.75    9.59
   1  -1 -14   45.95   10.76
   1  -1 -14   41.31    9.94
  -1   1  13   40.95   13.59
  -1   1  13   36.58    8.68
  -1   1  13   53.84   11.40
   1  -1 -13   49.80   11.14
   1  -1 -13   36.75   10.25
   1  -1 -13   43.08    8.39
   1  -1 -13   27.75    9.67
   1  -1 -13   40.83    9.37
  -1   1  12   17.08   12.43
  -1   1  12   -2.11    6.95
  -1   1  12   -4.74    9.18
   1  -1 -12   -1.20    8.68
   1  -1 -12    1.20    7.10
   1  -1 -12    7.21    6.37
   1  -1 -12   -2.71    7.80
   1  -1 -12   -2.49    7.30
  -1   1  11   -4.89   10.92
  -1   1  11    7.42    6.76
  -1   1  11   -2.13    8.74
   1  -1 -11    3.35    8.28
   1  -1 -11    9.64    7.01
   1  -1 -11   -3.89    5.74
   1  -1 -11    7.55    7.56
   1  -1 -11    2.22    7.07
  -1   1  10    4.60   10.26
  -1   1  10   -1.40    4.62
  -1   1  10   -1.22    6.10
  -1   1  10    1.51    8.09
   1  -1 -10   -1.25    5.21
   1  -1 -10   -3.23    5.21
   1  -1 -10    3.34    6.97
   1  -1 -10   -1.03    6.51
   1  -1 -10    5.19    3.55
  -1   1   9   -2.73    9.18
  -1   1   9   -0.25    5.39
  -1   1   9    8.64    6.95
  -1   1   9    4.91    7.50
   1  -1  -9    1.92    6.98
   1  -1  -9   -1.23    4.88
   1  -1  -9    0.14    6.45
   1  -1  -9   -2.20    5.97
   1  -1  -9   -0.01    4.09
  -1   1   8  337.12   15.12
  -1   1   8  332.53    9.95
  -1   1   8  337.42   11.51
  -1   1   8  352.86   13.72
   1  -1  -8  346.92   13.88
   1  -1  -8  332.11   10.95
   1  -1  -8  351.10   13.35
   1  -1  -8  333.73   13.17
   1  -1  -8  325.02    9.27
  -1   1   7   41.08    8.90
  -1   1   7   32.83    5.41
  -1   1   7   24.96    5.59
  -1   1   7   28.66    7.09
   1  -1  -7   34.19    5.51
   1  -1  -7   32.33    5.21
   1  -1  -7   28.17    6.50
   1  -1  -7   31.37    6.36
   1  -1  -7   33.85    4.72
  -1   1   6  152.44   11.75
  -1   1   6  152.14    6.74
  -1   1   6  151.50    8.24
  -1   1   6  154.56    9.90
   1  -1  -6  150.23    9.76
   1  -1  -6  151.03    7.55
   1  -1  -6  162.14    8.13
   1  -1  -6  146.73    8.05
   1  -1  -6  150.21    7.11
  -1   1   5  361.34   12.72
  -1   1   5  331.98    8.48
  -1   1   5  333.18    9.52
  -1   1   5  344.73   10.78
  -1   1   5  339.93   10.82
   1  -1  -5  359.93   11.12
   1  -1  -5  344.32    8.83
   1  -1  -5  345.06   11.07
   1  -1  -5  350.93   11.32
   1  -1  -5  341.67    7.93
  -1   1   4  143.65    9.83
  -1   1   4  136.50    6.31
  -1   1   4  128.67    7.15
  -1   1   4  129.35    7.73
  -1   1   4  138.28    8.32
   1  -1  -4  125.36    8.15
   1  -1  -4  135.34    7.21
   1  -1  -4  137.10    8.52
   1  -1  -4  138.02    8.74
   1  -1  -4  127.08    5.88
  -1   1   3  711.03   12.60
  -1   1   3  693.45    8.17
  -1   1   3  706.36   10.42
  -1   1   3  691.27   10.36
   1  -1  -3  710.93   10.98
   1  -1  -3  704.82    9.01
   1  -1  -3  719.76   11.80
   1  -1  -3  733.88   12.10
   1  -1  -3  690.67    9.30
  -1   1   2   60.19    7.34
  -1   1   2   53.82    4.24
  -1   1   2   61.96    5.70
  -1   1   2   53.99    4.82
   1  -1  -2   57.75    5.14
   1  -1  -2   55.72    4.70
   1  -1  -2   60.49    4.67
   1  -1  -2   52.27    4.82
   1  -1  -2   61.97    4.98
  -1   1   1  165.24    5.43
  -1   1   1  165.36    3.76
  -1   1   1  164.54    5.41
  -1   1   1  166.28    4.23
  -1   1   1  169.65    4.31
   1  -1  -1  169.33    3.93
   1  -1  -1  172.52    5.35
   1  -1  -1  165.45    3.73
   1  -1  -1  165.04    5.11
   1  -1  -1  167.27    5.34
   1  -1  -1  163.62    5.06
  -1   1   0  454.62    5.16
  -1   1   0  462.86    4.01
  -1   1   0  442.98    5.88
  -1   1   0  477.87    4.89
  -1   1   0  450.02    5.33
   1  -1   0  465.17    5.26
   1  -1   0  466.45    5.62
   1  -1   0  461.32    4.68
   1  -1   0  476.05    4.86
   1  -1   0  474.22    5.91
  -1   1  -1   61.20    3.32
  -1   1  -1   55.83    4.17
  -1   1  -1   57.10    3.74
  -1   1  -1   59.04    2.21
  -1   1  -1   58.89    4.22
   1  -1   1   59.09    2.26
   1  -1   1   55.15    4.40
   1  -1   1   56.70    3.03
   1  -1   1   56.11    3.16
  -1   1  -2   -1.24    3.50
  -1   1  -2   -0.20    2.40
  -1   1  -2   -0.71    3.73
  -1   1  -2    2.32    1.91
  -1   1  -2    1.63    1.94
  -1   1  -2   -2.50    3.71
   1  -1   2   -3.29    3.47
   1  -1   2    1.28    2.11
   1  -1   2    6.93    4.81
   1  -1   2    3.80    1.94
   1  -1   2   -0.49    2.38
  -1   1  -3   47.01    6.70
  -1   1  -3   59.60    4.79
  -1   1  -3   52.82    6.30
  -1   1  -3   63.25    5.05
  -1   1  -3   57.24    4.50
  -1   1  -3   49.76    6.42
   1  -1   3   59.93    6.25
   1  -1   3   56.66    6.72
   1  -1   3   60.06    6.55
   1  -1   3   61.16    6.14
   1  -1   3   54.31    5.12
  -1   1  -4  195.91    7.44
  -1   1  -4  184.78    6.00
  -1   1  -4  188.40    8.17
  -1   1  -4  186.58    6.39
  -1   1  -4  186.05    6.67
  -1   1  -4  193.98    8.47
   1  -1   4  187.45    8.43
   1  -1   4  182.10    7.75
   1  -1   4  182.20    7.93
   1  -1   4  181.08   10.22
   1  -1   4  185.74    6.44
  -1   1  -5   74.96    8.29
  -1   1  -5   71.59    5.34
  -1   1  -5   74.56    7.28
  -1   1  -5   70.58    6.09
  -1   1  -5   76.78    6.24
  -1   1  -5   75.89    7.82
   1  -1   5   80.86    8.21
   1  -1   5   70.90    6.86
   1  -1   5   70.33    7.13
   1  -1   5   79.03   10.10
   1  -1   5   71.70    6.07
  -1   1  -6  130.57    9.48
  -1   1  -6  124.02    6.18
  -1   1  -6  122.77    8.25
  -1   1  -6  121.73    7.24
  -1   1  -6  125.31    7.41
  -1   1  -6  117.60    4.81
  -1   1  -6  127.73    8.83
   1  -1   6  124.39    9.78
   1  -1   6  124.53    8.54
   1  -1   6  125.45    8.19
   1  -1   6  120.55   11.59
   1  -1   6  110.09    7.04
  -1   1  -7   63.07    9.10
  -1   1  -7   54.57    5.62
  -1   1  -7   53.45    7.51
  -1   1  -7   54.20    6.73
  -1   1  -7   47.45    6.83
  -1   1  -7   54.89    3.92
  -1   1  -7   60.79    8.20
   1  -1   7   54.75    8.17
   1  -1   7   56.99    6.96
   1  -1   7   53.50    6.73
   1  -1   7   52.81    9.37
  -1   1  -8    7.61    4.87
  -1   1  -8    9.08    4.26
  -1   1  -8    9.30    5.46
  -1   1  -8    5.90    4.81
  -1   1  -8    7.60    4.82
  -1   1  -8    5.66    2.50
   1  -1   8    2.54    5.26
   1  -1   8    8.73    4.72
   1  -1   8    3.55    5.48
   1  -1   8    4.38    4.66
   1  -1   8   13.47    8.72
  -1   1  -9   63.47   10.55
  -1   1  -9   51.33    8.51
  -1   1  -9   48.66    6.77
  -1   1  -9   64.05    9.63
   1  -1   9   51.85    9.72
   1  -1   9   58.09    7.30
   1  -1   9   60.82    8.45
   1  -1   9   63.89    7.69
   1  -1   9   55.25   10.46
  -1   1 -10    6.35    7.55
  -1   1 -10    1.04    6.01
  -1   1 -10    0.99    5.71
  -1   1 -10   12.58    5.81
   1  -1  10   -3.18    9.20
   1  -1  10   10.65    6.24
   1  -1  10    9.59    6.17
   1  -1  10    3.75    5.43
   1  -1  10    3.98    9.72
  -1   1 -11   -3.48    7.71
  -1   1 -11    6.59    6.78
  -1   1 -11    1.44    6.17
  -1   1 -11   -2.01    5.86
   1  -1  11    7.49   10.46
   1  -1  11   -1.62    6.20
   1  -1  11    2.69    5.92
   1  -1  11   -9.13   10.05
  -1   1 -12   24.09    9.42
  -1   1 -12   25.15    8.06
  -1   1 -12   20.24    7.47
  -1   1 -12   17.51    7.17
   1  -1  12    9.63   11.51
   1  -1  12   20.38    7.31
   1  -1  12   19.78    6.92
   1  -1  12   22.16    8.60
  -1   1 -13   36.77   10.62
  -1   1 -13   54.52    9.56
  -1   1 -13   45.60    9.07
  -1   1 -13   40.73    8.42
   1  -1  13   46.11   13.12
   1  -1  13   46.63    9.99
   1  -1  13   32.35    7.82
   1  -1  13   44.64   12.47
  -1   1 -14   22.76   10.97
  -1   1 -14   19.02    8.50
  -1   1 -14   19.90    8.35
  -1   1 -14    7.43    7.47
   1  -1  14   10.14   12.77
   1  -1  14   31.97   12.34
  -1   1 -15   18.67   10.75
  -1   1 -15   25.91   10.72
  -1   1 -15   21.72    8.79
   1  -1  15   10.18   13.43
   1  -1  15   16.80    8.97
  -1   0  14   11.09   13.72
  -1   0  14    1.05    8.12
  -1   0  14    2.76   10.43
   1   0 -14    5.98   10.22
   1   0 -14    4.05    7.54
   1   0 -14    3.59    8.85
   1   0 -14    8.10    8.26
  -1   0  13    5.27   13.06
  -1   0  13   23.69   10.17
  -1   0  13   26.34   11.11
   1   0 -13   20.51   10.36
   1   0 -13   28.68    8.18
   1   0 -13   20.68    8.28
   1   0 -13   31.03    9.23
   1   0 -13   28.80    8.74
  -1   0  12   33.91   12.95
  -1   0  12   39.06    8.76
  -1   0  12   41.07   11.22
   1   0 -12   44.39   10.84
   1   0 -12   45.00    9.44
   1   0 -12   41.98    8.47
   1   0 -12   35.23    9.21
   1   0 -12   45.07    9.01
  -1   0  11   32.21   12.45
  -1   0  11   24.77    7.72
  -1   0  11   22.85   10.25
   1   0 -11   26.86    9.50
   1   0 -11   37.16    8.92
   1   0 -11   40.77    8.14
   1   0 -11   29.06    8.43
   1   0 -11   36.75    8.21
  -1   0  10    9.27   10.97
  -1   0  10    5.38    6.92
  -1   0  10    0.26    6.22
  -1   0  10    5.76    8.66
   1   0 -10    6.08    7.90
   1   0 -10    5.40    6.10
   1   0 -10    6.07    6.29
   1   0 -10    4.50    6.90
   1   0 -10    3.95    6.52
  -1   0   9    2.95    6.93
  -1   0   9    9.03    4.54
  -1   0   9   -0.81    7.10
  -1   0   9    8.75    6.00
   1   0  -9    7.00    7.12
   1   0  -9    2.92    5.65
   1   0  -9    3.01    5.62
   1   0  -9    4.28    6.43
   1   0  -9   -3.33    5.85
   1   0  -9    5.15    3.92
  -1   0   8   22.17    6.95
  -1   0   8   27.96    5.49
  -1   0   8   20.28    7.21
  -1   0   8   19.18    7.88
   1   0  -8   19.82    7.15
   1   0  -8   22.67    6.73
   1   0  -8   22.68    5.95
   1   0  -8   12.63    6.20
   1   0  -8   26.55    6.36
   1   0  -8   19.14    3.57
  -1   0   7   27.17    8.61
  -1   0   7   27.41    5.09
  -1   0   7   25.74    6.86
  -1   0   7   31.89    7.73
   1   0  -7   28.19    6.98
   1   0  -7   21.86    6.48
   1   0  -7   18.96    6.00
   1   0  -7   27.74    6.07
   1   0  -7   29.71    4.46
  -1   0   6  204.47   12.59
  -1   0   6  194.80    7.59
  -1   0   6  211.45    9.36
  -1   0   6  214.25   11.03
   1   0  -6  209.86   10.66
   1   0  -6  208.18    9.15
   1   0  -6  199.94    8.53
   1   0  -6  196.41    9.93
   1   0  -6  197.29    6.26
  -1   0   5  475.61   13.94
  -1   0   5  471.68    9.12
  -1   0   5  458.95   11.17
  -1   0   5  467.26   12.42
  -1   0   5  463.71   11.57
   1   0  -5  467.65   12.61
   1   0  -5  474.75   11.07
   1   0  -5  487.32   11.92
   1   0  -5  484.42   12.05
   1   0  -5  457.92    7.90
  -1   0   4  144.95   10.01
  -1   0   4  139.20    5.79
  -1   0   4  133.17    7.56
  -1   0   4  136.81    8.52
  -1   0   4  132.22    6.52
   1   0  -4  139.23    8.70
   1   0  -4  136.83    7.37
   1   0  -4  131.62    7.98
   1   0  -4  141.47    8.40
   1   0  -4  135.21    5.29
  -1   0   3    7.37    4.51
  -1   0   3   10.43    3.07
  -1   0   3    8.05    4.65
  -1   0   3    8.26    5.18
  -1   0   3    7.78    4.54
   1   0  -3    1.64    4.87
   1   0  -3   -0.20    4.10
   1   0  -3    5.18    4.17
   1   0  -3    5.20    4.63
   1   0  -3    6.17    4.73
   1   0  -3    5.30    3.02
  -1   0   2  616.65   10.63
  -1   0   2  595.22    5.46
  -1   0   2  619.37    9.34
  -1   0   2  612.03    8.82
  -1   0   2  627.11    9.63
   1   0  -2  628.99    9.77
   1   0  -2  618.94    8.87
   1   0  -2  636.19    8.98
   1   0  -2  622.35    9.48
   1   0  -2  651.14    9.82
   1   0  -2  609.96    6.67
  -1   0   1    7.54    3.46
  -1   0   1    7.66    1.04
  -1   0   1    5.96    3.10
  -1   0   1    4.22    2.57
   1   0  -1    4.04    2.92
   1   0  -1    5.38    2.89
   1   0  -1    6.18    2.02
   1   0  -1    1.11    2.91
   1   0  -1    3.76    3.09
   1   0  -1    4.14    2.13
  -1   0   0    0.84    1.40
  -1   0   0   -1.10    1.76
  -1   0   0   -0.97    1.72
   1   0   0   -1.47    1.83
   1   0   0   -1.41    1.10
   1   0   0    1.35    1.75
   1   0   0    1.37    1.31
   1   0   0   -1.34    1.66
  -1   0  -1 1051.16    7.33
  -1   0  -1 1041.08    5.75
  -1   0  -1 1075.07    6.96
  -1   0  -1 1025.59    7.19
   1   0   1 1035.64    6.67
   1   0   1 1041.36    7.45
   1   0   1 1030.60    7.24
   1   0   1 1048.63    6.34
   1   0   1 1066.90    7.00
   1   0   1 1029.25    7.05
  -1   0  -2  222.67    5.94
  -1   0  -2  219.54    2.47
  -1   0  -2  222.88    5.08
  -1   0  -2  229.07    5.00
  -1   0  -2  230.60    5.23
  -1   0  -2  221.85    5.20
   1   0   2  224.50    4.98
   1   0   2  221.83    4.80
   1   0   2  217.97    5.01
   1   0   2  220.55    5.91
   1   0   2  228.18    5.46
   1   0   2  231.68    5.18
  -1   0  -3    2.67    4.42
  -1   0  -3    2.86    1.89
  -1   0  -3    6.57    3.58
  -1   0  -3    6.09    3.53
  -1   0  -3    1.56    3.50
  -1   0  -3    0.74    3.51
   1   0   3    8.98    4.19
   1   0   3    8.65    4.28
   1   0   3    5.17    4.45
   1   0   3    7.08    4.23
   1   0   3    3.10    3.45
  -1   0  -4   10.33    3.85
  -1   0  -4    9.91    2.40
  -1   0  -4    4.09    4.82
  -1   0  -4    8.64    4.15
  -1   0  -4    9.26    4.20
  -1   0  -4    7.59    4.14
   1   0   4   22.83    5.40
   1   0   4    6.78    4.45
   1   0   4    9.03    4.95
   1   0   4   14.94    4.80
   1   0   4   14.05    4.13
  -1   0  -5  101.43    6.75
  -1   0  -5   98.31    4.39
  -1   0  -5   90.18    7.71
  -1   0  -5  104.53    5.71
  -1   0  -5  110.80    7.40
  -1   0  -5   99.40    5.31
  -1   0  -5   98.60    7.03
   1   0   5   92.53    8.32
   1   0   5   88.20    6.87
   1   0   5   97.33    7.49
   1   0   5   99.25    7.46
   1   0   5   99.52    6.99
  -1   0  -6   82.62    8.84
  -1   0  -6   89.28    6.93
  -1   0  -6   81.50    7.31
  -1   0  -6   80.59    7.52
  -1   0  -6   86.08    5.31
  -1   0  -6   77.17    7.36
   1   0   6   89.01    9.45
   1   0   6   85.31    7.06
   1   0   6   82.11    7.55
   1   0   6   77.71    5.69
   1   0   6   83.87    8.02
   1   0   6   86.82    7.23
  -1   0  -7   52.16    7.38
  -1   0  -7   50.14    6.77
  -1   0  -7   51.79    7.27
  -1   0  -7   61.33    7.56
  -1   0  -7   51.48    5.02
  -1   0  -7   63.74    8.68
   1   0   7   63.45    9.92
   1   0   7   53.39    6.73
   1   0   7   64.07    8.99
   1   0   7   51.93    6.77
   1   0   7   52.64    8.00
  -1   0  -8   90.15    8.05
  -1   0  -8   86.39    7.73
  -1   0  -8   80.33    8.08
  -1   0  -8   95.68    8.48
  -1   0  -8   86.07    5.62
   1   0   8   95.94   10.91
   1   0   8   84.17    7.34
   1   0   8   94.57    8.30
   1   0   8   85.60    6.73
   1   0   8   87.82   11.01
  -1   0  -9    0.32    6.71
  -1   0  -9    0.96    5.09
  -1   0  -9    4.87    5.52
  -1   0  -9   -0.75    5.20
  -1   0  -9   -0.19    3.25
   1   0   9   -7.27    7.98
   1   0   9    0.26    4.49
   1   0   9    3.65    5.44
   1   0   9    8.60    4.57
   1   0   9   -6.45    8.07
  -1   0 -10   68.71    8.76
  -1   0 -10   77.42    8.94
  -1   0 -10   80.40    9.64
  -1   0 -10   63.90    9.22
  -1   0 -10   66.59    5.78
   1   0  10   67.01   10.88
   1   0  10   67.74    9.10
   1   0  10   72.72    8.87
   1   0  10   68.48    8.76
   1   0  10   79.70   12.93
  -1   0 -11   67.17   10.28
  -1   0 -11   57.81    9.21
  -1   0 -11   61.05   10.13
  -1   0 -11   58.29    8.29
   1   0  11   54.46   11.62
   1   0  11   63.60    9.37
   1   0  11   67.79    9.55
   1   0  11   52.36    8.04
   1   0  11   68.30   11.89
  -1   0 -12   16.60    8.88
  -1   0 -12    9.12    6.81
  -1   0 -12   12.94    7.39
  -1   0 -12   12.21    7.00
   1   0  12    1.39   10.91
   1   0  12    6.96    8.09
   1   0  12    7.19    7.28
   1   0  12   10.79   10.49
  -1   0 -13   22.35    7.68
  -1   0 -13   19.84    7.55
  -1   0 -13   18.97    8.31
  -1   0 -13   18.02    7.78
   1   0  13    9.65   12.01
   1   0  13   18.65    7.54
   1   0  13   27.54    7.29
   1   0  13   24.20   11.62
  -1   0 -14    8.99    9.89
  -1   0 -14   15.75    7.75
  -1   0 -14   21.63    8.61
  -1   0 -14   18.09    8.16
   1   0  14    5.20   12.27
   1   0  14   27.54   11.92
  -1   0 -15   -1.39    9.95
  -1   0 -15    7.65   10.55
  -1   0 -15   -1.60    8.29
  -1   0 -15    4.70    7.96
   1   0  15    8.85   12.98
   1   0  15   -1.53   11.35
  -1  -1  14    8.34   13.84
  -1  -1  14    6.87   10.38
  -1  -1  14   12.67   11.44
   1   1 -14    1.02   10.22
   1   1 -14    0.55    8.12
   1   1 -14   -3.63    8.25
   1   1 -14    9.11    8.07
  -1  -1  13   17.83   13.32
  -1  -1  13   24.42    8.78
  -1  -1  13   19.98   11.46
   1   1 -13   25.25   10.72
   1   1 -13   17.47    8.63
   1   1 -13   16.31    8.67
   1   1 -13    9.80    7.77
  -1  -1  12  102.02   15.26
  -1  -1  12  123.57   14.13
  -1  -1  12  105.20   15.51
   1   1 -12  108.90   14.78
   1   1 -12  102.76   12.66
   1   1 -12   92.01   12.34
   1   1 -12  107.05   12.15
  -1  -1  11   12.21   11.90
  -1  -1  11    2.64    7.19
  -1  -1  11   10.74   10.10
   1   1 -11    3.83    6.15
   1   1 -11    6.65    7.38
   1   1 -11    1.71    7.24
   1   1 -11    1.59    7.14
   1   1 -11   -1.00    6.71
  -1  -1  10   12.40   11.12
  -1  -1  10   14.46    8.58
  -1  -1  10    5.89    9.69
   1   1 -10    6.04    8.22
   1   1 -10   14.12    7.12
   1   1 -10   13.30    7.11
   1   1 -10   12.11    6.86
   1   1 -10   12.63    6.69
  -1  -1   9    6.68    7.11
  -1  -1   9    6.34    5.32
  -1  -1   9    9.01    6.50
  -1  -1   9    2.74    8.84
   1   1  -9    6.71    7.58
   1   1  -9    4.95    6.33
   1   1  -9    6.32    6.33
   1   1  -9    3.48    6.29
   1   1  -9   11.89    6.22
  -1  -1   8   24.42    9.53
  -1  -1   8   18.00    4.05
  -1  -1   8   17.80    5.39
  -1  -1   8   20.64    6.30
  -1  -1   8   18.60    8.53
   1   1  -8   25.28    7.46
   1   1  -8   22.64    5.42
   1   1  -8   18.74    6.31
   1   1  -8   24.42    6.44
   1   1  -8   13.33    5.84
  -1  -1   7   23.41    8.55
  -1  -1   7   20.28    3.81
  -1  -1   7   17.81    4.89
  -1  -1   7   19.61    7.01
  -1  -1   7   12.37    7.79
   1   1  -7   12.37    6.55
   1   1  -7   16.39    5.74
   1   1  -7   12.89    5.83
   1   1  -7   16.28    5.67
   1   1  -7   20.38    5.59
   1   1  -7   11.07    2.71
  -1  -1   6   10.25    7.74
  -1  -1   6    4.23    3.20
  -1  -1   6    4.02    3.49
  -1  -1   6   10.74    5.52
  -1  -1   6   10.64    7.52
   1   1  -6    3.39    5.89
   1   1  -6    8.82    4.33
   1   1  -6    7.23    5.42
   1   1  -6   10.63    5.12
   1   1  -6    4.78    4.85
   1   1  -6    7.02    2.47
  -1  -1   5   41.62    6.29
  -1  -1   5   32.52    4.36
  -1  -1   5   34.87    5.60
  -1  -1   5   39.34    6.06
  -1  -1   5   40.60    7.81
  -1  -1   5   37.24    5.36
   1   1  -5   39.85    6.70
   1   1  -5   35.24    5.73
   1   1  -5   36.57    5.39
   1   1  -5   39.38    6.21
   1   1  -5   43.53    5.78
   1   1  -5   38.46    5.55
   1   1  -5   41.12    3.47
  -1  -1   4    4.84    6.50
  -1  -1   4    6.07    3.09
  -1  -1   4    7.50    3.65
  -1  -1   4    6.23    5.11
  -1  -1   4   16.16    6.43
  -1  -1   4    2.38    4.26
   1   1  -4    4.90    5.45
   1   1  -4    1.99    3.71
   1   1  -4    1.54    4.47
   1   1  -4    5.71    5.11
   1   1  -4    1.68    4.54
   1   1  -4    4.11    4.37
   1   1  -4    6.21    2.29
  -1  -1   3    8.63    4.45
  -1  -1   3   10.23    2.44
  -1  -1   3    9.31    3.28
  -1  -1   3    8.13    5.04
  -1  -1   3   12.85    5.64
  -1  -1   3    7.81    4.20
   1   1  -3   15.31    5.37
   1   1  -3   12.03    3.72
   1   1  -3   14.19    4.67
   1   1  -3   12.20    5.00
   1   1  -3   10.32    4.46
   1   1  -3   11.32    4.42
   1   1  -3    8.46    2.25
  -1  -1   2   47.44    5.36
  -1  -1   2   52.76    2.94
  -1  -1   2   47.35    3.54
  -1  -1   2   46.02    6.27
  -1  -1   2   61.34    6.19
  -1  -1   2   44.50    5.58
   1   1  -2   58.88    6.75
   1   1  -2   46.28    4.59
   1   1  -2   49.90    6.00
   1   1  -2   43.90    4.84
   1   1  -2   44.10    5.51
   1   1  -2   50.80    5.87
   1   1  -2   45.56    2.77
  -1  -1   1   39.65    5.34
  -1  -1   1   39.67    2.25
  -1  -1   1   32.55    5.21
  -1  -1   1   37.26    4.00
  -1  -1   1   40.82    4.65
   1   1  -1   42.31    5.43
   1   1  -1   43.24    3.88
   1   1  -1   42.52    5.21
   1   1  -1   39.45    5.38
   1   1  -1   45.28    4.60
   1   1  -1   38.79    4.85
   1   1  -1   37.31    2.82
  -1  -1   0 1322.78    8.65
  -1  -1   0 1344.12    9.34
  -1  -1   0 1365.38    7.51
   1   1   0 1347.72    8.66
   1   1   0 1359.87    9.79
   1   1   0 1375.21    9.68
   1   1   0 1341.65    6.41
  -1  -1  -1  407.40    5.37
  -1  -1  -1  405.31    3.73
  -1  -1  -1  416.75    5.85
  -1  -1  -1  417.21    4.78
   1   1   1  406.47    5.69
   1   1   1  417.35    4.71
   1   1   1  410.52    4.65
   1   1   1  408.39    5.22
  -1  -1  -2  117.12    4.96
  -1  -1  -2  121.68    4.17
  -1  -1  -2  125.46    5.44
  -1  -1  -2  119.85    3.96
   1   1   2  117.46    3.62
   1   1   2  118.42    5.16
   1   1   2  119.59    2.31
   1   1   2  120.44    5.19
   1   1   2  114.52    4.12
   1   1   2  114.66    5.07
  -1  -1  -3    3.07    4.27
  -1  -1  -3    8.59    2.47
  -1  -1  -3   10.67    4.18
  -1  -1  -3   10.91    4.42
  -1  -1  -3    6.41    3.22
   1   1   3   12.88    5.03
   1   1   3    6.66    4.21
   1   1   3    3.85    4.09
   1   1   3    6.58    4.41
   1   1   3    5.58    1.75
   1   1   3    4.87    5.04
   1   1   3    4.44    4.05
  -1  -1  -4   68.44    7.16
  -1  -1  -4   54.24    5.18
  -1  -1  -4   61.45    6.70
  -1  -1  -4   62.37    7.20
  -1  -1  -4   60.67    5.68
   1   1   4   66.68    7.07
   1   1   4   59.45    6.43
   1   1   4   55.14    6.78
   1   1   4   58.82    3.75
   1   1   4   50.21    7.87
   1   1   4   59.10    6.81
  -1  -1  -5  121.50    8.50
  -1  -1  -5  111.45    5.64
  -1  -1  -5  115.45    7.87
  -1  -1  -5  114.76    8.05
  -1  -1  -5  111.57    5.82
  -1  -1  -5  120.11    6.04
   1   1   5  103.64    8.27
   1   1   5  111.34    7.19
   1   1   5  110.45    7.67
   1   1   5  115.59    5.23
   1   1   5  115.41    9.09
   1   1   5  116.08    7.66
  -1  -1  -6   68.03    8.51
  -1  -1  -6   74.09    5.71
  -1  -1  -6   77.36    7.79
  -1  -1  -6   78.72    8.13
  -1  -1  -6   78.41    5.63
  -1  -1  -6   81.77    7.35
   1   1   6   76.62    8.94
   1   1   6   75.30    6.77
   1   1   6   81.79    7.52
   1   1   6   69.83    5.55
   1   1   6   79.98    9.45
   1   1   6   75.44    7.59
  -1  -1  -7   -1.07    4.06
  -1  -1  -7   -0.39    4.66
  -1  -1  -7   -0.11    5.14
  -1  -1  -7    2.61    5.11
  -1  -1  -7    0.49    3.32
  -1  -1  -7   -4.17    3.91
   1   1   7    4.25    6.96
   1   1   7    1.08    4.37
   1   1   7    2.21    5.05
   1   1   7   -0.93    4.06
   1   1   7    1.46    5.02
  -1  -1  -8  172.24    9.23
  -1  -1  -8  168.93    8.01
  -1  -1  -8  159.85    9.74
  -1  -1  -8  182.29   10.12
  -1  -1  -8  172.56    7.68
   1   1   8  169.73   11.35
   1   1   8  162.83    8.43
   1   1   8  171.59    9.39
   1   1   8  170.36    7.93
   1   1   8  169.84   11.80
  -1  -1  -9   -6.03    6.23
  -1  -1  -9   -2.92    4.24
  -1  -1  -9    3.97    5.65
  -1  -1  -9    5.28    5.53
  -1  -1  -9   -1.58    3.90
   1   1   9    3.30    7.78
   1   1   9   -5.73    5.08
   1   1   9    4.39    3.94
   1   1   9   -6.95    7.49
  -1  -1 -10   -3.75    6.96
  -1  -1 -10    3.10    4.81
  -1  -1 -10    1.19    6.13
  -1  -1 -10    0.32    5.84
  -1  -1 -10    4.54    4.23
   1   1  10   -7.17    8.54
   1   1  10   -0.70    5.59
   1   1  10    8.91    5.48
   1   1  10   -0.27    8.24
  -1  -1 -11   81.48    9.49
  -1  -1 -11   64.02    8.38
  -1  -1 -11   78.00   10.58
  -1  -1 -11   60.49    8.54
  -1  -1 -11   65.68    6.98
   1   1  11   84.35   12.08
   1   1  11   72.23    9.43
   1   1  11   67.17    8.92
   1   1  11   75.37   11.38
  -1  -1 -12   34.49    9.78
  -1  -1 -12   43.74    7.38
  -1  -1 -12   38.46    8.54
  -1  -1 -12   37.11    8.43
   1   1  12   43.49   12.03
   1   1  12   36.55    9.07
   1   1  12   44.19    6.88
   1   1  12   39.00   11.00
  -1  -1 -13   24.52    9.78
  -1  -1 -13   23.52    8.43
  -1  -1 -13   25.04    8.67
  -1  -1 -13   39.29    8.80
   1   1  13   33.81   12.28
   1   1  13   38.13    8.18
   1   1  13   35.18    9.02
  -1  -1 -14   27.87   10.57
  -1  -1 -14   30.60    9.45
  -1  -1 -14   18.81    8.28
   1   1  14   45.13   13.23
   1   1  14   32.70    8.52
   1   1  14   40.79   11.91
  -1  -1 -15   -0.12    9.99
  -1  -1 -15    4.29    8.75
  -1  -1 -15    2.32    8.00
   1   1  15    5.71   12.46
   1   1  15   17.89   11.39
  -1  -2  14   32.11   15.21
  -1  -2  14   14.61   10.91
  -1  -2  14   16.04   12.08
   1   2 -14    7.92   10.66
   1   2 -14    7.27   11.07
   1   2 -14   11.75    9.86
  -1  -2  13   -3.93   12.81
  -1  -2  13    4.55    8.64
  -1  -2  13    4.94   10.82
   1   2 -13    4.37    9.89
   1   2 -13    4.87    8.64
   1   2 -13    1.65    7.76
   1   2 -13    0.08    8.17
  -1  -2  12   20.80   13.12
  -1  -2  12    9.73    8.28
  -1  -2  12   16.17   11.45
   1   2 -12   -2.86    9.22
   1   2 -12    8.47    8.42
   1   2 -12    9.51    7.57
   1   2 -12   11.15    7.23
  -1  -2  11   94.41   15.00
  -1  -2  11   94.22   11.87
  -1  -2  11   87.26   13.09
   1   2 -11   85.38   12.18
   1   2 -11   99.11   12.73
   1   2 -11   97.05   11.28
   1   2 -11   83.19   10.95
  -1  -2  10    7.81   11.10
  -1  -2  10   17.61    7.85
  -1  -2  10   15.41   10.91
   1   2 -10   16.35    8.82
   1   2 -10   14.69    5.54
   1   2 -10    5.24    7.41
   1   2 -10   14.67    6.84
   1   2 -10    8.39    6.40
  -1  -2   9   22.60   10.77
  -1  -2   9   36.34    9.18
  -1  -2   9   44.63   10.83
   1   2  -9   34.56    7.02
   1   2  -9   27.07    6.54
   1   2  -9   38.15    8.12
   1   2  -9   31.00    7.01
   1   2  -9   32.55    6.85
  -1  -2   8   57.02   10.62
  -1  -2   8   58.13    6.55
  -1  -2   8   56.59    8.96
  -1  -2   8   82.25   12.69
   1   2  -8   57.36    8.81
   1   2  -8   48.27    6.63
   1   2  -8   68.06    9.93
   1   2  -8   60.65    9.95
   1   2  -8   68.90    9.88
  -1  -2   7   -2.07    7.93
  -1  -2   7    5.10    3.55
  -1  -2   7    0.86    3.82
  -1  -2   7   -2.93    5.57
  -1  -2   7    6.10    8.24
   1   2  -7    1.24    6.36
   1   2  -7    1.62    3.88
   1   2  -7    0.98    4.86
   1   2  -7    0.85    6.05
   1   2  -7   -0.45    4.81
   1   2  -7    3.45    4.76
  -1  -2   6   65.62    7.96
  -1  -2   6   58.66    5.88
  -1  -2   6   54.30    6.48
  -1  -2   6   67.42    8.21
  -1  -2   6   54.32    8.99
   1   2  -6   72.31    9.33
   1   2  -6   58.32    5.67
   1   2  -6   61.96    7.25
   1   2  -6   57.82    8.80
   1   2  -6   47.53    7.00
   1   2  -6   60.54    7.17
  -1  -2   5   25.16    7.56
  -1  -2   5   30.30    4.93
  -1  -2   5   32.81    4.95
  -1  -2   5   27.58    6.16
  -1  -2   5   27.01    7.76
   1   2  -5   27.09    6.64
   1   2  -5   28.05    4.14
   1   2  -5   26.31    5.56
   1   2  -5   30.83    6.48
   1   2  -5   29.66    5.88
   1   2  -5   25.14    4.91
  -1  -2   4    5.11    6.43
  -1  -2   4    2.28    3.33
  -1  -2   4    3.68    4.04
  -1  -2   4    6.56    5.45
  -1  -2   4    7.43    6.35
  -1  -2   4    1.90    3.86
   1   2  -4    2.15    5.48
   1   2  -4    2.99    3.24
   1   2  -4    7.71    4.92
   1   2  -4   -2.92    5.32
   1   2  -4    9.03    4.20
   1   2  -4    5.17    4.11
   1   2  -4    2.79    1.20
  -1  -2   3  174.16    7.84
  -1  -2   3  161.07    5.44
  -1  -2   3  168.49    8.63
  -1  -2   3  168.71    6.89
   1   2  -3  175.71    8.99
   1   2  -3  161.06    5.50
   1   2  -3  171.89    8.09
   1   2  -3  169.27    9.15
   1   2  -3  169.92    6.96
   1   2  -3  171.67    7.04
  -1  -2   2   -7.66    5.33
  -1  -2   2    1.48    2.72
  -1  -2   2    4.55    4.79
  -1  -2   2    1.01    3.21
   1   2  -2   -5.17    4.83
   1   2  -2    1.90    2.70
   1   2  -2   -0.25    4.77
   1   2  -2    0.43    3.57
   1   2  -2    2.00    3.44
   1   2  -2    0.37    3.43
  -1  -2   1   21.08    5.15
  -1  -2   1   18.49    3.09
  -1  -2   1   19.74    4.24
  -1  -2   1   18.35    3.23
   1   2  -1   21.77    3.32
   1   2  -1   26.20    5.06
   1   2  -1   22.02    4.91
   1   2  -1   23.68    3.46
  -1  -2   0   78.37    4.12
  -1  -2   0   63.26    4.86
   1   2   0   79.48    3.93
   1   2   0   76.38    6.02
   1   2   0   84.88    5.68
   1   2   0   76.37    4.78
  -1  -2  -1  666.58    8.08
   1   2   1  660.00    7.88
   1   2   1  665.68    8.30
   1   2   1  655.87    7.03
   1   2   1  652.84    7.44
   1   2   1  647.36    7.90
  -1  -2  -2 1030.24    9.34
  -1  -2  -2 1044.00   10.76
  -1  -2  -2 1066.89   11.08
  -1  -2  -2 1057.34    7.03
   1   2   2 1015.19    9.09
   1   2   2 1054.81   10.93
   1   2   2 1055.25    8.56
   1   2   2 1042.54    6.65
   1   2   2 1058.60   10.95
   1   2   2 1057.52   11.86
  -1  -2  -3  151.81    6.40
  -1  -2  -3  163.16    3.45
  -1  -2  -3  161.00    5.97
  -1  -2  -3  167.06    6.29
  -1  -2  -3  156.90    6.85
  -1  -2  -3  168.05    4.22
   1   2   3  160.56    6.04
   1   2   3  165.02    6.16
   1   2   3  156.20    4.16
   1   2   3  155.28    5.93
   1   2   3  156.09    2.97
   1   2   3  168.16    7.33
  -1  -2  -4  764.03   11.59
  -1  -2  -4  764.71    7.02
  -1  -2  -4  793.27   12.43
  -1  -2  -4  792.93   12.79
  -1  -2  -4  769.66   11.38
  -1  -2  -4  768.49    7.72
   1   2   4  762.45   11.14
   1   2   4  770.14   12.06
   1   2   4  750.23    6.34
   1   2   4  769.38   11.54
  -1  -2  -5   12.93    5.29
  -1  -2  -5   15.38    2.63
  -1  -2  -5   16.71    4.13
  -1  -2  -5   12.75    4.01
  -1  -2  -5   18.41    4.55
  -1  -2  -5   15.65    3.43
   1   2   5   17.64    5.72
   1   2   5   16.64    5.35
   1   2   5   14.11    2.84
   1   2   5   18.65    4.60
   1   2   5   10.39    5.15
  -1  -2  -6   85.84    6.52
  -1  -2  -6   89.63    5.42
  -1  -2  -6   89.97    8.49
  -1  -2  -6   88.58    8.70
  -1  -2  -6   88.03    6.73
  -1  -2  -6   97.96    6.11
   1   2   6   88.03    8.76
   1   2   6   88.24    7.67
   1   2   6   85.77    4.94
   1   2   6   95.82    9.05
   1   2   6   84.94    6.50
  -1  -2  -7  143.39    9.63
  -1  -2  -7  134.44    5.93
  -1  -2  -7  134.06    7.79
  -1  -2  -7  137.21    8.01
  -1  -2  -7  131.01    8.27
  -1  -2  -7  139.19    7.33
   1   2   7  120.52   10.22
   1   2   7  137.98    8.56
   1   2   7  133.89    6.15
   1   2   7  125.48   10.18
  -1  -2  -8   57.92    9.02
  -1  -2  -8   76.01    6.61
  -1  -2  -8   71.89    8.89
  -1  -2  -8   68.40    9.06
  -1  -2  -8   61.70    6.43
   1   2   8   64.50    9.76
   1   2   8   64.26    7.94
   1   2   8   56.66    5.87
   1   2   8   69.27    7.57
  -1  -2  -9   61.71    9.60
  -1  -2  -9   52.86    7.00
  -1  -2  -9   71.76    9.45
  -1  -2  -9   65.79    9.33
  -1  -2  -9   53.21    7.49
   1   2   9   64.57   10.54
   1   2   9   73.46    8.32
   1   2   9   62.82    6.62
   1   2   9   70.21    8.03
  -1  -2 -10    0.62    4.83
  -1  -2 -10    2.02    5.06
  -1  -2 -10    7.39    6.60
  -1  -2 -10    2.22    6.00
  -1  -2 -10    5.27    4.11
   1   2  10    3.85    5.93
   1   2  10   -1.64    5.68
   1   2  10    1.11    3.97
   1   2  10    9.81    7.78
  -1  -2 -11    9.16    7.57
  -1  -2 -11   -1.33    4.55
  -1  -2 -11   -4.29    6.67
  -1  -2 -11    2.13    6.63
  -1  -2 -11    3.57    5.28
   1   2  11    1.82    9.12
   1   2  11    8.82    6.34
   1   2  11    5.79    5.57
   1   2  11   -6.03    8.42
  -1  -2 -12    6.81    8.30
  -1  -2 -12   11.63    5.57
  -1  -2 -12    9.83    5.69
  -1  -2 -12   -2.60    6.99
  -1  -2 -12    5.81    4.70
   1   2  12   10.92   10.50
   1   2  12   -2.82    7.98
   1   2  12    8.85    6.36
   1   2  12   23.25    7.41
  -1  -2 -13   -5.96    8.50
  -1  -2 -13   -1.82    7.74
  -1  -2 -13    1.20    7.52
   1   2  13   -1.74   10.80
   1   2  13    5.99    8.34
   1   2  13   -1.69    9.52
  -1  -2 -14   71.07   11.82
  -1  -2 -14   85.17   13.28
  -1  -2 -14   65.47   10.41
   1   2  14   68.66   13.59
   1   2  14   70.76   11.08
   1   2  14   70.34   12.65
  -1  -2 -15   31.85   11.04
  -1  -2 -15   45.11   10.73
  -1  -2 -15   42.19   10.01
   1   2  15   33.86   13.25
   1   2  15   37.73    9.17
   1   2  15   58.93   12.39
  -1  -2 -16    9.84   10.73
  -1  -2 -16   12.11    9.92
   1   2  16   14.64   12.94
   1   2  16   27.30   11.50
  -1  -3  13   -3.58   12.88
  -1  -3  13    7.05    8.55
  -1  -3  13   11.10   12.04
   1   3 -13    6.43   10.34
   1   3 -13    9.16    9.19
  -1  -3  12   -5.08   12.51
  -1  -3  12    4.04   10.05
  -1  -3  12   -5.06   11.30
   1   3 -12   -7.70    9.27
   1   3 -12   -0.51    8.59
   1   3 -12   -6.38    6.74
  -1  -3  11   16.99   12.23
  -1  -3  11   12.74    8.35
  -1  -3  11   11.88   11.58
   1   3 -11   18.70    9.71
   1   3 -11    6.20    8.65
   1   3 -11   14.56    7.12
   1   3 -11   22.75    7.11
  -1  -3  10    3.14   11.37
  -1  -3  10   20.90    8.21
  -1  -3  10    8.87   11.28
   1   3 -10   14.17    9.04
   1   3 -10   17.04    8.53
   1   3 -10   12.62    7.85
   1   3 -10   11.17    7.59
  -1  -3   9   -3.47    7.20
  -1  -3   9    8.12    7.31
  -1  -3   9    9.62   10.68
   1   3  -9    0.71    7.87
   1   3  -9    3.60    7.44
   1   3  -9    1.90    5.68
   1   3  -9   -4.01    5.19
  -1  -3   8   29.02   10.05
  -1  -3   8   29.61    6.18
  -1  -3   8   30.11    7.89
  -1  -3   8   20.34   10.24
   1   3  -8   24.17    7.98
   1   3  -8   30.22    5.63
   1   3  -8   31.71    6.83
   1   3  -8   34.76    8.20
   1   3  -8   30.20    6.20
   1   3  -8   25.84    5.76
  -1  -3   7    7.87    8.43
  -1  -3   7   11.75    4.16
  -1  -3   7   13.05    4.56
  -1  -3   7    6.75    6.51
  -1  -3   7   -0.36    8.71
   1   3  -7   18.60    5.45
   1   3  -7   10.04    3.78
   1   3  -7    4.97    5.50
   1   3  -7    4.81    6.66
   1   3  -7    7.88    4.95
   1   3  -7    5.82    4.82
  -1  -3   6   19.93    8.05
  -1  -3   6   26.12    4.53
  -1  -3   6   30.41    4.79
  -1  -3   6   26.35    6.81
  -1  -3   6   27.08    8.41
   1   3  -6   27.14    5.58
   1   3  -6   26.03    3.96
   1   3  -6   23.02    5.91
   1   3  -6   27.23    5.57
   1   3  -6   22.19    4.96
   1   3  -6   22.40    4.88
  -1  -3   5   68.78    9.83
  -1  -3   5   56.34    6.07
  -1  -3   5   54.11    6.67
  -1  -3   5   63.09    9.98
   1   3  -5   58.00    8.72
   1   3  -5   57.13    4.67
   1   3  -5   60.41    7.59
   1   3  -5   79.04    9.26
   1   3  -5   69.16    6.36
   1   3  -5   57.46    6.49
  -1  -3   4   62.75    9.15
  -1  -3   4   49.83    6.01
  -1  -3   4   54.48    7.53
  -1  -3   4   43.67    5.52
   1   3  -4   50.70    8.18
   1   3  -4   45.91    4.84
   1   3  -4   47.15    7.31
   1   3  -4   47.07    7.06
   1   3  -4   53.87    6.69
   1   3  -4   41.46    5.70
  -1  -3   3   32.49    6.75
  -1  -3   3   34.30    5.12
  -1  -3   3   39.21    6.39
  -1  -3   3   31.12    4.84
   1   3  -3   44.46    6.26
   1   3  -3   37.14    4.28
   1   3  -3   35.02    6.04
   1   3  -3   38.62    6.46
   1   3  -3   38.35    5.17
  -1  -3   2   80.09    8.33
  -1  -3   2   94.94    4.84
  -1  -3   2   98.92    7.54
  -1  -3   2   85.10    5.01
  -1  -3   2   94.02    3.29
   1   3  -2   93.60    7.65
   1   3  -2   90.79    4.45
   1   3  -2   99.60    6.33
   1   3  -2  102.78    8.48
   1   3  -2   95.45    5.34
  -1  -3   1  210.80    8.93
  -1  -3   1  231.81    6.98
  -1  -3   1  244.01    8.29
  -1  -3   1  235.60    5.07
   1   3  -1  222.92    4.83
   1   3  -1  234.91    9.06
   1   3  -1  241.74    9.05
  -1  -3   0   83.85    6.31
  -1  -3   0   92.57    5.15
  -1  -3   0   88.75    4.51
   1   3   0   89.05    5.10
   1   3   0   94.44    7.31
   1   3   0   80.01    6.67
   1   3   0   81.95    5.50
  -1  -3  -1  351.43    6.88
  -1  -3  -1  366.39    7.28
  -1  -3  -1  361.63    6.85
   1   3   1  364.59    7.81
   1   3   1  367.63    8.66
   1   3   1  372.28    7.21
   1   3   1  367.52    8.16
   1   3   1  363.95    7.13
  -1  -3  -2  162.72    5.19
  -1  -3  -2  164.50    6.61
  -1  -3  -2  167.12    7.01
  -1  -3  -2  167.68    7.27
   1   3   2  169.71    7.05
   1   3   2  164.19    6.54
   1   3   2  165.76    4.66
   1   3   2  168.65    6.10
   1   3   2  162.77    6.83
  -1  -3  -3  301.55    6.90
  -1  -3  -3  314.20    8.74
  -1  -3  -3  325.42    9.21
  -1  -3  -3  317.11    9.04
  -1  -3  -3  307.27    4.18
   1   3   3  300.67    7.84
   1   3   3  326.92    9.31
   1   3   3  304.41    6.68
   1   3   3  311.73    7.86
   1   3   3  297.00    5.36
   1   3   3  312.99    9.54
  -1  -3  -4   75.06    6.18
  -1  -3  -4   67.87    2.24
  -1  -3  -4   65.06    5.68
  -1  -3  -4   73.62    6.18
  -1  -3  -4   66.06    7.35
  -1  -3  -4   70.78    2.80
   1   3   4   73.37    6.63
   1   3   4   66.18    7.52
   1   3   4   62.89    3.76
   1   3   4   72.63    7.65
  -1  -3  -5    8.97    4.71
  -1  -3  -5   15.10    2.51
  -1  -3  -5   11.11    5.59
  -1  -3  -5    6.84    3.91
  -1  -3  -5   12.10    5.17
  -1  -3  -5   10.12    2.43
   1   3   5   13.98    5.37
   1   3   5    8.33    5.56
   1   3   5   10.03    3.03
   1   3   5    8.91    5.90
  -1  -3  -6   60.84    7.44
  -1  -3  -6   60.32    3.57
  -1  -3  -6   71.60    8.35
  -1  -3  -6   69.00    8.57
  -1  -3  -6   69.99    7.36
  -1  -3  -6   64.66    4.77
   1   3   6   56.63    7.90
   1   3   6   58.27    7.74
   1   3   6   60.33    4.63
   1   3   6   59.42    8.22
  -1  -3  -7  248.89   10.42
  -1  -3  -7  238.53    6.19
  -1  -3  -7  246.63   10.98
  -1  -3  -7  244.17   11.19
  -1  -3  -7  241.81    9.48
   1   3   7  224.43   10.86
   1   3   7  251.16   10.45
   1   3   7  233.77    6.73
   1   3   7  242.66    9.83
  -1  -3  -8  144.74    9.88
  -1  -3  -8  137.40    6.11
  -1  -3  -8  143.45   10.21
  -1  -3  -8  142.22   10.49
  -1  -3  -8  143.60    8.36
   1   3   8  143.47   10.48
   1   3   8  136.90    9.32
   1   3   8  132.54    6.49
   1   3   8  132.35   10.54
  -1  -3  -9   98.64    9.95
  -1  -3  -9   93.36    5.68
  -1  -3  -9   96.91   10.17
  -1  -3  -9   89.37   10.19
  -1  -3  -9   94.97    7.87
   1   3   9   91.68   10.77
   1   3   9   96.10    9.01
   1   3   9   94.62    6.69
   1   3   9   99.90   10.42
  -1  -3 -10   31.60    7.54
  -1  -3 -10   35.90    5.19
  -1  -3 -10   27.74    7.68
  -1  -3 -10   37.34    7.49
  -1  -3 -10   28.89    5.59
   1   3  10   28.95    8.76
   1   3  10   33.74    7.02
   1   3  10   32.37    5.46
   1   3  10   34.88    6.88
  -1  -3 -11   35.63    8.57
  -1  -3 -11   34.96    8.47
  -1  -3 -11   28.13    7.88
  -1  -3 -11   42.38    7.17
   1   3  11   37.42    9.85
   1   3  11   38.43    7.75
   1   3  11   39.09    5.57
   1   3  11   30.92    7.24
  -1  -3 -12   18.49    8.29
  -1  -3 -12    9.60    8.08
  -1  -3 -12    1.19    7.17
  -1  -3 -12   12.26    5.42
   1   3  12   10.06    9.92
   1   3  12    9.49    7.07
   1   3  12   14.31    9.39
  -1  -3 -13   18.13    8.97
  -1  -3 -13   15.32    8.64
  -1  -3 -13   14.15    6.22
  -1  -3 -13   10.23    5.75
   1   3  13    8.29   10.55
   1   3  13   24.61    7.87
   1   3  13   16.48    9.71
  -1  -3 -14   -0.98    8.90
  -1  -3 -14   23.52    9.32
  -1  -3 -14    7.53    8.31
   1   3  14   11.96   11.41
   1   3  14   17.96    7.97
   1   3  14   16.17   10.22
  -1  -3 -15   49.77   11.35
  -1  -3 -15   33.99   10.56
  -1  -3 -15   40.98   10.03
   1   3  15   34.60   12.65
   1   3  15   32.84    8.82
   1   3  15   57.77   12.22
  -1  -3 -16    6.49   10.17
  -1  -3 -16    9.29    9.80
   1   3  16    1.25   11.87
   1   3  16   18.93   10.49
  -1  -4  13   22.66   14.25
  -1  -4  13   30.24   10.10
  -1  -4  13   45.53   14.11
   1   4 -13   26.83   11.62
   1   4 -13   29.82   10.89
  -1  -4  12   30.70   13.78
  -1  -4  12   30.26    9.66
  -1  -4  12   25.49   12.99
   1   4 -12   21.19   10.84
   1   4 -12   35.18   10.71
  -1  -4  11   17.77   12.61
  -1  -4  11    6.71    8.35
  -1  -4  11   -6.21   11.84
   1   4 -11    3.15    9.35
   1   4 -11    6.07    9.09
  -1  -4  10   -1.66   11.44
  -1  -4  10   13.88    8.39
  -1  -4  10    8.31   11.89
   1   4 -10   -3.49    8.63
   1   4 -10    8.63    8.62
   1   4 -10    5.17    5.93
   1   4 -10    7.00    5.79
  -1  -4   9   13.30    7.79
  -1  -4   9    0.01    7.58
  -1  -4   9  -11.34   11.12
   1   4  -9   -2.55    7.84
   1   4  -9   -5.88    6.32
   1   4  -9    0.35    7.95
   1   4  -9    1.13    5.26
   1   4  -9   -1.82    5.01
  -1  -4   8   -0.76    6.68
  -1  -4   8   -4.02    7.08
  -1  -4   8   -7.34    9.98
   1   4  -8   -2.27    7.34
   1   4  -8   -8.19    5.93
   1   4  -8   -2.54    7.50
   1   4  -8    0.66    4.94
   1   4  -8   -0.43    4.68
  -1  -4   7   89.08   12.69
  -1  -4   7   81.52    7.47
  -1  -4   7   75.02    7.47
  -1  -4   7   60.43    9.88
  -1  -4   7   78.17   12.96
   1   4  -7   67.93   10.77
   1   4  -7   83.86    9.40
   1   4  -7   81.49   11.36
   1   4  -7   80.12    8.76
   1   4  -7   67.18    8.66
  -1  -4   6   40.87    8.98
  -1  -4   6   43.74    6.96
  -1  -4   6   46.78    6.54
  -1  -4   6   50.69    9.42
   1   4  -6   55.77    8.17
   1   4  -6   51.82    5.16
   1   4  -6   52.70    6.46
   1   4  -6   58.29    8.56
   1   4  -6   46.65    7.45
   1   4  -6   48.48    7.59
  -1  -4   5   76.08   10.34
  -1  -4   5   64.31    6.90
  -1  -4   5   60.68    8.69
   1   4  -5   62.95    8.93
   1   4  -5   60.47    4.71
   1   4  -5   72.53    8.31
   1   4  -5   68.04    7.63
   1   4  -5   53.37    6.92
   1   4  -5   67.90    6.25
  -1  -4   4   -0.95    6.59
  -1  -4   4   -1.21    4.49
  -1  -4   4   -3.04    6.22
  -1  -4   4    2.81    4.06
   1   4  -4    1.46    5.50
   1   4  -4    0.26    2.59
   1   4  -4   -0.92    5.35
   1   4  -4    2.70    6.01
   1   4  -4   -0.37    3.38
  -1  -4   3   -0.30    6.14
  -1  -4   3    0.47    3.26
  -1  -4   3    0.68    3.99
  -1  -4   3   -0.62    3.35
   1   4  -3   -0.21    5.18
   1   4  -3   -2.02    2.39
   1   4  -3    1.14    5.45
   1   4  -3   -4.58    3.81
   1   4  -3   -2.12    3.67
  -1  -4   2  166.92    9.68
  -1  -4   2  165.70    6.47
  -1  -4   2  165.30    8.95
  -1  -4   2  154.01    6.04
  -1  -4   2  156.61    4.35
   1   4  -2  174.93    8.55
   1   4  -2  158.76    4.63
   1   4  -2  165.28    9.30
   1   4  -2  172.14    9.72
  -1  -4   1   10.63    4.33
  -1  -4   1   16.01    3.96
  -1  -4   1   11.94    5.46
  -1  -4   1   12.99    3.11
   1   4  -1   14.04    3.33
   1   4  -1   10.27    5.86
   1   4  -1   13.27    4.08
  -1  -4   0   22.25    4.50
  -1  -4   0   28.63    5.60
  -1  -4   0   25.42    3.30
  -1  -4   0   23.26    3.58
   1   4   0   23.72    3.66
   1   4   0   25.77    6.01
   1   4   0   29.11    5.23
   1   4   0   21.15    4.70
  -1  -4  -1    9.32    4.62
  -1  -4  -1    9.88    4.00
  -1  -4  -1    9.29    4.07
  -1  -4  -1    7.32    3.93
   1   4   1    8.49    3.66
   1   4   1    4.83    5.22
   1   4   1    6.98    4.00
   1   4   1    3.96    4.75
   1   4   1    6.27    3.97
  -1  -4  -2    1.81    2.80
  -1  -4  -2    4.19    3.80
  -1  -4  -2    5.26    3.89
  -1  -4  -2    5.44    3.32
   1   4   2    3.82    4.45
   1   4   2    5.91    4.84
   1   4   2    4.92    3.58
   1   4   2    5.66    5.19
   1   4   2    4.59    3.88
  -1  -4  -3  176.47    5.65
  -1  -4  -3  190.20    7.89
  -1  -4  -3  190.46    8.28
  -1  -4  -3  184.53    8.67
  -1  -4  -3  185.04    4.45
   1   4   3  186.39    7.93
   1   4   3  187.97    8.52
   1   4   3  194.83    7.36
   1   4   3  179.08    4.42
   1   4   3  192.77    8.99
  -1  -4  -4   23.25    3.90
  -1  -4  -4   19.10    4.16
  -1  -4  -4   27.07    4.36
  -1  -4  -4   20.09    5.58
  -1  -4  -4   19.72    2.22
   1   4   4   21.33    5.33
   1   4   4   23.86    4.09
   1   4   4   25.03    6.04
   1   4   4   23.46    3.45
  -1  -4  -5   24.35    5.35
  -1  -4  -5   23.00    5.99
  -1  -4  -5   29.26    6.04
  -1  -4  -5   32.34    6.04
  -1  -4  -5   27.37    2.12
   1   4   5   29.25    5.76
   1   4   5   28.90    6.15
   1   4   5   24.08    3.15
   1   4   5   23.33    6.34
  -1  -4  -6   24.58    5.07
  -1  -4  -6   16.75    4.56
  -1  -4  -6   20.17    4.61
  -1  -4  -6   27.65    4.61
   1   4   6   24.92    6.11
   1   4   6   24.63    4.74
   1   4   6   24.40    3.70
   1   4   6   25.03    6.47
  -1  -4  -7   75.82    7.85
  -1  -4  -7   69.50    9.01
  -1  -4  -7   80.61    9.31
  -1  -4  -7   74.81    8.07
   1   4   7   71.83    8.43
   1   4   7   75.28    8.50
   1   4   7   64.91    5.04
   1   4   7   82.40    9.12
  -1  -4  -8  122.56    9.00
  -1  -4  -8  112.82    5.80
  -1  -4  -8  121.18   10.34
  -1  -4  -8  141.49   10.53
  -1  -4  -8  114.04    8.64
   1   4   8  114.82    9.50
   1   4   8  113.25    9.24
   1   4   8  105.96    6.00
   1   4   8  115.05   10.04
  -1  -4  -9   14.67    6.18
  -1  -4  -9   12.74    3.04
  -1  -4  -9   10.76    6.78
  -1  -4  -9    6.54    6.31
  -1  -4  -9   17.04    5.58
   1   4   9   13.21    7.11
   1   4   9   10.13    6.05
   1   4   9    9.74    4.26
   1   4   9   14.91    7.23
  -1  -4 -10   30.07    7.23
  -1  -4 -10   19.15    7.56
  -1  -4 -10   25.20    7.27
  -1  -4 -10   17.75    5.84
   1   4  10   24.02    8.42
   1   4  10   18.59    6.85
   1   4  10   17.00    4.92
   1   4  10   28.35    8.28
  -1  -4 -11   26.28    7.84
  -1  -4 -11   21.89    8.17
  -1  -4 -11   37.41    8.11
  -1  -4 -11   27.04    6.49
   1   4  11   40.17    9.72
   1   4  11   30.15    7.50
   1   4  11   32.18    6.04
   1   4  11   33.85    9.18
  -1  -4 -12   -1.80    7.35
  -1  -4 -12    3.49    5.75
  -1  -4 -12   -3.37    7.47
  -1  -4 -12   -0.46    5.52
   1   4  12   10.42    9.55
   1   4  12    6.22    6.90
   1   4  12   -5.95    8.28
  -1  -4 -13    4.82    8.40
  -1  -4 -13    7.31    8.34
  -1  -4 -13    1.58    7.86
  -1  -4 -13    8.80    6.03
   1   4  13   -5.44    9.63
   1   4  13   -6.50    7.02
   1   4  13    6.73    9.21
  -1  -4 -14   15.60    9.32
  -1  -4 -14    9.66    9.11
  -1  -4 -14   15.53    8.84
   1   4  14    3.29   10.68
   1   4  14   10.74    7.82
   1   4  14   22.08   10.23
  -1  -4 -15   29.95   10.55
  -1  -4 -15   25.69    7.90
  -1  -4 -15   14.56    9.10
   1   4  15   38.83   12.00
   1   4  15   27.65   10.46
   1   4  15   39.08   11.47
  -1  -4 -16   43.99   11.63
  -1  -4 -16   32.44   10.97
   1   4  16   40.37   12.87
   1   4  16   35.41   11.29
   1   4  16   38.28   11.66
  -1  -5  12   18.59   13.91
  -1  -5  12   34.16   10.29
  -1  -5  12   27.51   13.68
   1   5 -12   38.45   11.71
   1   5 -12   31.95   10.91
  -1  -5  11    4.89   12.46
  -1  -5  11    6.71    8.82
  -1  -5  11  -12.23   12.12
   1   5 -11    0.12    9.37
   1   5 -11   10.63    9.71
  -1  -5  10   35.23   12.48
  -1  -5  10   33.22    9.61
  -1  -5  10   32.33   13.24
   1   5 -10   38.47   10.41
   1   5 -10   28.16   10.01
   1   5 -10   29.21   10.02
  -1  -5   9   25.67   11.54
  -1  -5   9    3.53    8.10
  -1  -5   9   -4.47   11.75
   1   5  -9   11.21    8.69
   1   5  -9    6.80    7.35
   1   5  -9    3.05    8.65
  -1  -5   8   14.04   10.44
  -1  -5   8    9.04    9.38
  -1  -5   8    8.19   11.08
   1   5  -8   17.90    8.57
   1   5  -8    1.24    6.78
   1   5  -8   18.13    8.82
   1   5  -8    6.30    5.06
  -1  -5   7  100.37   10.53
  -1  -5   7   85.57    8.23
  -1  -5   7  101.49   11.33
  -1  -5   7  104.96   14.06
   1   5  -7  105.24   11.75
   1   5  -7   99.27   10.42
   1   5  -7  111.00   12.63
   1   5  -7   95.41    7.66
  -1  -5   6  263.97   14.71
  -1  -5   6  264.65    9.72
  -1  -5   6  257.27   11.07
  -1  -5   6  258.93   14.65
   1   5  -6  260.31   13.29
   1   5  -6  266.50   12.33
   1   5  -6  279.35   14.39
   1   5  -6  264.55   10.00
  -1  -5   5    4.84    7.56
  -1  -5   5   10.39    5.52
  -1  -5   5    8.66    7.62
   1   5  -5   17.18    6.50
   1   5  -5   14.71    6.30
   1   5  -5   14.10    5.35
   1   5  -5   11.37    3.81
  -1  -5   4    0.40    6.64
  -1  -5   4    4.58    4.93
  -1  -5   4   10.60    6.75
   1   5  -4    6.34    5.68
   1   5  -4    4.18    2.68
   1   5  -4    5.03    5.98
   1   5  -4    2.50    6.19
   1   5  -4    9.43    3.91
  -1  -5   3    0.50    6.61
  -1  -5   3   -5.50    3.52
  -1  -5   3   -0.53    4.18
  -1  -5   3    0.55    3.06
   1   5  -3    1.03    5.10
   1   5  -3    2.82    2.36
   1   5  -3    0.46    5.89
   1   5  -3   -1.71    5.97
  -1  -5   2   29.13    7.08
  -1  -5   2   28.33    5.36
  -1  -5   2   27.66    5.13
  -1  -5   2   28.53    4.54
  -1  -5   2   25.60    3.86
   1   5  -2   19.46    3.12
   1   5  -2   24.95    5.05
   1   5  -2   26.34    6.46
  -1  -5   1   92.13    8.85
  -1  -5   1   97.67    6.68
  -1  -5   1  109.10    8.58
  -1  -5   1   97.25    5.41
   1   5  -1  104.61    4.42
   1   5  -1  101.77    8.96
   1   5  -1  109.82    8.70
  -1  -5   0  187.13    8.12
  -1  -5   0  198.43    9.25
  -1  -5   0  181.47    6.51
  -1  -5   0  183.45    6.54
   1   5   0  183.87    6.07
   1   5   0  182.75    9.72
   1   5   0  191.52    8.79
   1   5   0  185.71    8.31
  -1  -5  -1   38.50    5.64
  -1  -5  -1   42.21    4.69
  -1  -5  -1   39.24    4.97
  -1  -5  -1   48.15    5.71
   1   5   1   41.29    5.05
   1   5   1   46.37    7.69
   1   5   1   48.86    6.32
   1   5   1   37.68    5.72
  -1  -5  -2  339.58    7.35
  -1  -5  -2  349.33   10.45
  -1  -5  -2  345.72    8.30
  -1  -5  -2  354.60    8.57
  -1  -5  -2  337.52    9.65
   1   5   2  348.42    8.97
   1   5   2  346.18   10.49
   1   5   2  346.82    8.40
   1   5   2  345.16   10.45
   1   5   2  323.51    8.94
  -1  -5  -3   -0.08    3.35
  -1  -5  -3   -4.38    3.98
  -1  -5  -3   -1.63    4.09
  -1  -5  -3    0.89    5.05
   1   5   3    4.95    4.85
   1   5   3    0.10    2.82
   1   5   3   -4.56    5.28
  -1  -5  -4    2.37    3.62
  -1  -5  -4    2.97    4.80
  -1  -5  -4    6.75    4.96
  -1  -5  -4    7.51    5.52
  -1  -5  -4    5.56    1.93
   1   5   4    5.00    3.77
   1   5   4    7.42    4.33
   1   5   4    5.67    1.85
   1   5   4    6.11    5.83
   1   5   4    4.84    3.88
  -1  -5  -5   12.29    4.58
  -1  -5  -5   20.76    5.73
  -1  -5  -5   16.35    5.58
  -1  -5  -5   12.39    5.77
   1   5   5    9.27    5.41
   1   5   5   14.60    4.17
   1   5   5   10.38    6.14
   1   5   5   13.54    3.64
  -1  -5  -6  140.43    7.35
  -1  -5  -6  156.33    9.91
  -1  -5  -6  152.33   10.00
  -1  -5  -6  143.99    9.63
   1   5   6  143.19    7.42
   1   5   6  141.85    9.60
   1   5   6  140.65    5.55
   1   5   6  140.58    9.72
  -1  -5  -7   80.32    8.50
  -1  -5  -7   73.94    9.17
  -1  -5  -7   76.50    9.40
  -1  -5  -7   79.31    8.86
   1   5   7   79.92    8.49
   1   5   7   81.53    7.12
   1   5   7   80.62    4.90
   1   5   7   88.61    9.37
  -1  -5  -8  179.87    9.41
  -1  -5  -8  197.29   11.59
  -1  -5  -8  190.35    9.79
  -1  -5  -8  177.77   10.39
   1   5   8  173.80   10.32
   1   5   8  189.78   10.78
   1   5   8  176.72    6.29
   1   5   8  193.48   11.43
  -1  -5  -9    7.99    5.65
  -1  -5  -9    4.34    6.56
  -1  -5  -9    7.15    6.38
  -1  -5  -9    6.31    5.83
   1   5   9   11.95    6.88
   1   5   9   11.74    6.56
   1   5   9    6.37    3.85
   1   5   9    7.80    5.18
  -1  -5 -10   34.03    7.05
  -1  -5 -10   23.58    7.86
  -1  -5 -10   29.23    7.56
  -1  -5 -10   19.16    6.40
   1   5  10   19.63    7.97
   1   5  10   27.98    7.30
   1   5  10   18.23    4.76
   1   5  10   19.83    7.97
  -1  -5 -11   66.37   10.28
  -1  -5 -11   76.89    9.41
  -1  -5 -11   66.23    9.10
  -1  -5 -11   59.71    9.42
   1   5  11   67.82   10.26
   1   5  11   79.72   10.27
   1   5  11   62.27    9.11
  -1  -5 -12   71.68   11.46
  -1  -5 -12   77.43   12.64
  -1  -5 -12   79.67   10.39
  -1  -5 -12   78.90   11.58
   1   5  12   75.92   11.18
   1   5  12   78.99   10.79
   1   5  12   78.81   12.74
  -1  -5 -13   21.03    6.84
  -1  -5 -13   29.09    9.49
  -1  -5 -13   18.80    8.79
  -1  -5 -13   34.19    8.76
   1   5  13   23.39   10.36
   1   5  13   29.37    8.58
   1   5  13   39.42   10.36
  -1  -5 -14   28.12    9.70
  -1  -5 -14   18.71    9.68
  -1  -5 -14   25.16    9.41
  -1  -5 -14   26.01    7.45
   1   5  14   28.44   10.98
   1   5  14   29.68    8.89
   1   5  14   16.88   10.16
  -1  -5 -15    7.13    8.96
  -1  -5 -15    3.60    9.46
  -1  -5 -15    6.36   10.02
   1   5  15   18.34   10.67
   1   5  15    4.56    8.20
   1   5  15   20.28   10.47
  -1  -5 -16    4.40    9.69
  -1  -5 -16    7.28   10.03
   1   5  16   27.79   11.44
   1   5  16   20.58   10.76
   1   5  16   23.75   11.13
  -1  -6  11    6.37   12.75
  -1  -6  11   17.24    9.63
  -1  -6  11   15.86   13.65
   1   6 -11   10.69   10.18
   1   6 -11    8.38   10.09
  -1  -6  10   -1.70   11.46
  -1  -6  10    6.06    9.01
  -1  -6  10    4.64   12.95
   1   6 -10   10.16    9.53
   1   6 -10    7.45    7.89
   1   6 -10    4.95    9.52
  -1  -6   9   18.13   11.82
  -1  -6   9   27.39    9.68
  -1  -6   9   34.83   13.38
   1   6  -9   29.63    9.91
   1   6  -9   23.82    8.61
   1   6  -9   32.07   10.15
  -1  -6   8   94.80   14.77
  -1  -6   8   66.32   12.11
  -1  -6   8   76.22   13.62
   1   6  -8   84.83   10.34
   1   6  -8   80.96   11.31
   1   6  -8   90.13   13.82
  -1  -6   7   11.39    9.84
  -1  -6   7    1.77    8.46
  -1  -6   7    6.07   10.45
   1   6  -7    7.53    7.67
   1   6  -7    6.93    7.28
   1   6  -7   10.14    8.67
  -1  -6   6   19.01    7.09
  -1  -6   6   14.18    6.84
  -1  -6   6   20.61    9.51
   1   6  -6   21.98    7.58
   1   6  -6   25.74    7.68
   1   6  -6   23.86    8.54
   1   6  -6   18.80    4.38
  -1  -6   5  119.99   12.24
  -1  -6   5  109.40    8.30
  -1  -6   5  105.99   11.87
   1   6  -5  107.07   10.43
   1   6  -5   99.15   10.67
   1   6  -5  124.10   11.83
  -1  -6   4   49.55    7.68
  -1  -6   4   59.20    7.93
  -1  -6   4   43.39    8.22
   1   6  -4   57.40    8.58
   1   6  -4   52.81    8.05
   1   6  -4   61.56   10.23
  -1  -6   3   19.17    7.26
  -1  -6   3   10.15    4.46
  -1  -6   3   25.63    7.17
   1   6  -3   21.98    6.83
   1   6  -3   18.60    5.17
  -1  -6   2   59.84    8.12
  -1  -6   2   64.96    7.66
  -1  -6   2   55.80    8.77
  -1  -6   2   61.98    4.79
  -1  -6   2   61.23    4.43
   1   6  -2   57.39    3.66
   1   6  -2   63.58    6.96
   1   6  -2   55.04    8.97
  -1  -6   1   19.43    5.03
  -1  -6   1   23.02    5.10
  -1  -6   1   18.43    3.39
  -1  -6   1   21.39    3.90
   1   6  -1   19.37    3.00
   1   6  -1   19.90    6.50
   1   6  -1   23.78    6.14
  -1  -6   0  217.92    9.17
  -1  -6   0  211.38   10.22
  -1  -6   0  202.01    6.78
  -1  -6   0  204.26    7.97
   1   6   0  202.10    6.41
   1   6   0  211.25   10.62
   1   6   0  198.62    9.44
   1   6   0  201.50    9.09
  -1  -6  -1    6.17    5.20
  -1  -6  -1    2.74    3.71
  -1  -6  -1   -0.02    3.70
  -1  -6  -1    0.58    3.89
   1   6   1   -0.17    3.31
   1   6   1    5.24    5.88
   1   6   1   -3.17    4.27
   1   6   1    3.88    5.21
  -1  -6  -2   50.92    5.06
  -1  -6  -2   50.23    7.70
  -1  -6  -2   44.02    6.22
  -1  -6  -2   47.06    5.58
  -1  -6  -2   52.24    6.97
   1   6   2   51.75    8.14
   1   6   2   46.81    5.62
   1   6   2   53.75    8.08
  -1  -6  -3  170.24    6.06
  -1  -6  -3  153.41    9.36
  -1  -6  -3  168.66    7.50
  -1  -6  -3  172.20    7.74
  -1  -6  -3  169.23    9.23
   1   6   3  169.16    9.11
   1   6   3  167.78    6.35
   1   6   3  159.78    9.64
  -1  -6  -4   53.94    4.39
  -1  -6  -4   63.62    6.99
  -1  -6  -4   53.56    7.21
  -1  -6  -4   65.48    8.32
   1   6   4   46.60    7.00
   1   6   4   50.84    3.59
   1   6   4   62.30    8.56
  -1  -6  -5    4.73    3.22
  -1  -6  -5    8.37    5.35
  -1  -6  -5    4.39    5.15
  -1  -6  -5    5.28    4.09
   1   6   5    3.98    5.39
   1   6   5    8.90    4.54
   1   6   5   -0.07    5.99
   1   6   5    5.30    3.37
  -1  -6  -6   16.09    4.06
  -1  -6  -6    5.63    5.82
  -1  -6  -6   11.81    5.79
  -1  -6  -6   10.68    6.01
   1   6   6    9.06    5.77
   1   6   6   14.62    4.30
   1   6   6   13.13    4.88
   1   6   6   13.06    3.85
  -1  -6  -7   10.91    4.38
  -1  -6  -7    9.70    6.19
  -1  -6  -7   15.04    6.25
  -1  -6  -7    7.14    5.97
   1   6   7   13.56    6.12
   1   6   7   11.60    4.87
   1   6   7    8.98    3.53
  -1  -6  -8   74.41    8.53
  -1  -6  -8   77.98    9.93
  -1  -6  -8   73.15    9.80
  -1  -6  -8   64.72    9.18
   1   6   8   64.56    8.91
   1   6   8   65.62    9.33
   1   6   8   64.03    5.20
   1   6   8   78.61    9.64
  -1  -6  -9   87.19    9.86
  -1  -6  -9   90.55   10.78
  -1  -6  -9  102.05   10.88
  -1  -6  -9   99.90   10.01
   1   6   9   94.96    9.93
   1   6   9   75.37    9.80
   1   6   9   86.07    5.63
   1   6   9   76.86   10.46
  -1  -6 -10   -0.45    5.67
  -1  -6 -10   -1.54    7.05
  -1  -6 -10    0.37    6.69
  -1  -6 -10    5.41    6.47
   1   6  10    2.20    7.20
   1   6  10    5.03    6.81
   1   6  10    4.83    4.48
   1   6  10   -2.04    7.45
  -1  -6 -11   25.95    7.20
  -1  -6 -11   27.04    8.65
  -1  -6 -11   31.35    8.45
  -1  -6 -11   31.47    7.50
   1   6  11   25.25    8.69
   1   6  11   28.58    8.04
   1   6  11   38.79    9.41
  -1  -6 -12  146.64   12.36
  -1  -6 -12  129.26   13.91
  -1  -6 -12  160.35   14.19
  -1  -6 -12  135.41   11.94
   1   6  12  159.35   13.73
   1   6  12  165.78   12.92
   1   6  12  152.76   14.03
  -1  -6 -13    7.13    7.68
  -1  -6 -13    6.55    8.79
  -1  -6 -13   -8.53    7.69
  -1  -6 -13   -0.06    6.84
   1   6  13    0.59    9.11
   1   6  13    1.13    9.41
   1   6  13    0.11    8.74
  -1  -6 -14   45.47    9.87
  -1  -6 -14   42.24   10.85
  -1  -6 -14   50.72   10.64
  -1  -6 -14   41.82    8.68
   1   6  14   38.58   11.18
   1   6  14   46.65    9.85
   1   6  14   52.07   11.29
  -1  -6 -15   11.59    9.06
  -1  -6 -15    5.98    9.84
  -1  -6 -15   15.11    9.25
   1   6  15   15.68   10.55
   1   6  15   11.99    8.75
   1   6  15   12.84   10.29
  -1  -6 -16    4.74    9.21
  -1  -6 -16   -2.47    9.92
   1   6  16   19.66   11.21
   1   6  16    0.04    8.45
   1   6  16   18.61   10.36
  -1  -7  11    6.66   12.99
  -1  -7  11   13.85   10.03
  -1  -7  11   -2.20   14.15
   1   7 -11    3.94    9.93
   1   7 -11    3.57    7.32
  -1  -7  10   -9.89   11.88
  -1  -7  10   11.14    9.55
  -1  -7  10   -2.33   13.64
   1   7 -10   16.23    9.95
   1   7 -10   13.23    8.83
   1   7 -10   16.99   10.67
  -1  -7   9   12.61    8.57
  -1  -7   9   11.85    9.37
  -1  -7   9    4.62   12.94
   1   7  -9   17.01    9.52
   1   7  -9   24.87    8.97
   1   7  -9   14.58   10.05
  -1  -7   8   -0.29   10.24
  -1  -7   8    5.41    8.71
  -1  -7   8  -10.70   11.59
   1   7  -8    3.31    8.42
   1   7  -8   -4.96    7.86
   1   7  -8   -2.28    6.25
  -1  -7   7  127.15   15.11
  -1  -7   7  123.10   15.69
  -1  -7   7  108.17   15.60
   1   7  -7  125.33   13.08
   1   7  -7  123.23   12.24
   1   7  -7  124.97   14.36
  -1  -7   6   44.00   10.41
  -1  -7   6   39.71   10.70
   1   7  -6   44.27    8.82
   1   7  -6   34.24    8.64
   1   7  -6   49.46    9.84
  -1  -7   5  167.38   11.51
  -1  -7   5  182.79   11.43
  -1  -7   5  192.78   14.12
   1   7  -5  208.68   12.52
   1   7  -5  176.84   12.73
   1   7  -5  175.40   13.82
  -1  -7   4   17.04    6.30
  -1  -7   4    9.53    6.31
  -1  -7   4   14.29    7.82
   1   7  -4    8.36    7.05
   1   7  -4    1.33    7.04
  -1  -7   3    3.11    7.21
  -1  -7   3    7.50    4.81
  -1  -7   3    6.89    6.95
   1   7  -3    5.27    6.90
   1   7  -3    2.59    6.61
  -1  -7   2  107.68    8.63
  -1  -7   2  106.68    8.02
  -1  -7   2   99.83    9.98
  -1  -7   2  100.43    5.52
  -1  -7   2  102.28    5.40
   1   7  -2  116.31   10.50
   1   7  -2  105.34    8.33
  -1  -7   1   97.29    8.01
  -1  -7   1  102.17    9.60
  -1  -7   1  103.50    5.56
  -1  -7   1  101.97    6.38
   1   7  -1   89.84    4.52
   1   7  -1  109.89    8.28
   1   7  -1  105.26    9.50
  -1  -7   0    1.37    5.02
  -1  -7   0    3.58    3.20
  -1  -7   0   -7.64    5.86
  -1  -7   0    1.75    3.23
  -1  -7   0   -0.24    4.21
   1   7   0    0.09    3.18
   1   7   0    4.76    6.20
   1   7   0    2.24    5.08
   1   7   0    6.32    5.34
  -1  -7  -1  194.79    9.93
  -1  -7  -1  198.11    6.68
  -1  -7  -1  197.01    9.06
  -1  -7  -1  202.72    6.97
  -1  -7  -1  206.21    8.31
   1   7   1  198.60   10.77
   1   7   1  205.89    9.25
   1   7   1  211.40   10.08
  -1  -7  -2   -0.29    5.55
  -1  -7  -2    2.75    3.43
  -1  -7  -2    4.30    3.49
  -1  -7  -2    1.81    4.57
   1   7   2   -1.71    5.69
   1   7   2    5.03    4.95
   1   7   2    2.05    5.50
  -1  -7  -3   29.60    4.49
  -1  -7  -3   28.71    6.39
  -1  -7  -3   25.85    4.44
  -1  -7  -3   23.85    4.52
  -1  -7  -3   23.41    5.82
   1   7   3   25.41    6.35
   1   7   3   25.93    3.90
   1   7   3   30.12    5.25
  -1  -7  -4    7.92    3.27
  -1  -7  -4    5.45    5.88
  -1  -7  -4   12.36    4.69
  -1  -7  -4    9.06    4.54
  -1  -7  -4    6.17    5.70
   1   7   4    6.13    4.00
   1   7   4    4.62    3.00
   1   7   4    9.50    6.20
  -1  -7  -5    8.49    3.61
  -1  -7  -5   12.37    5.27
  -1  -7  -5   10.60    5.16
  -1  -7  -5    7.49    6.11
  -1  -7  -5    9.65    2.04
   1   7   5    4.33    5.17
   1   7   5    8.02    6.37
   1   7   5   15.82    4.97
  -1  -7  -6    3.62    3.95
  -1  -7  -6   -0.99    5.30
  -1  -7  -6    4.36    5.43
  -1  -7  -6   -1.82    4.12
   1   7   6    1.51    4.12
   1   7   6    2.94    4.57
   1   7   6    2.32    6.26
   1   7   6    5.60    4.16
  -1  -7  -7   96.01    7.61
  -1  -7  -7   92.33    9.60
  -1  -7  -7   94.51    9.79
  -1  -7  -7  105.40   10.11
   1   7   7  101.12    9.13
   1   7   7   90.74    7.07
   1   7   7   92.74   10.15
   1   7   7  104.07    6.47
  -1  -7  -8   89.17    8.34
  -1  -7  -8   83.38   10.32
  -1  -7  -8   84.46   10.28
  -1  -7  -8   79.97   10.05
   1   7   8   83.31    7.58
   1   7   8   79.37    8.14
   1   7   8   84.57    5.91
  -1  -7  -9  145.15   10.05
  -1  -7  -9  148.16   12.18
  -1  -7  -9  159.27   12.02
  -1  -7  -9  159.04   11.70
   1   7   9  160.67   11.32
   1   7   9  147.02   11.64
   1   7   9  148.34    6.77
  -1  -7 -10   19.90    6.11
  -1  -7 -10   26.09    8.21
  -1  -7 -10   20.44    7.64
  -1  -7 -10   19.08    7.44
   1   7  10   19.86    7.81
   1   7  10   25.99    7.95
   1   7  10   21.53    8.29
  -1  -7 -11   29.39    8.28
  -1  -7 -11   29.54    8.96
  -1  -7 -11   35.84    8.85
  -1  -7 -11   26.90    8.04
   1   7  11   32.35    8.83
   1   7  11   36.59    8.66
   1   7  11   25.26    8.94
  -1  -7 -12   37.01    9.25
  -1  -7 -12   33.27    9.70
  -1  -7 -12   33.57    9.14
  -1  -7 -12   40.09    8.73
   1   7  12   33.63    9.57
   1   7  12   37.16    9.07
   1   7  12   28.27    9.71
  -1  -7 -13    3.85    7.35
  -1  -7 -13    6.26    9.06
  -1  -7 -13   -0.89    8.20
  -1  -7 -13    1.13    7.38
   1   7  13    7.85    8.99
   1   7  13   -3.67    7.81
   1   7  13    4.24    9.24
  -1  -7 -14    5.58    7.90
  -1  -7 -14    5.54    9.34
  -1  -7 -14   -1.53    8.76
  -1  -7 -14   -8.88    8.86
   1   7  14    4.02    9.19
   1   7  14   -1.11    8.29
   1   7  14    3.20    6.94
  -1  -7 -15   38.30    9.94
  -1  -7 -15   45.50    9.27
  -1  -7 -15   46.03    9.80
   1   7  15   50.08   11.67
   1   7  15   43.72   10.38
   1   7  15   56.16   12.23
  -1  -7 -16    8.60    9.28
  -1  -7 -16    6.75   10.49
  -1  -7 -16   10.92    8.34
   1   7  16   29.91   11.14
   1   7  16   -0.01    8.94
   1   7  16   22.63   10.85
  -1  -8  10    7.45   12.39
  -1  -8  10   13.22   10.08
  -1  -8  10  -11.05   13.89
   1   8 -10   -1.83    8.67
   1   8 -10    7.53   10.59
  -1  -8   9    4.17   11.58
  -1  -8   9   15.49    9.69
  -1  -8   9  -19.14   12.76
   1   8  -9   -1.33    8.39
   1   8  -9   10.63   10.35
  -1  -8   8    0.74   10.75
  -1  -8   8   -0.80    9.12
  -1  -8   8  -11.47   12.19
   1   8  -8    9.25    8.49
   1   8  -8   -1.59    9.49
  -1  -8   7   50.40   12.05
  -1  -8   7   52.76   12.71
   1   8  -7   41.46    9.72
   1   8  -7   63.12   11.56
  -1  -8   6    4.75    6.82
  -1  -8   6    3.43    9.80
   1   8  -6    2.82    8.09
   1   8  -6   -2.10    8.44
  -1  -8   5   -3.21    8.65
  -1  -8   5   -3.37    5.93
  -1  -8   5    5.16    8.96
   1   8  -5   -5.61    7.70
   1   8  -5    7.33    6.09
  -1  -8   4  119.43   13.24
  -1  -8   4  126.77    9.61
  -1  -8   4  145.59   13.43
   1   8  -4  132.04   12.44
   1   8  -4  132.67   12.98
  -1  -8   3    0.71    7.91
  -1  -8   3    6.12    5.32
  -1  -8   3   -1.39    7.23
  -1  -8   3   -0.24    3.30
   1   8  -3    3.66    5.33
   1   8  -3    0.63    7.07
  -1  -8   2   31.78    8.32
  -1  -8   2   25.29    6.06
  -1  -8   2   36.67    8.29
  -1  -8   2   28.75    4.49
  -1  -8   2   25.15    4.05
   1   8  -2   33.79    8.03
   1   8  -2   29.34    7.50
  -1  -8   1  201.38   10.37
  -1  -8   1  174.56    6.25
  -1  -8   1  193.31   11.85
  -1  -8   1  190.49    6.58
  -1  -8   1  183.30    8.08
   1   8  -1  209.75   12.45
   1   8  -1  200.55   11.60
  -1  -8   0  106.51    9.12
  -1  -8   0   94.26    5.69
  -1  -8   0  100.64   10.06
  -1  -8   0   97.45    5.88
  -1  -8   0   96.92    6.76
   1   8   0   96.63   10.31
   1   8   0  102.35    9.31
  -1  -8  -1   86.22    9.03
  -1  -8  -1   74.03    5.90
  -1  -8  -1   72.95    9.44
  -1  -8  -1   72.42    6.09
  -1  -8  -1   65.93    6.81
   1   8   1   66.54    9.70
   1   8   1   78.23    9.35
   1   8   1   80.75    8.92
  -1  -8  -2   62.65    8.73
  -1  -8  -2   62.22    6.32
  -1  -8  -2   60.43    6.72
  -1  -8  -2   63.34    7.35
   1   8   2   56.72    7.11
   1   8   2   63.99    7.99
   1   8   2   60.69    8.80
  -1  -8  -3   12.53    3.36
  -1  -8  -3   11.81    6.22
  -1  -8  -3   17.32    4.28
  -1  -8  -3   11.61    4.05
  -1  -8  -3    7.46    5.33
   1   8   3    6.00    6.16
   1   8   3    9.46    4.55
   1   8   3   11.04    6.26
  -1  -8  -4   13.28    3.33
  -1  -8  -4    8.23    4.59
  -1  -8  -4   12.31    4.55
  -1  -8  -4   12.57    4.51
  -1  -8  -4   12.34    5.86
   1   8   4    9.50    5.93
   1   8   4   14.48    3.75
   1   8   4   11.41    6.42
  -1  -8  -5   29.71    4.64
  -1  -8  -5   28.55    7.00
  -1  -8  -5   33.32    5.91
  -1  -8  -5   39.45    5.92
  -1  -8  -5   35.60    7.03
   1   8   5   32.82    6.43
   1   8   5   34.87    4.06
   1   8   5   37.02    7.46
  -1  -8  -6   12.07    3.35
  -1  -8  -6   16.47    5.97
  -1  -8  -6    6.98    5.45
  -1  -8  -6   12.34    6.38
   1   8   6   12.10    5.41
   1   8   6   12.61    5.27
   1   8   6   14.96    4.36
  -1  -8  -7   49.05    6.39
  -1  -8  -7   50.40    7.58
  -1  -8  -7   53.86    7.49
  -1  -8  -7   40.70    7.82
   1   8   7   52.52    7.91
   1   8   7   50.04    7.43
   1   8   7   55.62    8.57
   1   8   7   46.70    6.47
  -1  -8  -8   85.46    7.85
  -1  -8  -8   91.47   10.50
  -1  -8  -8   77.64   10.38
  -1  -8  -8   74.56   10.66
   1   8   8   85.63    9.90
   1   8   8   83.07    8.76
   1   8   8   93.09   10.87
   1   8   8   78.35    6.68
  -1  -8  -9    4.52    4.76
  -1  -8  -9    6.01    7.27
  -1  -8  -9   11.29    7.00
  -1  -8  -9    5.26    7.11
   1   8   9    8.56    7.12
   1   8   9    5.48    4.56
   1   8   9    4.97    7.41
   1   8   9    0.48    3.92
  -1  -8 -10   39.73    6.46
  -1  -8 -10   33.20    8.98
  -1  -8 -10   42.13    8.58
  -1  -8 -10   39.18    8.53
   1   8  10   52.38    9.09
   1   8  10   41.31    8.97
  -1  -8 -11   97.85    9.81
  -1  -8 -11   86.12   10.13
  -1  -8 -11   88.03   10.21
  -1  -8 -11   90.74   11.94
   1   8  11   99.11   11.93
   1   8  11   81.02   12.00
  -1  -8 -12    8.34    6.74
  -1  -8 -12    8.29    8.98
  -1  -8 -12   -2.47    7.81
  -1  -8 -12   -5.44    7.66
   1   8  12    8.99    8.47
   1   8  12    0.42    8.28
   1   8  12    0.38    8.76
  -1  -8 -13   20.78    9.62
  -1  -8 -13    8.68    8.55
  -1  -8 -13   11.38    8.25
   1   8  13   18.29    9.37
   1   8  13   11.03    8.71
   1   8  13   13.08    9.80
  -1  -8 -14   -4.68    9.25
  -1  -8 -14    1.53    8.91
  -1  -8 -14    1.60    9.78
   1   8  14  -11.28    8.44
   1   8  14    3.33    8.47
   1   8  14   10.02   10.17
  -1  -8 -15   28.82   11.00
  -1  -8 -15   17.32    8.95
   1   8  15   35.44   10.81
   1   8  15   13.42    9.48
   1   8  15   22.57   10.95
  -1  -8 -16   83.95   13.71
  -1  -8 -16   76.32   12.98
   1   8  16   91.35   14.59
   1   8  16   79.84   12.38
   1   8  16   97.49   15.83
  -1  -9   9   17.93   12.41
  -1  -9   9   14.75   10.53
  -1  -9   9    1.91   13.97
   1   9  -9   19.66    9.98
   1   9  -9   17.77   11.07
  -1  -9   8    4.87   11.26
  -1  -9   8   -6.99   12.34
   1   9  -8    9.63    9.32
   1   9  -8    9.91   10.34
  -1  -9   7    3.63   10.52
  -1  -9   7   -0.44   11.20
   1   9  -7   -5.44    5.78
   1   9  -7   -0.59    9.51
  -1  -9   6   14.45   10.46
  -1  -9   6   10.76   10.81
   1   9  -6   -1.44    8.64
   1   9  -6   13.61    9.55
  -1  -9   5    8.61    9.83
  -1  -9   5   -3.71    9.48
   1   9  -5   11.57    8.67
   1   9  -5    3.14    8.74
  -1  -9   4   -3.72    6.06
  -1  -9   4    2.68    6.15
  -1  -9   4   11.53    6.85
   1   9  -4    9.21    8.48
   1   9  -4    3.31    5.96
  -1  -9   3   23.85    7.24
  -1  -9   3   24.93    6.84
  -1  -9   3   27.54    9.24
   1   9  -3   26.96    6.80
   1   9  -3   18.44    8.32
  -1  -9   2   -2.86    7.89
  -1  -9   2    3.78    5.87
  -1  -9   2    2.97    5.50
  -1  -9   2    5.28    3.91
   1   9  -2    0.43    7.51
   1   9  -2   -2.85    6.81
  -1  -9   1   75.37    9.34
  -1  -9   1   73.06   10.69
  -1  -9   1   75.70    5.85
  -1  -9   1   77.72    6.29
   1   9  -1   82.24   11.38
   1   9  -1   96.82   10.67
  -1  -9   0   86.04    9.67
  -1  -9   0   69.44    5.34
  -1  -9   0   83.13   10.64
  -1  -9   0   80.78    5.82
  -1  -9   0   72.26    7.78
   1   9   0   71.20   10.64
   1   9   0   83.19    9.69
  -1  -9  -1   22.95    6.79
  -1  -9  -1   12.53    4.02
  -1  -9  -1   17.03    5.72
  -1  -9  -1   18.02    4.19
  -1  -9  -1   21.53    5.11
   1   9   1   16.14    5.67
   1   9   1   14.11    5.77
   1   9   1   19.84    6.91
  -1  -9  -2   58.60    7.39
  -1  -9  -2   67.40    6.61
  -1  -9  -2   63.62    9.80
  -1  -9  -2   74.03    6.98
  -1  -9  -2   62.86    7.83
   1   9   2   66.03    7.95
   1   9   2   73.12    7.68
   1   9   2   62.07    9.35
  -1  -9  -3    6.16    3.11
  -1  -9  -3   -2.59    6.12
  -1  -9  -3    4.96    4.61
  -1  -9  -3    1.07    4.51
  -1  -9  -3    5.25    5.45
   1   9   3   -0.09    6.54
   1   9   3    3.02    4.83
   1   9   3    1.60    6.33
  -1  -9  -4    1.16    2.89
  -1  -9  -4   -6.04    6.11
  -1  -9  -4   -1.71    4.13
  -1  -9  -4    0.50    4.01
  -1  -9  -4    6.20    5.90
   1   9   4    3.47    6.22
   1   9   4   -0.18    3.18
   1   9   4    5.79    6.50
  -1  -9  -5   22.61    3.68
  -1  -9  -5   28.36    7.31
  -1  -9  -5   24.61    5.70
  -1  -9  -5   29.82    5.69
  -1  -9  -5   25.31    7.09
   1   9   5   18.46    5.10
   1   9   5   23.60    3.63
   1   9   5   30.22    7.73
  -1  -9  -6   -4.82    3.03
  -1  -9  -6   -0.56    6.62
  -1  -9  -6    1.85    6.60
  -1  -9  -6   -1.74    5.14
  -1  -9  -6    1.34    6.54
   1   9   6   -5.30    5.46
   1   9   6    4.52    6.89
  -1  -9  -7   19.83    4.35
  -1  -9  -7   11.87    6.45
  -1  -9  -7   11.56    6.24
  -1  -9  -7   15.66    5.48
   1   9   7   15.35    6.09
   1   9   7   18.20    7.80
   1   9   7   10.43    5.40
  -1  -9  -8   55.55    5.99
  -1  -9  -8   65.01   10.34
  -1  -9  -8   62.10   10.19
  -1  -9  -8   47.39    8.69
   1   9   8   58.32    8.95
   1   9   8   53.66    8.16
   1   9   8   65.02    8.62
   1   9   8   47.87    7.09
  -1  -9  -9   57.16    7.98
  -1  -9  -9   69.19   11.16
  -1  -9  -9   58.93    8.99
  -1  -9  -9   47.64    8.96
   1   9   9   62.05    9.40
   1   9   9   63.78    8.11
   1   9   9   72.37   11.60
   1   9   9   61.22    7.00
  -1  -9 -10    5.88    6.01
  -1  -9 -10    2.89    7.86
  -1  -9 -10   12.25    7.70
  -1  -9 -10   12.32    8.10
   1   9  10   10.74    7.92
   1   9  10    9.81    6.29
   1   9  10   11.37    8.29
  -1  -9 -11   15.09    8.88
  -1  -9 -11   15.87    8.35
  -1  -9 -11    8.27    8.05
   1   9  11    5.64    8.14
   1   9  11   15.98    8.86
  -1  -9 -12   29.90    9.98
  -1  -9 -12   29.92    9.34
  -1  -9 -12   28.95    9.26
   1   9  12   32.86    9.72
   1   9  12   22.96    9.42
  -1  -9 -13   34.72   10.52
  -1  -9 -13   35.77   10.04
  -1  -9 -13   27.74    9.45
   1   9  13   40.90   10.16
   1   9  13   43.05   10.35
  -1  -9 -14   34.67   10.96
  -1  -9 -14   27.19    9.69
   1   9  14   47.62   10.98
   1   9  14   38.37   10.46
  -1  -9 -15   10.55   10.34
  -1  -9 -15    7.23    8.86
   1   9  15   19.43   10.08
   1   9  15    6.31    9.37
  -1  -9 -16    7.13   10.70
  -1  -9 -16    6.59    9.02
   1   9  16   22.57   10.96
   1   9  16   17.87   10.12
  -1 -10   8    0.52   11.78
  -1 -10   8   -7.46   13.09
   1  10  -8    1.50    9.40
   1  10  -8    0.89   10.55
  -1 -10   7   -2.22   10.87
  -1 -10   7  -10.74   11.41
   1  10  -7   15.12    9.66
   1  10  -7    4.70    9.81
  -1 -10   6    3.11   10.82
  -1 -10   6    8.86   11.11
   1  10  -6   14.36    9.54
   1  10  -6   12.71    7.47
  -1 -10   5    2.31   10.05
  -1 -10   5   -1.95    6.85
   1  10  -5    7.80    9.21
   1  10  -5    8.61    9.43
  -1 -10   4   15.43    9.97
  -1 -10   4    8.09    9.63
   1  10  -4   12.89    9.05
   1  10  -4   15.18    9.05
  -1 -10   3   -0.31    6.36
  -1 -10   3    2.18    7.99
  -1 -10   3    0.03    8.76
   1  10  -3    2.61    8.46
   1  10  -3    4.15    8.28
  -1 -10   2   -0.52    6.19
  -1 -10   2    5.54    6.58
  -1 -10   2   14.10    8.76
   1  10  -2    2.62    5.77
   1  10  -2    9.91    7.87
  -1 -10   1   13.69    8.62
  -1 -10   1    6.70    6.75
  -1 -10   1    5.09    8.21
   1  10  -1    3.10    8.14
   1  10  -1   -4.39    7.01
  -1 -10   0   21.90    7.26
  -1 -10   0   27.93    8.54
  -1 -10   0   21.05    3.86
  -1 -10   0   19.73    5.66
   1  10   0   21.93    8.59
   1  10   0   26.03    7.34
  -1 -10  -1   38.30    8.02
  -1 -10  -1   46.08    9.15
  -1 -10  -1   37.28    5.95
  -1 -10  -1   39.94    6.88
   1  10   1   37.75    8.79
   1  10   1   36.71    7.03
   1  10   1   37.67    8.00
  -1 -10  -2   20.87    7.47
  -1 -10  -2   21.78    4.81
  -1 -10  -2   19.52    8.21
  -1 -10  -2   22.05    4.78
  -1 -10  -2   15.40    5.79
   1  10   2   18.22    7.92
   1  10   2   22.85    7.00
   1  10   2   33.51    7.95
  -1 -10  -3  193.82   12.63
  -1 -10  -3  174.22    8.21
  -1 -10  -3  170.47    8.26
  -1 -10  -3  178.75   10.99
   1  10   3  176.62   10.57
   1  10   3  175.55    9.04
   1  10   3  195.77   12.49
  -1 -10  -4    9.77    7.09
  -1 -10  -4    7.99    4.50
  -1 -10  -4   11.01    4.52
  -1 -10  -4    9.86    6.37
   1  10   4    7.25    7.06
   1  10   4    7.43    3.89
   1  10   4   17.22    7.66
  -1 -10  -5   -5.53    6.71
  -1 -10  -5    2.70    4.92
  -1 -10  -5   -1.96    4.67
  -1 -10  -5    2.90    6.62
   1  10   5    0.38    6.60
   1  10   5    4.62    7.26
  -1 -10  -6   24.38    7.78
  -1 -10  -6   24.91    6.31
  -1 -10  -6   29.33    6.29
  -1 -10  -6   19.23    7.57
   1  10   6   20.20    7.09
   1  10   6   34.94    8.50
  -1 -10  -7    0.69    7.15
  -1 -10  -7    3.17    6.28
  -1 -10  -7   -2.14    5.80
  -1 -10  -7    3.29    7.28
   1  10   7    0.54    6.14
   1  10   7    3.71    7.59
  -1 -10  -8    9.03    7.66
  -1 -10  -8   11.90    7.07
  -1 -10  -8    6.90    6.70
  -1 -10  -8    7.92    7.82
   1  10   8    6.08    6.19
   1  10   8   13.77    8.32
  -1 -10  -9   24.07    8.21
  -1 -10  -9   16.07    7.60
  -1 -10  -9   18.58    6.31
   1  10   9   21.39    8.47
   1  10   9   27.38    7.70
   1  10   9    7.29    8.50
   1  10   9   15.83    7.17
  -1 -10 -10    0.89    7.98
  -1 -10 -10    6.27    7.65
  -1 -10 -10    3.38    8.21
   1  10  10   -4.99    7.59
   1  10  10    3.60    5.64
   1  10  10    3.37    5.99
  -1 -10 -11    5.77    8.61
  -1 -10 -11    0.93    7.88
  -1 -10 -11   -1.82    8.10
   1  10  11   -0.61    8.00
   1  10  11    3.09    8.59
  -1 -10 -12   17.95    9.63
  -1 -10 -12    8.31    8.71
  -1 -10 -12    3.60    8.75
   1  10  12   20.07    9.16
   1  10  12   16.83    9.53
  -1 -10 -13    5.44    9.54
  -1 -10 -13   -4.43    8.57
  -1 -10 -13   -2.28    8.60
   1  10  13    5.47    8.87
   1  10  13   -8.38    8.57
  -1 -10 -14   20.75   10.64
  -1 -10 -14   21.52    9.56
   1  10  14   13.38    9.29
   1  10  14   14.90    9.83
  -1 -10 -15   10.82   10.50
  -1 -10 -15    4.43    9.41
   1  10  15   28.88   10.29
   1  10  15   -4.96    9.15
  -1 -11   7   15.12   11.79
  -1 -11   7    1.05   12.73
   1  11  -7    7.95   10.08
   1  11  -7    4.62   10.69
  -1 -11   6   -7.08    7.34
  -1 -11   6   -0.89   11.35
   1  11  -6   11.22   10.04
   1  11  -6   -3.48    9.56
  -1 -11   5   31.43   11.25
  -1 -11   5    9.96   10.94
   1  11  -5   29.77   10.57
   1  11  -5   15.61   10.02
  -1 -11   4   49.41   11.85
  -1 -11   4   37.83    9.09
   1  11  -4   49.27   11.47
   1  11  -4   45.94   11.03
  -1 -11   3   -4.06    9.44
  -1 -11   3    6.02    6.97
   1  11  -3    1.62    9.10
   1  11  -3   -1.03    8.34
  -1 -11   2   -7.49    9.07
  -1 -11   2   -4.45    8.46
  -1 -11   2    3.18    8.96
   1  11  -2   13.92    9.36
   1  11  -2   -0.95    8.07
  -1 -11   1    6.54    9.00
  -1 -11   1    2.45    7.23
  -1 -11   1   15.41    9.26
   1  11  -1    7.51    8.95
   1  11  -1    6.95    7.76
  -1 -11   0   62.18    9.35
  -1 -11   0   74.50   12.29
  -1 -11   0   52.44    9.46
   1  11   0   57.32   10.42
   1  11   0   56.32    8.99
  -1 -11  -1   47.93    8.99
  -1 -11  -1   43.11    9.72
  -1 -11  -1   53.17    7.82
   1  11   1   51.91    9.92
   1  11   1   41.65    7.82
  -1 -11  -2   25.99    8.30
  -1 -11  -2   35.60    9.44
  -1 -11  -2   32.55    4.65
  -1 -11  -2   41.40    7.17
   1  11   2   37.11    9.30
   1  11   2   43.93    7.14
   1  11   2   37.08    8.66
  -1 -11  -3    9.76    7.73
  -1 -11  -3   11.08    4.35
  -1 -11  -3   11.00    8.45
  -1 -11  -3   10.01    4.22
  -1 -11  -3   13.97    6.66
   1  11   3   13.65    6.21
   1  11   3   11.47    6.30
   1  11   3   15.69    7.80
  -1 -11  -4  124.97   12.68
  -1 -11  -4  128.13    8.36
  -1 -11  -4  121.88    8.39
  -1 -11  -4  136.48   11.53
   1  11   4  132.65   12.36
   1  11   4  117.36    8.86
   1  11   4  137.72   12.56
  -1 -11  -5    4.71    7.84
  -1 -11  -5    3.13    6.14
  -1 -11  -5    1.67    4.83
  -1 -11  -5   -1.21    6.84
   1  11   5    2.28    7.35
   1  11   5   -9.31    7.45
  -1 -11  -6   58.91    9.84
  -1 -11  -6   67.54    9.01
  -1 -11  -6   65.67    9.11
  -1 -11  -6   56.00    9.46
   1  11   6   67.32   10.82
   1  11   6   61.43    9.92
  -1 -11  -7   69.99   11.63
  -1 -11  -7   64.14    9.82
  -1 -11  -7   70.66   11.61
  -1 -11  -7   65.01    9.82
   1  11   7   59.50    8.94
   1  11   7   58.82   10.09
  -1 -11  -8   22.34    8.65
  -1 -11  -8   30.60    8.02
  -1 -11  -8   23.69    7.24
  -1 -11  -8   26.31    8.86
   1  11   8   23.41    7.53
   1  11   8   24.72    9.30
  -1 -11  -9   39.60    9.64
  -1 -11  -9   35.14    7.07
  -1 -11  -9   39.35    6.99
  -1 -11  -9   29.23    9.34
   1  11   9   35.22    7.79
   1  11   9   39.01    9.92
  -1 -11 -10   33.73    9.63
  -1 -11 -10   43.57    9.74
  -1 -11 -10   39.10    9.09
  -1 -11 -10   39.10   10.00
   1  11  10   38.85    9.64
   1  11  10   31.51    7.43
   1  11  10   47.53   10.61
  -1 -11 -11    0.76    8.42
  -1 -11 -11    2.54    8.60
  -1 -11 -11    4.01    8.07
  -1 -11 -11    5.64    8.88
   1  11  11    2.86    8.45
   1  11  11    4.38    6.05
   1  11  11   -1.92    8.88
  -1 -11 -12   12.67    9.32
  -1 -11 -12   12.86    8.72
  -1 -11 -12    5.83    9.07
   1  11  12   16.20    9.44
   1  11  12   15.97    9.83
  -1 -11 -13   15.73   10.11
  -1 -11 -13    3.66    9.07
  -1 -11 -13   -0.71    9.09
   1  11  13   -2.98    8.98
   1  11  13    5.65    9.72
  -1 -11 -14   -0.60    9.69
  -1 -11 -14    2.03    9.27
   1  11  14    2.05    9.31
   1  11  14    9.26    9.73
  -1 -11 -15   13.98   11.04
  -1 -11 -15   -2.69    9.40
   1  11  15   10.42   10.06
   1  11  15   14.68   10.23
  -1 -12   6    4.85   11.22
  -1 -12   6   11.74   12.20
   1  12  -6    1.80   10.42
   1  12  -6   20.45   11.21
  -1 -12   5    4.45   10.86
  -1 -12   5  -10.87   10.56
   1  12  -5    1.50   10.10
   1  12  -5   -0.84   10.02
  -1 -12   4    9.96   10.92
  -1 -12   4   12.04   11.13
   1  12  -4    5.57   10.18
   1  12  -4   12.61   10.01
  -1 -12   3    9.67   10.59
  -1 -12   3   11.39   10.37
   1  12  -3   15.36   10.01
   1  12  -3    5.44    6.62
  -1 -12   2   -2.05    9.58
  -1 -12   2   -0.66    8.73
  -1 -12   2   -1.73    9.55
   1  12  -2    6.50    9.69
   1  12  -2   -1.37    8.54
  -1 -12   1    3.07    9.67
  -1 -12   1    9.45    7.79
  -1 -12   1    9.75    9.73
   1  12  -1    6.09    6.94
   1  12  -1    8.46    8.57
  -1 -12   0   22.77    8.44
  -1 -12   0   12.46    9.39
   1  12   0   25.76    9.88
   1  12   0   14.12    7.98
  -1 -12  -1   25.23    8.62
  -1 -12  -1   34.87   10.02
   1  12   1   29.59    9.72
   1  12   1   29.38    9.13
  -1 -12  -2   17.42    8.48
  -1 -12  -2   12.90    9.14
  -1 -12  -2   15.85    6.60
   1  12   2   11.89    8.95
   1  12   2   19.84    6.85
   1  12   2    4.97    8.05
  -1 -12  -3   60.27   10.02
  -1 -12  -3   51.35   10.42
  -1 -12  -3   62.74    9.93
   1  12   3   51.53   10.23
   1  12   3   50.75    8.38
   1  12   3   55.43   10.09
  -1 -12  -4    7.15    8.35
  -1 -12  -4    6.92    5.43
  -1 -12  -4   11.07    7.34
   1  12   4    7.44    8.45
   1  12   4    5.25    8.28
  -1 -12  -5   -0.11    8.15
  -1 -12  -5    1.86    5.08
  -1 -12  -5    5.81    5.00
  -1 -12  -5   -4.51    7.02
   1  12   5   -1.24    7.69
   1  12   5   -5.08    8.11
  -1 -12  -6   -5.82    8.07
  -1 -12  -6   11.66    6.19
  -1 -12  -6   -3.89    5.20
  -1 -12  -6   -2.95    7.46
   1  12   6   -6.64    7.38
   1  12   6    6.76    8.44
  -1 -12  -7   97.99   13.59
  -1 -12  -7  121.10   11.03
  -1 -12  -7  111.97   10.90
  -1 -12  -7  116.26   13.38
   1  12   7  100.34   12.11
   1  12   7   94.92   13.20
  -1 -12  -8   23.11    9.41
  -1 -12  -8   36.90    8.25
  -1 -12  -8   30.30    7.65
  -1 -12  -8   44.14   10.01
   1  12   8   34.28    8.74
   1  12   8   37.25   10.22
  -1 -12  -9   -2.80    8.45
  -1 -12  -9    3.60    7.65
  -1 -12  -9    5.26    7.27
  -1 -12  -9   -5.63    8.32
   1  12   9    3.73    7.15
   1  12   9   -2.18    6.39
  -1 -12 -10  107.79   13.70
  -1 -12 -10  114.61   13.35
  -1 -12 -10   85.95   12.89
  -1 -12 -10  111.08   14.45
   1  12  10   81.03   10.85
   1  12  10   85.39   14.03
  -1 -12 -11   13.69    9.40
  -1 -12 -11    3.85    8.81
  -1 -12 -11   20.10    8.77
  -1 -12 -11   16.71    9.83
   1  12  11    4.45    8.85
   1  12  11   12.59    7.15
   1  12  11   14.69   10.13
  -1 -12 -12    4.45    8.93
  -1 -12 -12   -6.49    8.86
  -1 -12 -12   -2.31    8.39
  -1 -12 -12    8.54    9.60
   1  12  12    5.77    9.16
   1  12  12    8.28    9.99
  -1 -12 -13   15.76    9.63
  -1 -12 -13    5.47    9.87
  -1 -12 -13   16.63   10.15
   1  12  13    9.41    9.82
   1  12  13   26.03   10.58
  -1 -12 -14    3.51    9.33
  -1 -12 -14   -5.55    9.74
  -1 -12 -14   -7.55    9.41
   1  12  14   10.50   10.08
   1  12  14    2.11    9.95
  -1 -13   4   28.42   12.09
  -1 -13   4   13.69   11.56
   1  13  -4   27.65   11.52
   1  13  -4   25.37   10.78
  -1 -13   3   18.64   11.80
  -1 -13   3   17.97   11.19
   1  13  -3   10.86   10.63
   1  13  -3   20.52   10.08
  -1 -13   2    0.00   10.32
  -1 -13   2   -0.25    7.09
   1  13  -2    6.46   10.17
   1  13  -2    5.90    9.02
  -1 -13   1    4.63   10.34
  -1 -13   1    1.39    8.01
  -1 -13   1    5.62    9.75
   1  13  -1   -1.93    9.36
   1  13  -1    2.52    8.44
  -1 -13   0   38.66    9.70
  -1 -13   0   39.60   10.86
   1  13   0   34.15    8.45
   1  13   0   26.05    8.90
  -1 -13  -1    1.23    8.28
  -1 -13  -1    0.97    9.68
   1  13   1    5.84    9.65
   1  13   1    5.12    8.80
  -1 -13  -2   37.74    9.93
  -1 -13  -2   44.90   10.90
   1  13   2   37.78   10.58
   1  13   2   40.49    8.16
  -1 -13  -3   40.07   10.01
  -1 -13  -3   33.44   10.48
  -1 -13  -3   41.86    8.49
   1  13   3   47.07   10.85
   1  13   3   46.71    7.44
   1  13   3   39.29    9.82
  -1 -13  -4   36.42   10.09
  -1 -13  -4   31.03   10.53
  -1 -13  -4   51.06    9.09
   1  13   4   37.82   10.33
   1  13   4   46.20   10.44
  -1 -13  -5    5.05    8.78
  -1 -13  -5    8.49    9.75
   1  13   5   -0.42    8.48
   1  13   5    4.92    8.82
  -1 -13  -6   19.84    9.44
  -1 -13  -6   15.41    6.09
  -1 -13  -6   19.52    8.90
   1  13   6   12.06    8.61
   1  13   6   18.46    9.39
  -1 -13  -7    9.66    8.75
  -1 -13  -7    9.25    7.54
  -1 -13  -7    6.85    8.67
   1  13   7    0.14    8.11
   1  13   7    7.48    9.20
  -1 -13  -8    3.32    8.84
  -1 -13  -8   11.92    6.94
  -1 -13  -8    3.54    8.62
   1  13   8   10.60    8.23
   1  13   8   -7.44    9.00
  -1 -13  -9   52.42   11.07
  -1 -13  -9   45.83    9.29
  -1 -13  -9   36.46    8.43
  -1 -13  -9   50.07   10.91
   1  13   9   38.59    9.01
   1  13   9   53.34   11.27
  -1 -13 -10   11.55    9.65
  -1 -13 -10   10.02    8.51
  -1 -13 -10   17.48    8.33
  -1 -13 -10    7.71    9.46
   1  13  10   19.17    8.26
   1  13  10    0.62    9.61
  -1 -13 -11    6.37    9.55
  -1 -13 -11   14.58    9.33
  -1 -13 -11    7.22    8.39
  -1 -13 -11   17.60    7.70
   1  13  11   13.74    9.33
   1  13  11   17.63   10.47
  -1 -13 -12   16.88    9.84
  -1 -13 -12   10.49    9.62
  -1 -13 -12   16.75    9.31
  -1 -13 -12   12.61   10.21
   1  13  12   12.59   10.45
  -1 -13 -13    5.60    9.48
  -1 -13 -13    7.31    9.80
  -1 -13 -13    7.15   10.05
   1  13  13   24.49   10.71
   1  13  13    9.84   10.10
   1  13  14   -0.62    9.88
  -1 -14   3   11.72   11.78
  -1 -14   3   -8.65   10.87
   1  14  -3    0.68    7.70
   1  14  -3   12.17   10.26
  -1 -14   2    2.65   11.01
  -1 -14   2    8.60   11.09
   1  14  -2    2.72   10.74
   1  14  -2    4.70    9.34
  -1 -14   1    1.65   10.87
  -1 -14   1    0.35   10.68
  -1 -14   1    8.58    7.76
   1  14  -1    2.18   10.37
   1  14  -1   -2.35    8.55
  -1 -14   0   21.93   11.12
  -1 -14   0   13.10    9.15
  -1 -14   0   16.54   10.76
   1  14   0    6.26   10.15
   1  14   0   11.01    8.77
  -1 -14  -1   15.12    9.38
  -1 -14  -1   -1.54   10.05
   1  14   1   10.46   10.08
   1  14   1   -3.82    9.06
  -1 -14  -2    5.06    9.00
  -1 -14  -2   -3.85    9.66
   1  14   2    0.82    9.72
   1  14   2    1.53    6.92
  -1 -14  -3   15.80    9.86
  -1 -14  -3   27.34   11.07
   1  14   3   18.82   10.31
  -1 -14  -4   25.35   10.24
  -1 -14  -4   19.56    8.04
  -1 -14  -4   35.23    8.86
   1  14   4   22.57    7.98
   1  14   4   25.10   10.15
  -1 -14  -5   -5.24    8.88
  -1 -14  -5    3.50    8.07
   1  14   5    7.19    9.49
   1  14   5   -3.84    9.10
  -1 -14  -6   34.86   10.60
  -1 -14  -6   32.04    9.76
   1  14   6   40.53   10.40
   1  14   6   48.28   11.12
  -1 -14  -7   35.67   10.41
  -1 -14  -7   25.28    9.83
   1  14   7   25.29    9.75
   1  14   7   30.68   10.73
  -1 -14  -8    9.55    9.69
  -1 -14  -8    4.60    6.74
  -1 -14  -8    9.07    8.99
   1  14   8    7.38    8.65
   1  14   8  -10.06    9.17
  -1 -14  -9   -8.99    8.97
  -1 -14  -9   10.95    7.48
  -1 -14  -9    4.41    9.30
   1  14   9    6.96    8.56
   1  14   9    6.55    9.88
  -1 -14 -10   -5.79    9.14
  -1 -14 -10    6.96    8.37
  -1 -14 -10    2.82    7.67
  -1 -14 -10    7.35    9.84
   1  14  10   -5.18    7.73
   1  14  10    0.16    6.95
  -1 -14 -11    5.58    9.90
  -1 -14 -11    5.50    8.87
  -1 -14 -11    7.53    8.67
  -1 -14 -11    1.31    7.03
   1  14  11   11.94    8.36
   1  14  11   10.89   10.79
  -1 -14 -12   18.52   10.58
  -1 -14 -12   20.01    9.98
  -1 -14 -12   15.24   10.40
   1  14  12   24.33    8.87
  -1 -15   1    3.25   11.53
  -1 -15   1    6.33   10.81
  -1 -15   0   21.22   11.57
  -1 -15   0   -3.14    8.94
  -1 -15   0   -3.20   10.63
   1  15   0    1.94   10.30
   1  15   0   -1.57    8.40
  -1 -15  -1    2.38    9.38
  -1 -15  -1    6.11   10.91
   1  15   1   -4.77    9.79
   1  15   1    6.14    8.32
  -1 -15  -2    0.29    9.38
  -1 -15  -2    2.17    7.34
   1  15   2    1.81   10.39
   1  15   2    1.77    8.65
  -1 -15  -3    8.30    9.72
  -1 -15  -3   15.39   10.76
   1  15   3    0.19   10.01
  -1 -15  -4    4.21    9.58
  -1 -15  -4   -4.33   10.15
   1  15   4   -5.22    9.46
   1  15   4   -1.52    9.15
  -1 -15  -5    1.33    9.77
  -1 -15  -5   -2.27   10.06
  -1 -15  -5    4.79    8.33
   1  15   5   -3.28    9.36
   1  15   5    3.18    7.00
  -1 -15  -6    0.97    9.48
  -1 -15  -6    5.18    9.05
   1  15   6   11.52    9.66
   1  15   6    7.63    9.79
  -1 -15  -7   29.86   10.80
  -1 -15  -7   31.23   10.31
   1  15   7   26.74   10.43
   1  15   7   48.07   11.98
  -1 -15  -8   -7.51    9.27
  -1 -15  -8    2.82    9.61
   1  15   8    3.16    9.02
   1  15   8    4.04   10.00
  -1 -15  -9   10.21   10.24
  -1 -15  -9   13.01    9.97
   1  15   9    6.21    9.09
   1  15   9   -0.33   10.16
  -1 -15 -10    5.86   10.06
  -1 -15 -10    0.48    9.76
   1  15  10    3.48    8.68
   1  15  10    6.67    7.54
  -1 -15 -11   -0.46   10.26
  -1 -15 -11    1.92    9.90
   1  15  11   -4.92    8.23
   1  15  11   -7.11   10.40
  -1 -16  -3    0.27    9.89
  -1 -16  -3    6.41   10.59
   1  16   3    7.26   10.65
  -1 -16  -4   -1.46    9.78
  -1 -16  -4   -2.72   10.84
   1  16   4    6.93   10.36
  -1 -16  -5    2.17   10.07
  -1 -16  -5    4.83    7.77
  -1 -16  -5    0.09    8.67
   1  16   5    4.18   10.24
   1  16   5  -11.63    9.74
  -1 -16  -6    6.72   10.36
  -1 -16  -6   11.27   10.64
  -1 -16  -6   12.92    9.46
   1  16   6    6.12   10.31
   1  16   6    0.74   10.24
  -1 -16  -7   -0.36   10.10
  -1 -16  -7    3.71    9.35
   1  16   7   -5.53    9.52
   1  16   7   -7.28   10.10
  -1 -16  -8   27.89   11.38
  -1 -16  -8   18.78   10.51
   1  16   8   16.41   10.42
   1  16   8   15.75   11.11
  -1 -16  -9    5.08   10.36
  -1 -16  -9   -6.48    9.62
   1  16   9    3.20    9.49
   1  16   9   -0.18   10.47
  -2  16   7    3.12   10.34
  -2  16   7    2.88   10.78
   2 -16  -7   -1.31   10.12
   2 -16  -7   -0.95    9.74
  -2  16   6   26.44   11.19
   2 -16  -6    3.82   10.54
   2 -16  -6   14.15   10.86
   2 -16  -6    9.18   10.16
  -2  16   5   -1.91   10.27
   2 -16  -5    1.28   10.18
   2 -16  -5   -1.30   10.57
   2 -16  -5    4.55    9.37
  -2  16   4   10.96    8.10
   2 -16  -4   11.69   10.97
   2 -16  -4   -3.02   10.70
   2 -16  -4   20.26    9.83
  -2  16   3   21.66   11.36
   2 -16  -3   24.29   11.41
   2 -16  -3   25.41   11.81
  -2  16   2    2.99   10.87
   2 -16  -2    1.71   10.82
   2 -16  -2    5.92   10.81
  -2  15   9    1.89    9.57
  -2  15   9   -5.18   10.00
  -2  15   9    6.30    9.45
   2 -15  -9    8.16   10.26
   2 -15  -9    1.52   10.24
  -2  15   8   36.45   11.10
  -2  15   8   42.31   11.92
   2 -15  -8   42.94   11.79
   2 -15  -8   45.74   11.78
  -2  15   7    2.23    9.70
  -2  15   7   15.98   10.82
   2 -15  -7    1.20    9.90
   2 -15  -7    7.17   10.06
  -2  15   6    9.35    7.36
  -2  15   6   -2.24    9.98
   2 -15  -6   12.66   10.49
   2 -15  -6   16.96    9.84
  -2  15   5   14.58   10.41
   2 -15  -5   13.82   10.80
   2 -15  -5   16.03    8.17
   2 -15  -5   12.06    9.42
  -2  15   4   10.19   10.29
   2 -15  -4   13.17   10.27
   2 -15  -4   -4.77   10.07
   2 -15  -4   14.25    8.94
  -2  15   3    1.54   10.32
   2 -15  -3   12.76   10.20
   2 -15  -3   17.20   10.98
   2 -15  -3    5.16    8.28
  -2  15   2   10.09   10.27
   2 -15  -2   11.23   10.64
   2 -15  -2   29.41   11.38
  -2  15   1    7.65   10.49
  -2  15   1    4.31    7.59
   2 -15  -1   -5.67    9.69
   2 -15  -1   19.73   11.34
  -2  15   0   21.95   11.16
  -2  15   0   16.90    8.94
   2 -15   0   23.45   10.97
   2 -15   0   31.88   12.15
  -2  15  -1   20.97    8.82
  -2  15  -1   28.37    9.82
   2 -15   1   31.40   11.48
   2 -15   1   37.20   12.31
  -2  14  11   11.95    8.86
  -2  14  11    3.73   10.04
   2 -14 -11   22.41   10.25
   2 -14 -11    9.72    9.51
   2 -14 -11    8.48   10.68
  -2  14  10    7.69    8.99
  -2  14  10    5.30   10.22
   2 -14 -10   12.66    9.93
   2 -14 -10    4.99    9.92
   2 -14 -10   14.56   10.49
  -2  14   9   -4.95    8.49
  -2  14   9    2.32    9.97
  -2  14   9    2.76    7.48
   2 -14  -9    6.37    9.56
   2 -14  -9   -6.67    7.19
   2 -14  -9   11.11   10.33
  -2  14   8  -10.31    8.33
  -2  14   8    2.49    9.81
  -2  14   8   12.74    9.60
   2 -14  -8  -12.06    9.08
   2 -14  -8   -3.29    6.63
  -2  14   7   -1.17    9.20
  -2  14   7    3.71    9.85
  -2  14   7    4.82    8.05
   2 -14  -7    2.33    9.52
   2 -14  -7   -0.93    9.21
  -2  14   6   -6.04    6.36
  -2  14   6    5.04    9.66
   2 -14  -6    2.31    9.71
   2 -14  -6   14.40    9.61
  -2  14   5    7.48    9.82
  -2  14   5   12.95    9.89
   2 -14  -5   10.21    9.72
   2 -14  -5    0.52    8.70
  -2  14   4   18.53   10.15
   2 -14  -4   11.19    9.95
   2 -14  -4    1.81    9.91
   2 -14  -4    6.92    8.38
  -2  14   3    9.16    7.34
   2 -14  -3   13.79   10.00
   2 -14  -3   20.57   10.68
   2 -14  -3   15.59    8.60
  -2  14   2    6.10    9.89
  -2  14   2    8.73    6.93
   2 -14  -2   12.59    9.88
   2 -14  -2   31.25   11.04
   2 -14  -2   10.75    8.01
  -2  14   1   14.51   10.23
  -2  14   1    9.82    7.43
   2 -14  -1   14.68    9.94
   2 -14  -1    8.02   10.23
  -2  14   0    3.64   10.13
  -2  14   0    7.88    7.85
   2 -14   0    8.43    9.86
   2 -14   0    0.30   10.41
  -2  14  -1   34.04   11.31
  -2  14  -1   41.46   11.35
   2 -14   1   26.00   10.79
   2 -14   1   53.85   12.36
  -2  14  -2   33.02   11.54
  -2  14  -2   45.64   10.65
   2 -14   2   42.56   11.36
   2 -14   2   33.36   12.03
  -2  14  -3   10.29   10.58
  -2  14  -3    2.59    9.19
   2 -14   3   14.16   11.37
   2 -14   3   -2.91   10.07
   2 -14   3    2.45   11.28
  -2  14  -4   -0.43   10.17
  -2  14  -4    3.66    9.91
   2 -14   4    0.93   10.97
   2 -14   4    2.70   10.42
   2 -14   4    2.27   11.72
  -2  13  12   21.97   11.23
  -2  13  12   20.55   10.68
   2 -13 -12   10.09    9.61
   2 -13 -12   20.13   10.45
   2 -13 -12   25.15   11.30
  -2  13  11   -0.31   10.38
  -2  13  11    1.91    9.45
   2 -13 -11    1.20   11.11
   2 -13 -11   12.80    9.33
   2 -13 -11    5.75    9.90
   2 -13 -11    0.99    9.67
  -2  13  10   12.95   10.28
  -2  13  10    8.19    9.62
   2 -13 -10   12.79    9.35
   2 -13 -10   22.42    9.44
   2 -13 -10   12.94    8.42
   2 -13 -10    9.64   10.09
  -2  13   9   21.87    9.08
  -2  13   9   14.74    9.96
  -2  13   9   30.26    9.71
   2 -13  -9   19.74    9.84
   2 -13  -9   28.58   10.05
   2 -13  -9   25.78   10.58
  -2  13   8   16.99    9.00
  -2  13   8   28.20   10.29
  -2  13   8   10.73    7.56
   2 -13  -8    8.97    9.21
   2 -13  -8   19.27    7.56
   2 -13  -8   21.26   10.08
  -2  13   7   68.25   11.01
  -2  13   7   59.37   11.42
  -2  13   7   61.91    9.81
   2 -13  -7   66.27   11.62
   2 -13  -7   73.38   10.44
   2 -13  -7   87.79   14.17
  -2  13   6    3.30    6.35
  -2  13   6    9.76    9.47
  -2  13   6    4.79    7.81
   2 -13  -6   12.92    9.58
   2 -13  -6    1.80    8.97
  -2  13   5   -2.61    8.60
  -2  13   5    1.06    8.94
  -2  13   5    3.21    8.00
   2 -13  -5    2.17    8.93
   2 -13  -5    8.60    8.86
  -2  13   4    1.38    9.08
  -2  13   4   10.15    9.12
   2 -13  -4   -2.11    8.76
   2 -13  -4    0.12    9.23
   2 -13  -4   11.31    8.44
  -2  13   3   12.55    9.58
   2 -13  -3   17.16    9.71
   2 -13  -3    9.52    9.73
   2 -13  -3   14.11    8.12
  -2  13   2   10.05    9.42
  -2  13   2   14.15    6.67
   2 -13  -2   19.80    9.87
   2 -13  -2   15.86    9.79
   2 -13  -2   10.20    7.69
  -2  13   1    6.46    9.47
  -2  13   1   18.29    7.35
   2 -13  -1   18.41    9.60
   2 -13  -1   14.38   10.16
  -2  13   0   19.73   10.11
  -2  13   0   16.23    7.79
   2 -13   0   25.09    9.89
   2 -13   0   17.89    7.91
  -2  13  -1   12.48   10.03
  -2  13  -1   17.00    8.32
   2 -13   1   14.46    9.73
   2 -13   1   23.75   10.66
  -2  13  -2   12.17    9.99
  -2  13  -2   10.88    8.71
   2 -13   2    7.53    9.41
   2 -13   2   22.43   11.06
  -2  13  -3    7.85   10.12
  -2  13  -3   -2.18    8.73
   2 -13   3    6.10    7.43
   2 -13   3   -6.66    9.31
   2 -13   3    0.30   10.02
  -2  13  -4   -5.37    9.61
  -2  13  -4   14.76    9.70
   2 -13   4    6.03   10.74
   2 -13   4    1.57   10.05
   2 -13   4   13.36   11.23
  -2  13  -5   30.45   11.46
  -2  13  -5   31.12   10.90
   2 -13   5   26.51   12.16
   2 -13   5   33.26   11.80
   2 -13   5   37.97   13.02
  -2  12  13    8.99   10.63
  -2  12  13   -5.09    8.95
   2 -12 -13    3.04   10.29
   2 -12 -13    8.18   10.27
   2 -12 -13  -11.66    9.57
  -2  12  12   14.66   10.76
  -2  12  12    7.29    9.16
   2 -12 -12   14.56    9.37
   2 -12 -12   24.26   10.48
   2 -12 -12    7.34    9.96
  -2  12  11    6.93   10.52
  -2  12  11    5.26    9.37
   2 -12 -11    3.27    8.73
   2 -12 -11   -2.60    8.77
   2 -12 -11    5.10    8.70
   2 -12 -11  -10.75    9.12
  -2  12  10    5.95    9.93
  -2  12  10   21.59   10.00
  -2  12  10   12.01    7.08
   2 -12 -10   13.54    8.86
   2 -12 -10   11.95    8.93
   2 -12 -10   14.24    8.55
   2 -12 -10   21.56    7.84
  -2  12   9   34.88   10.90
  -2  12   9    7.87    9.35
  -2  12   9   10.71    7.20
   2 -12  -9   28.86    9.63
   2 -12  -9   28.30    9.14
   2 -12  -9   22.16    8.38
   2 -12  -9   25.48   10.06
  -2  12   8   42.51    8.42
  -2  12   8   55.05    8.91
   2 -12  -8   54.39   10.61
   2 -12  -8   57.12    9.29
   2 -12  -8   42.42    8.49
   2 -12  -8   42.25   10.44
  -2  12   7    4.10    8.99
  -2  12   7    8.11    8.94
   2 -12  -7    7.58    6.41
   2 -12  -7   -2.95    6.44
   2 -12  -7   -0.49    6.37
   2 -12  -7    2.95    8.60
  -2  12   6   81.09   12.15
  -2  12   6  100.83   13.17
  -2  12   6   92.45   11.47
   2 -12  -6   78.91   13.00
   2 -12  -6   84.31    9.87
   2 -12  -6   70.96    9.50
   2 -12  -6   77.61   10.41
  -2  12   5   -3.67    7.93
  -2  12   5    9.26    6.46
  -2  12   5    1.88    7.31
   2 -12  -5   -9.09    8.34
   2 -12  -5    9.76    6.60
   2 -12  -5    9.05    8.37
  -2  12   4    9.40    8.62
  -2  12   4   10.58    6.47
  -2  12   4   11.11    8.09
   2 -12  -4   11.26    8.83
   2 -12  -4   10.41    8.13
  -2  12   3   27.70    9.29
  -2  12   3   15.65   10.07
   2 -12  -3   17.35    8.93
   2 -12  -3   16.74    9.16
   2 -12  -3    3.65    7.65
  -2  12   2   17.28    6.87
  -2  12   2    9.57    7.11
   2 -12  -2    8.51    8.72
   2 -12  -2   15.48    9.36
   2 -12  -2   17.53    7.61
  -2  12   1   -0.79    8.75
  -2  12   1   -3.61    5.83
   2 -12  -1    2.66    8.72
   2 -12  -1   -4.82    6.18
   2 -12  -1    2.48    6.49
  -2  12   0    4.51    8.96
  -2  12   0    2.90    6.90
   2 -12   0    9.22    8.91
   2 -12   0    7.47    6.96
   2 -12   0   -0.96    6.13
  -2  12  -1   -8.86    8.51
  -2  12  -1   -3.88    7.07
   2 -12   1   -1.60    8.46
   2 -12   1   -2.34    6.45
  -2  12  -2   24.93    7.68
  -2  12  -2   21.65    8.71
   2 -12   2   27.10    9.90
   2 -12   2   41.25   11.09
  -2  12  -3    3.19    9.10
  -2  12  -3    2.09    8.45
   2 -12   3    1.07    9.68
   2 -12   3    3.26    9.22
   2 -12   3    4.46   10.12
  -2  12  -4   11.53    9.63
  -2  12  -4    6.73    9.10
   2 -12   4    1.91    9.88
   2 -12   4   16.58    9.92
   2 -12   4    5.05   10.71
  -2  12  -5   -0.35    9.34
  -2  12  -5   12.13    9.62
   2 -12   5   11.94   10.93
   2 -12   5    1.37   10.18
   2 -12   5    6.23   11.28
  -2  12  -6   16.02   10.08
  -2  12  -6   20.61   10.60
   2 -12   6   -0.52   10.92
   2 -12   6    2.20   12.82
   2 -12   6   22.07   12.41
  -2  12  -7    2.83    9.67
  -2  12  -7   -0.12   10.14
   2 -12   7   -2.66   10.83
   2 -12   7    5.54   12.77
  -2  11  13    8.02   10.33
  -2  11  13   11.12    9.25
   2 -11 -13    3.86    8.14
   2 -11 -13   -2.20    9.84
   2 -11 -13    0.67    9.45
  -2  11  12   14.25   10.51
  -2  11  12   11.02    9.13
   2 -11 -12   12.40    8.70
   2 -11 -12    4.07    9.77
   2 -11 -12    9.68    9.69
  -2  11  11   12.88    9.96
  -2  11  11   16.17    9.29
   2 -11 -11    6.91    8.23
   2 -11 -11   16.72    9.53
   2 -11 -11   11.38    8.69
   2 -11 -11   16.14    9.93
  -2  11  10    2.36    9.64
  -2  11  10   -1.66    8.33
  -2  11  10    3.16    7.87
   2 -11 -10    9.06    8.39
   2 -11 -10    8.18    8.51
   2 -11 -10   -0.73    5.54
   2 -11 -10    7.39    9.13
  -2  11   9    6.72    9.41
  -2  11   9   10.88    6.44
  -2  11   9    9.32    6.87
   2 -11  -9   16.05    8.34
   2 -11  -9   11.38    8.19
   2 -11  -9    3.49    7.54
   2 -11  -9   15.41    9.32
  -2  11   8   48.03   10.48
  -2  11   8   35.43    9.86
  -2  11   8   28.28    8.79
   2 -11  -8   35.64    9.30
   2 -11  -8   28.85    8.32
   2 -11  -8   28.73    7.99
   2 -11  -8   37.93    9.86
  -2  11   7   74.75   10.78
  -2  11   7   66.47   10.17
   2 -11  -7   65.85   10.28
   2 -11  -7   70.19   10.37
   2 -11  -7   83.28   10.58
   2 -11  -7   73.12   10.97
  -2  11   6    4.45    8.09
  -2  11   6    3.52    6.77
   2 -11  -6    7.24    8.23
   2 -11  -6    0.89    6.02
   2 -11  -6    8.20    6.00
   2 -11  -6   10.54    8.43
  -2  11   5   83.69   11.62
  -2  11   5   75.20   12.21
  -2  11   5   75.27   10.72
   2 -11  -5   93.50   12.32
   2 -11  -5   83.29    8.90
   2 -11  -5   68.97    8.66
   2 -11  -5   93.79   12.38
  -2  11   4   19.93    8.45
  -2  11   4    8.28    8.22
  -2  11   4   13.03    7.66
   2 -11  -4   19.17    8.42
   2 -11  -4   17.87    5.22
   2 -11  -4   14.83    4.93
   2 -11  -4   15.66    7.98
  -2  11   3    7.10    7.86
  -2  11   3    1.00    4.50
  -2  11   3    2.68    7.75
  -2  11   3   -1.38    7.13
   2 -11  -3   -2.19    7.52
   2 -11  -3    2.36    3.80
   2 -11  -3   -3.18    6.83
  -2  11   2   29.37    7.33
  -2  11   2   26.94    6.07
   2 -11  -2   28.22    8.85
   2 -11  -2   34.05    9.10
   2 -11  -2   32.13    7.74
  -2  11   1   58.68    9.40
  -2  11   1   50.13    7.50
   2 -11  -1   59.59   10.12
   2 -11  -1   42.40    9.92
   2 -11  -1   47.11    8.00
  -2  11   0   78.48   12.36
  -2  11   0   80.30   10.14
   2 -11   0   65.98   10.41
   2 -11   0   73.21    9.58
   2 -11   0   67.02    9.40
  -2  11  -1   36.53    9.86
  -2  11  -1   40.78    8.42
   2 -11   1   33.45    9.29
   2 -11   1   30.45    9.85
   2 -11   1   39.17    7.90
  -2  11  -2    5.72    8.63
  -2  11  -2    4.92    7.64
   2 -11   2   -3.47    8.40
   2 -11   2    1.96    8.64
  -2  11  -3   16.69    7.00
  -2  11  -3   24.47    8.84
   2 -11   3   23.75    9.32
   2 -11   3    3.57    9.42
  -2  11  -4    1.59    8.53
  -2  11  -4    1.44    8.31
   2 -11   4    5.36    9.58
   2 -11   4    3.70    8.94
   2 -11   4    6.87    9.90
  -2  11  -5   22.78    9.66
  -2  11  -5   22.17    9.59
   2 -11   5   22.63   10.69
   2 -11   5   19.13   10.11
   2 -11   5   18.37    8.43
  -2  11  -6   38.91   10.46
  -2  11  -6   42.03   11.05
   2 -11   6   32.47   11.50
   2 -11   6   31.66   11.06
   2 -11   6   25.89   12.31
  -2  11  -7   12.30    9.72
  -2  11  -7    0.07    9.80
   2 -11   7   20.27   11.00
   2 -11   7   -0.25   11.82
  -2  11  -8    7.37    9.30
  -2  11  -8    3.72   10.24
   2 -11   8    5.72   11.32
   2 -11   8  -10.17   12.73
  -2  10  14   13.71   10.43
  -2  10  14    6.72    8.64
   2 -10 -14   13.37   10.98
   2 -10 -14    4.34    9.27
  -2  10  13   31.49   10.90
  -2  10  13   23.05    9.33
   2 -10 -13   14.09    7.88
   2 -10 -13   10.09   10.26
   2 -10 -13   12.30    9.83
  -2  10  12   -2.72    9.39
  -2  10  12   10.39    8.58
   2 -10 -12    3.92    7.51
   2 -10 -12  -10.44    9.02
   2 -10 -12   -3.21    8.71
   2 -10 -12    1.20    8.74
  -2  10  11   -1.66    9.28
  -2  10  11    4.17    8.24
  -2  10  11    3.85    9.25
   2 -10 -11   -4.23    7.14
   2 -10 -11   -4.21    8.70
   2 -10 -11   -1.19    8.37
   2 -10 -11   12.68    9.03
  -2  10  10   71.87   11.58
  -2  10  10   78.52   12.32
  -2  10  10   70.26    9.71
   2 -10 -10   57.26    9.50
   2 -10 -10   59.20   10.61
   2 -10 -10   65.85    9.92
   2 -10 -10   84.18   11.70
  -2  10   9    8.66    8.85
  -2  10   9    2.37    7.92
  -2  10   9    3.19    6.11
   2 -10  -9   10.09    9.05
   2 -10  -9    2.96    7.99
   2 -10  -9    1.79    7.55
   2 -10  -9    0.47    8.34
  -2  10   8  100.50   12.91
  -2  10   8   82.22   11.70
  -2  10   8   92.29    9.94
   2 -10  -8   89.43   11.68
   2 -10  -8   88.08   11.70
   2 -10  -8   89.06   11.53
   2 -10  -8   71.61   10.63
  -2  10   7  115.93   12.78
  -2  10   7  142.87   10.62
  -2  10   7  133.88   10.83
   2 -10  -7  133.28   12.50
   2 -10  -7  134.87   11.58
   2 -10  -7  122.49   11.42
   2 -10  -7  134.01   13.33
  -2  10   6   46.85    9.54
  -2  10   6   49.51    9.10
  -2  10   6   55.11    8.24
   2 -10  -6   47.44    8.94
   2 -10  -6   48.59    7.54
   2 -10  -6   49.84    7.42
   2 -10  -6   48.46    9.17
  -2  10   5   18.80    8.25
  -2  10   5   14.35    6.80
   2 -10  -5   21.41    7.86
   2 -10  -5   21.56    5.97
   2 -10  -5   21.97    5.85
   2 -10  -5   19.30    8.08
  -2  10   4   68.28    6.68
  -2  10   4   70.59    8.64
  -2  10   4   76.02    9.98
  -2  10   4   60.11    5.96
   2 -10  -4   71.84   11.29
   2 -10  -4   71.26    8.65
   2 -10  -4   69.17    8.80
   2 -10  -4   76.82   11.06
  -2  10   3   -5.07    7.06
  -2  10   3    1.36    4.02
  -2  10   3   -6.46    6.91
  -2  10   3   -0.86    6.65
  -2  10   3    0.53    4.36
   2 -10  -3  -12.59    4.41
   2 -10  -3   -2.59    3.72
   2 -10  -3    1.91    3.74
   2 -10  -3   -0.62    6.53
  -2  10   2   26.86    6.35
  -2  10   2   29.56    6.62
  -2  10   2   37.35    8.18
  -2  10   2   29.97    5.24
   2 -10  -2   23.14    8.05
   2 -10  -2   24.11    8.27
   2 -10  -2   31.79    4.60
   2 -10  -2   23.58    7.21
  -2  10   1   11.66    7.69
  -2  10   1   19.15    6.07
  -2  10   1   19.42    6.54
   2 -10  -1   18.52    7.85
   2 -10  -1   24.49    8.26
   2 -10  -1   16.59    3.25
   2 -10  -1   18.20    6.57
  -2  10   0   20.68    8.38
  -2  10   0   24.95    6.74
  -2  10   0   21.44    6.35
   2 -10   0   30.60    8.39
   2 -10   0   35.42    8.96
   2 -10   0   24.85    6.36
  -2  10  -1   88.57   12.11
  -2  10  -1  113.84   10.81
  -2  10  -1  117.01   12.42
   2 -10   1  119.61   12.41
   2 -10   1   93.61   12.02
   2 -10   1  111.96    8.95
  -2  10  -2  103.89   12.60
  -2  10  -2  115.37   11.62
  -2  10  -2  100.38   11.24
   2 -10   2  100.12   12.31
   2 -10   2   98.77   12.45
   2 -10   2   92.71    8.29
  -2  10  -3    1.90    7.95
  -2  10  -3   -1.78    7.42
   2 -10   3    8.23    8.21
   2 -10   3    2.77    6.20
  -2  10  -4    4.80    6.83
  -2  10  -4   -1.41    8.19
  -2  10  -4   -2.26    7.72
   2 -10   4    1.00    8.86
   2 -10   4    0.64    8.47
   2 -10   4   -2.10    9.01
  -2  10  -5    0.27    6.86
  -2  10  -5    3.20    5.87
  -2  10  -5   -0.24    8.17
   2 -10   5    3.06    9.33
   2 -10   5    9.32    9.05
   2 -10   5   -0.90    7.01
  -2  10  -6   19.50    6.92
  -2  10  -6   21.94    9.26
  -2  10  -6   17.69    9.57
   2 -10   6   15.19   10.24
   2 -10   6    9.51    9.80
   2 -10   6   20.65   11.39
  -2  10  -7   61.31   10.45
  -2  10  -7   53.33   10.53
  -2  10  -7   40.74   11.01
   2 -10   7   68.27   12.21
   2 -10   7   67.41   13.59
  -2  10  -8   15.30    8.19
  -2  10  -8    5.75    8.71
  -2  10  -8    3.17    9.85
   2 -10   8    6.14   10.69
   2 -10   8    1.08   12.31
  -2  10  -9   19.19   10.55
  -2  10  -9   20.68    9.34
  -2  10  -9   -0.93   10.24
   2 -10   9    6.87   11.41
   2 -10   9    5.75   10.21
   2 -10   9   -1.07   14.02
  -2   9  14   15.67   10.86
  -2   9  14   -3.39    7.77
   2  -9 -14   -2.52    9.93
   2  -9 -14    9.41    9.08
  -2   9  13   16.53   10.30
  -2   9  13    8.33    8.18
   2  -9 -13    8.60    8.78
   2  -9 -13    1.40    9.91
   2  -9 -13    3.42    8.79
  -2   9  12   10.48    9.88
  -2   9  12    5.38    7.93
   2  -9 -12   -1.60    8.29
   2  -9 -12    7.22    6.73
   2  -9 -12    6.78    9.06
   2  -9 -12    7.43    8.64
  -2   9  11   29.30   10.44
  -2   9  11   27.39    8.55
  -2   9  11   23.28    8.42
   2  -9 -11   22.14    7.81
   2  -9 -11   22.49    9.63
   2  -9 -11   17.35    6.86
   2  -9 -11   27.30    9.25
  -2   9  10   -6.53    8.83
  -2   9  10    4.84    7.50
  -2   9  10   -0.78    7.46
   2  -9 -10    1.46    6.90
   2  -9 -10   -4.43    8.07
   2  -9 -10    1.33    7.75
   2  -9 -10   -4.70    7.79
  -2   9   9   -4.64    8.23
  -2   9   9    6.30    7.56
  -2   9   9    2.84    6.06
   2  -9  -9    6.01    6.97
   2  -9  -9    3.76    8.00
   2  -9  -9   11.13    7.69
   2  -9  -9   -1.71    7.69
  -2   9   8    2.63    5.82
  -2   9   8    9.13    7.43
  -2   9   8   -1.17    5.74
   2  -9  -8    7.88    6.69
   2  -9  -8    5.80    7.42
   2  -9  -8   -1.84    6.62
   2  -9  -8    3.03    7.64
  -2   9   7   63.87    9.86
  -2   9   7   72.22   10.42
  -2   9   7   69.46    8.95
   2  -9  -7   67.40   10.19
   2  -9  -7   62.74   10.04
   2  -9  -7   58.03    8.23
   2  -9  -7   55.86    9.33
  -2   9   6  112.95   11.49
  -2   9   6  108.70   11.28
  -2   9   6  115.63   11.24
   2  -9  -6  111.68   11.12
   2  -9  -6  108.17    9.98
   2  -9  -6   98.92    9.94
   2  -9  -6  116.73   11.84
  -2   9   5   28.35    8.06
  -2   9   5   26.27    7.71
  -2   9   5   35.61    7.12
   2  -9  -5   39.09    8.00
   2  -9  -5   34.44    6.43
   2  -9  -5   32.43    6.22
   2  -9  -5   27.08    7.85
  -2   9   4  132.01    7.07
  -2   9   4  141.29   11.62
  -2   9   4  154.13   10.54
  -2   9   4  133.08    6.27
   2  -9  -4  153.69   11.68
   2  -9  -4  153.00    8.72
   2  -9  -4  148.92    8.80
   2  -9  -4  142.03   11.64
  -2   9   3   13.41    4.81
  -2   9   3   17.80    7.23
  -2   9   3   13.68    8.02
  -2   9   3   22.59    4.51
   2  -9  -3   11.79    7.18
   2  -9  -3   21.11    5.30
   2  -9  -3   24.68    5.29
   2  -9  -3   21.80    6.89
  -2   9   2   14.54    7.09
  -2   9   2   11.95    5.45
  -2   9   2   17.34    5.50
  -2   9   2   21.97    6.94
  -2   9   2   14.59    4.42
   2  -9  -2   18.62    7.27
   2  -9  -2   15.44    4.25
   2  -9  -2    8.56    4.05
   2  -9  -2   17.18    6.40
  -2   9   1  135.67    9.57
  -2   9   1  137.76    8.95
  -2   9   1  132.14   11.15
  -2   9   1  138.20    9.70
   2  -9  -1  130.89   11.36
   2  -9  -1  136.65    5.69
   2  -9  -1  145.59    9.56
   2  -9  -1  135.47    5.84
   2  -9  -1  131.85   11.20
  -2   9   0   29.88    8.01
  -2   9   0   29.75    6.42
  -2   9   0   24.79    3.29
  -2   9   0   31.83    7.02
   2  -9   0   30.73    7.80
   2  -9   0   27.41    7.87
   2  -9   0   27.21    3.55
   2  -9   0   27.85    6.18
  -2   9  -1    9.16    7.37
  -2   9  -1   -0.58    5.69
  -2   9  -1   -1.65    5.47
   2  -9   1   -0.64    6.85
   2  -9   1    9.15    7.62
   2  -9   1    2.71    4.73
  -2   9  -2   50.22    8.86
  -2   9  -2   51.73    8.22
  -2   9  -2   62.44    9.75
   2  -9   2   58.44    8.99
   2  -9   2   53.73    9.36
   2  -9   2   44.66    6.99
  -2   9  -3   89.96    6.96
  -2   9  -3   86.62   11.24
  -2   9  -3   85.98    8.96
  -2   9  -3   96.05   11.37
   2  -9   3   95.16   11.63
   2  -9   3   90.88   12.13
   2  -9   3   84.36    9.25
  -2   9  -4   49.33    7.22
  -2   9  -4   51.86    9.24
  -2   9  -4   55.79    9.52
  -2   9  -4   56.88    9.27
   2  -9   4   59.14   10.27
   2  -9   4   40.59    9.18
   2  -9   4   48.25   10.33
  -2   9  -5   22.78    6.30
  -2   9  -5   28.95    8.73
  -2   9  -5   31.93    9.33
   2  -9   5   26.14    9.51
   2  -9   5   29.94    9.25
   2  -9   5   15.32    9.91
  -2   9  -6   31.46    7.31
  -2   9  -6   53.10    9.60
  -2   9  -6   39.50    9.93
   2  -9   6   42.29   10.60
   2  -9   6   46.91   10.53
   2  -9   6   44.95    9.30
  -2   9  -7   22.34    7.60
  -2   9  -7   14.83    8.53
  -2   9  -7   16.85    7.30
   2  -9   7   11.13    9.88
   2  -9   7    3.19   11.93
   2  -9   7   32.36   11.90
  -2   9  -8   67.02    9.87
  -2   9  -8   61.42   10.28
  -2   9  -8   49.84   11.35
   2  -9   8   63.60   12.33
   2  -9   8   64.37   14.12
  -2   9  -9    8.90    8.17
  -2   9  -9    6.28    8.20
  -2   9  -9   13.06   10.09
   2  -9   9    8.62   10.80
   2  -9   9    1.89    9.22
   2  -9   9   -9.33   12.59
  -2   9 -10   37.81   11.78
  -2   9 -10   33.57    9.73
  -2   9 -10   37.16    9.50
   2  -9  10   31.02   12.40
   2  -9  10   38.79   10.84
   2  -9  10   27.30   11.28
  -2   8  14    8.63   10.66
   2  -8 -14    3.14   10.03
   2  -8 -14    4.01    8.23
  -2   8  13   31.90   11.31
  -2   8  13   29.01    8.56
   2  -8 -13   12.57   10.33
   2  -8 -13   28.57    9.37
  -2   8  12    4.38    9.51
  -2   8  12    5.68    7.36
   2  -8 -12    1.45    6.21
   2  -8 -12    5.92    9.47
   2  -8 -12   -1.12    8.52
   2  -8 -12   13.04    8.36
  -2   8  11   10.82    9.47
  -2   8  11    3.39    7.26
  -2   8  11    5.66    6.73
   2  -8 -11    5.36    6.51
   2  -8 -11    3.33    9.00
   2  -8 -11    3.73    8.52
   2  -8 -11   -3.44    7.39
  -2   8  10   83.13   12.96
  -2   8  10   70.43   10.69
  -2   8  10   72.59    9.79
   2  -8 -10   74.64    9.99
   2  -8 -10   73.99   10.87
   2  -8 -10   84.21   12.97
   2  -8 -10   80.11   12.30
  -2   8   9    6.12    8.54
  -2   8   9   -1.60    6.75
  -2   8   9    3.61    6.25
   2  -8  -9    2.17    4.44
   2  -8  -9    6.26    6.47
   2  -8  -9   -2.23    7.66
   2  -8  -9    1.14    7.17
   2  -8  -9    3.43    5.43
  -2   8   8   14.86    8.50
  -2   8   8   24.62    7.45
  -2   8   8   23.92    7.67
   2  -8  -8   16.14    6.72
   2  -8  -8   16.24    7.67
   2  -8  -8   19.12    7.28
   2  -8  -8   28.50    8.06
  -2   8   7   14.26    7.78
  -2   8   7    7.07    6.89
  -2   8   7   11.78    5.96
   2  -8  -7   15.07    7.72
   2  -8  -7    4.54    6.61
   2  -8  -7    3.50    6.27
   2  -8  -7    8.11    7.16
  -2   8   6   62.50   10.05
  -2   8   6   57.20    7.30
  -2   8   6   62.14    8.36
   2  -8  -6   58.40    7.99
   2  -8  -6   47.95    7.41
   2  -8  -6   54.06    7.47
   2  -8  -6   60.52    8.50
  -2   8   5    4.26    6.82
  -2   8   5    6.29    2.83
  -2   8   5    3.26    6.29
  -2   8   5    2.88    5.59
  -2   8   5    4.92    2.56
   2  -8  -5    3.90    6.18
   2  -8  -5    0.52    5.29
   2  -8  -5    7.46    5.28
   2  -8  -5    7.36    6.59
  -2   8   4   14.11    5.31
  -2   8   4   17.07    3.79
  -2   8   4   13.67    6.68
  -2   8   4   19.92    6.21
  -2   8   4   15.74    3.12
   2  -8  -4   11.47    6.55
   2  -8  -4   16.38    5.02
   2  -8  -4   14.17    4.95
   2  -8  -4   15.53    5.25
  -2   8   3  113.73    6.83
  -2   8   3  116.24   10.12
  -2   8   3  103.84    9.37
  -2   8   3  119.08    6.42
   2  -8  -3  104.53   10.36
   2  -8  -3  107.86    7.93
   2  -8  -3  113.00    8.24
   2  -8  -3  111.45   10.07
  -2   8   2   68.17    6.41
  -2   8   2   62.33    9.34
  -2   8   2   56.05    8.84
  -2   8   2   61.31    6.86
   2  -8  -2   73.96    9.89
   2  -8  -2   69.99    6.27
   2  -8  -2   72.84    6.45
   2  -8  -2   72.28    7.21
  -2   8   1   46.38    7.66
  -2   8   1   32.38    5.53
  -2   8   1   36.55    7.26
  -2   8   1   42.92    6.15
   2  -8  -1   40.64    7.72
   2  -8  -1   33.01    4.45
   2  -8  -1   32.77    7.46
   2  -8  -1   40.19    4.76
   2  -8  -1   37.24    6.51
  -2   8   0   10.64    6.71
  -2   8   0   10.70    5.28
  -2   8   0    5.31    2.37
  -2   8   0    8.69    4.93
   2  -8   0   11.43    3.69
   2  -8   0    7.27    4.78
   2  -8   0   -0.23    6.59
   2  -8   0    5.80    2.26
   2  -8   0    5.86    5.02
  -2   8  -1    4.71    6.55
  -2   8  -1   -0.06    5.50
  -2   8  -1    8.87    5.51
   2  -8   1    4.27    6.41
   2  -8   1    3.49    6.83
   2  -8   1    0.97    4.36
  -2   8  -2   37.77    5.52
  -2   8  -2   45.12    8.08
  -2   8  -2   36.74    7.34
  -2   8  -2   36.23    7.07
   2  -8   2   33.51    7.54
   2  -8   2   51.52    8.60
   2  -8   2   38.35    5.26
  -2   8  -3  149.11    7.54
  -2   8  -3  156.08   11.79
  -2   8  -3  161.03   11.79
  -2   8  -3  165.33   11.67
   2  -8   3  159.33   11.80
   2  -8   3  169.49   12.51
   2  -8   3  148.41    8.12
  -2   8  -4  125.03    8.23
  -2   8  -4  135.49   11.28
  -2   8  -4  122.50   11.88
  -2   8  -4  107.80   11.68
   2  -8   4  129.15   12.17
   2  -8   4  123.05   11.76
   2  -8   4  134.64   12.88
  -2   8  -5    1.23    5.26
  -2   8  -5   -6.78    6.78
  -2   8  -5    4.83    5.55
  -2   8  -5   15.50    7.69
   2  -8   5   -1.43    7.74
   2  -8   5   -2.95    7.83
   2  -8   5   11.11    9.20
  -2   8  -6    8.67    6.28
  -2   8  -6   17.63    7.68
  -2   8  -6   19.96    8.86
   2  -8   6   16.02    8.88
   2  -8   6   11.59    8.84
   2  -8   6   21.45   10.30
  -2   8  -7    8.28    6.91
  -2   8  -7   13.24    7.67
  -2   8  -7    5.08    8.56
   2  -8   7   13.15    9.41
   2  -8   7   18.66    9.54
   2  -8   7    6.82   10.83
  -2   8  -8   -7.94    7.10
  -2   8  -8    1.71    7.26
  -2   8  -8    7.94    9.01
   2  -8   8    8.65    9.69
   2  -8   8   -4.13    8.67
   2  -8   8   -3.44    8.12
  -2   8  -9   37.05    9.40
  -2   8  -9   41.98    9.07
  -2   8  -9   33.96   10.93
   2  -8   9   36.74   11.51
   2  -8   9   56.03   12.54
   2  -8   9   34.74   13.80
  -2   8 -10   -8.33    8.05
  -2   8 -10    7.71    7.68
  -2   8 -10    4.22    9.85
   2  -8  10    6.86   10.74
   2  -8  10   10.94    9.26
   2  -8  10  -24.33   12.82
  -2   8 -11   -1.27    8.97
  -2   8 -11    1.10   10.36
   2  -8  11   15.73   12.19
   2  -8  11   13.46    9.49
   2  -8  11    7.27   15.18
  -2   7  15    9.50   11.37
  -2   7  15   13.95    9.96
   2  -7 -15    4.06   10.52
   2  -7 -15    3.03   10.50
  -2   7  14   75.47   13.57
  -2   7  14   85.16   12.57
   2  -7 -14   74.40   12.90
   2  -7 -14   61.49   10.47
  -2   7  13   95.65   14.03
  -2   7  13   77.09   11.67
  -2   7  13   84.99   13.34
   2  -7 -13   81.52   12.65
   2  -7 -13   83.25   13.21
   2  -7 -13   90.12   14.54
  -2   7  12   45.82   11.50
  -2   7  12   54.23    8.90
  -2   7  12   30.92   10.11
  -2   7  12   54.35   10.62
   2  -7 -12   53.38    8.94
   2  -7 -12   47.96   10.81
   2  -7 -12   46.95    8.56
   2  -7 -12   38.04    9.09
  -2   7  11    6.93    7.06
  -2   7  11   -2.00    6.57
  -2   7  11   -7.75    8.21
  -2   7  11   13.13    8.39
   2  -7 -11    0.42    6.06
   2  -7 -11   -5.97    6.74
   2  -7 -11   -5.11    8.31
   2  -7 -11   -4.78    7.76
   2  -7 -11    1.54    7.24
  -2   7  10   18.49    9.43
  -2   7  10   14.91    7.07
  -2   7  10   18.64    8.55
   2  -7 -10   15.08    7.20
   2  -7 -10   15.08    6.28
   2  -7 -10    4.06    8.40
   2  -7 -10   12.98    8.20
   2  -7 -10   19.10    7.88
  -2   7   9   21.89    9.10
  -2   7   9   24.91    7.17
  -2   7   9   23.00    7.04
   2  -7  -9   26.49    5.73
   2  -7  -9   20.27    7.40
   2  -7  -9   15.31    8.11
   2  -7  -9   17.10    7.93
   2  -7  -9   18.44    7.63
  -2   7   8    7.33    7.97
  -2   7   8    0.38    6.14
  -2   7   8   -1.68    5.74
   2  -7  -8   -0.58    4.99
   2  -7  -8   -5.73    6.49
   2  -7  -8   -3.53    6.91
   2  -7  -8    5.42    6.64
   2  -7  -8    0.82    6.52
  -2   7   7   36.78    8.46
  -2   7   7   29.49    6.95
  -2   7   7   33.33    6.63
   2  -7  -7   31.78    4.50
   2  -7  -7   26.96    6.44
   2  -7  -7   30.86    5.93
   2  -7  -7   24.20    6.99
   2  -7  -7   31.94    7.44
  -2   7   6   14.02    7.21
  -2   7   6   11.04    6.23
  -2   7   6   14.16    5.73
   2  -7  -6   12.58    3.58
   2  -7  -6    9.16    5.79
   2  -7  -6   13.79    6.32
   2  -7  -6    9.85    6.08
   2  -7  -6   16.36    6.78
  -2   7   5  119.95   10.17
  -2   7   5  115.59    4.83
  -2   7   5  125.46    9.68
  -2   7   5  111.06    8.67
  -2   7   5  119.33    4.47
   2  -7  -5  119.13    5.07
   2  -7  -5  122.76    9.36
   2  -7  -5  119.32    9.21
   2  -7  -5  113.21    9.21
   2  -7  -5  126.91   10.59
  -2   7   4   69.04    9.25
  -2   7   4   67.93    4.90
  -2   7   4   70.79    6.97
  -2   7   4   67.63    8.01
  -2   7   4   64.24    4.68
   2  -7  -4   67.83    8.82
   2  -7  -4   68.30    7.53
   2  -7  -4   66.26    7.67
   2  -7  -4   69.21    9.43
  -2   7   3    9.52    3.84
  -2   7   3   10.44    6.12
  -2   7   3   17.64    6.98
  -2   7   3    8.52    3.28
   2  -7  -3   12.14    6.13
   2  -7  -3   10.47    4.36
   2  -7  -3    9.63    4.24
   2  -7  -3    9.71    5.96
  -2   7   2   -2.01    3.56
  -2   7   2    2.65    5.95
  -2   7   2   -1.75    5.47
  -2   7   2    0.28    3.12
   2  -7  -2    2.91    6.14
   2  -7  -2    2.90    4.13
   2  -7  -2    5.24    4.12
   2  -7  -2    9.22    5.65
  -2   7   1  128.97    7.47
  -2   7   1  139.33    9.82
  -2   7   1  131.23    5.73
  -2   7   1  139.36    7.42
   2  -7  -1  147.21   10.42
   2  -7  -1  136.10    5.87
   2  -7  -1  130.80    9.63
   2  -7  -1  132.38    6.03
   2  -7  -1  138.99    9.28
  -2   7   0  192.52    9.22
  -2   7   0  204.59    9.37
  -2   7   0  199.18   10.83
  -2   7   0  190.47    5.07
  -2   7   0  191.05    8.93
   2  -7   0  179.03    6.21
   2  -7   0  195.82   10.89
   2  -7   0  186.49    4.99
   2  -7   0  203.45   10.92
   2  -7   0  193.65    5.18
   2  -7   0  195.93    9.33
  -2   7  -1   43.63    4.12
  -2   7  -1   45.70    7.49
  -2   7  -1   46.80    6.59
  -2   7  -1   41.63    6.14
   2  -7   1   46.11    4.32
   2  -7   1   48.96    7.40
   2  -7   1   53.83    7.76
   2  -7   1   42.94    6.40
  -2   7  -2   21.64    4.15
  -2   7  -2   15.61    6.57
  -2   7  -2   24.70    6.39
  -2   7  -2   25.34    6.22
   2  -7   2   24.51    6.75
   2  -7   2   16.78    5.56
   2  -7   2   19.55    4.36
  -2   7  -3   80.60    6.28
  -2   7  -3   80.05    7.47
  -2   7  -3   84.15    9.77
  -2   7  -3   58.75    9.32
   2  -7   3   72.68    9.64
   2  -7   3   71.47   10.11
   2  -7   3   73.68    6.73
  -2   7  -4   77.33    7.38
  -2   7  -4   80.38    9.40
  -2   7  -4   78.88   10.45
  -2   7  -4   80.73   10.33
   2  -7   4   71.48   10.38
   2  -7   4   86.62   10.57
   2  -7   4   77.47   11.14
   2  -7   4   75.96    6.06
  -2   7  -5   11.82    5.42
  -2   7  -5   -4.29    6.00
  -2   7  -5    5.28    7.05
  -2   7  -5    2.46    6.77
   2  -7   5    5.89    7.43
   2  -7   5    2.87    8.91
   2  -7   5   -3.47    7.94
  -2   7  -6   10.12    6.15
  -2   7  -6   15.80    6.73
  -2   7  -6    6.33    7.65
  -2   7  -6   14.38    7.66
   2  -7   6    8.34    8.08
   2  -7   6   -0.72    7.83
   2  -7   6   10.54    9.33
  -2   7  -7   22.83    7.39
  -2   7  -7   32.60    7.68
  -2   7  -7   28.25    9.10
   2  -7   7   26.25    9.40
   2  -7   7   32.02    9.26
   2  -7   7   25.97   11.15
  -2   7  -8   11.61    7.69
  -2   7  -8    7.99    6.98
  -2   7  -8    6.14    8.50
   2  -7   8   -3.48    8.98
   2  -7   8   -0.47   10.33
   2  -7   8    1.74   10.21
   2  -7   8   -1.53   11.45
  -2   7  -9   12.38    8.20
  -2   7  -9   19.88    8.73
  -2   7  -9   13.82    9.22
   2  -7   9    9.78    9.82
   2  -7   9    0.08   10.42
   2  -7   9    2.43   12.52
  -2   7 -10   16.55    8.95
  -2   7 -10    6.18    9.58
   2  -7  10   23.09   11.14
   2  -7  10    7.34   10.68
   2  -7  10    1.28   13.22
  -2   7 -11    5.84    9.11
  -2   7 -11    5.60    9.94
   2  -7  11    5.56   11.17
   2  -7  11    1.37    8.66
   2  -7  11    4.28   14.16
  -2   7 -12    3.88    9.41
  -2   7 -12    1.99   10.04
   2  -7  12    4.78   12.00
   2  -7  12    1.36    9.24
   2  -7  12    0.43   14.76
  -2   6  15   35.37   12.60
  -2   6  15   24.32   10.45
   2  -6 -15   16.82    9.58
   2  -6 -15   13.47   10.53
   2  -6 -15   10.58    7.81
  -2   6  14    4.99   11.52
  -2   6  14   14.40    9.70
   2  -6 -14    0.15    8.40
   2  -6 -14    1.22    9.62
   2  -6 -14    6.96   10.09
   2  -6 -14    6.25    7.53
  -2   6  13   11.71    8.20
  -2   6  13   19.02    9.56
   2  -6 -13   12.30    8.22
   2  -6 -13   11.21    9.79
   2  -6 -13   14.41    9.45
   2  -6 -13    7.56    9.00
  -2   6  12   83.19   13.14
  -2   6  12   71.39    9.96
  -2   6  12   65.60    9.77
  -2   6  12   64.38   10.74
   2  -6 -12   58.45   10.46
   2  -6 -12   63.63   11.32
   2  -6 -12   48.14   10.31
   2  -6 -12   65.93    9.55
  -2   6  11   12.63   10.13
  -2   6  11   15.11    6.68
  -2   6  11   -0.55    8.96
  -2   6  11   14.74    8.37
   2  -6 -11    7.71    6.86
   2  -6 -11    4.68    5.26
   2  -6 -11   16.58    9.05
   2  -6 -11   13.95    8.35
   2  -6 -11    6.35    7.24
  -2   6  10   48.45   10.55
  -2   6  10   39.85    7.53
  -2   6  10   41.78    9.48
  -2   6  10   43.49    8.77
   2  -6 -10   36.45    7.21
   2  -6 -10   41.47    6.52
   2  -6 -10   39.69    7.58
   2  -6 -10   38.32    7.26
   2  -6 -10   42.91    8.22
  -2   6   9   22.31    8.91
  -2   6   9    5.08    6.05
  -2   6   9    9.96    6.77
  -2   6   9   11.22    7.17
   2  -6  -9   14.62    5.81
   2  -6  -9   12.23    5.44
   2  -6  -9   13.14    7.86
   2  -6  -9   11.90    7.37
   2  -6  -9    7.35    6.74
  -2   6   8  108.84   11.78
  -2   6   8  117.89    9.46
  -2   6   8  101.22   11.04
   2  -6  -8  108.45    8.19
   2  -6  -8  114.56    8.62
   2  -6  -8  111.19   11.46
   2  -6  -8  128.42   11.65
   2  -6  -8  120.72   10.78
  -2   6   7   85.30   10.67
  -2   6   7   97.96    8.81
  -2   6   7   94.17    8.98
  -2   6   7   84.38    4.53
   2  -6  -7   99.96    7.03
   2  -6  -7   90.74    8.08
   2  -6  -7   88.93   10.41
   2  -6  -7   69.89   10.06
   2  -6  -7   86.34    9.95
  -2   6   6   16.04    7.08
  -2   6   6    8.08    5.53
  -2   6   6    9.91    5.71
  -2   6   6    6.36    2.70
   2  -6  -6   11.77    3.61
   2  -6  -6   11.43    5.23
   2  -6  -6   16.25    6.44
   2  -6  -6    7.49    5.97
   2  -6  -6    8.36    6.20
  -2   6   5   13.36    6.62
  -2   6   5    9.60    5.65
  -2   6   5    1.53    6.30
  -2   6   5    5.84    2.73
   2  -6  -5   11.00    3.34
   2  -6  -5    8.29    5.21
   2  -6  -5    6.50    5.66
   2  -6  -5    8.37    5.64
   2  -6  -5   11.52    6.17
  -2   6   4    5.74    6.20
  -2   6   4    9.94    3.06
  -2   6   4    0.54    3.83
  -2   6   4    6.23    5.46
  -2   6   4    6.35    2.78
   2  -6  -4    3.61    2.25
   2  -6  -4    4.61    5.27
   2  -6  -4    5.75    5.20
   2  -6  -4    7.15    5.02
   2  -6  -4    3.32    4.19
  -2   6   3    3.59    6.06
  -2   6   3    3.41    3.44
  -2   6   3   -6.12    5.46
  -2   6   3   -0.68    5.36
  -2   6   3    0.34    2.90
   2  -6  -3    1.99    5.49
   2  -6  -3    1.65    4.30
   2  -6  -3   -4.07    4.14
   2  -6  -3   -0.14    5.47
  -2   6   2    6.63    4.33
  -2   6   2   15.84    6.06
  -2   6   2    6.23    5.66
  -2   6   2   10.48    3.90
   2  -6  -2    9.54    5.89
   2  -6  -2    9.07    4.58
   2  -6  -2    7.74    3.78
   2  -6  -2   12.23    4.28
  -2   6   1  161.72    7.57
  -2   6   1  162.10    9.79
  -2   6   1  152.48    9.56
  -2   6   1  159.43    6.26
  -2   6   1  158.37    7.82
   2  -6  -1  157.80    8.31
   2  -6  -1  174.08    6.40
   2  -6  -1  159.89    6.46
   2  -6  -1  158.21    9.15
  -2   6   0  111.83    3.37
  -2   6   0  110.04    7.80
  -2   6   0  114.24    9.25
  -2   6   0  110.00    4.50
  -2   6   0  116.93    7.47
   2  -6   0  107.55    6.03
   2  -6   0  118.76    9.33
   2  -6   0  116.00    4.21
   2  -6   0  103.42    8.99
   2  -6   0  112.24    4.30
   2  -6   0  123.78    8.13
  -2   6  -1   84.25    4.93
  -2   6  -1   85.66    7.01
  -2   6  -1   88.51    8.04
  -2   6  -1   82.90    9.13
  -2   6  -1   85.05    2.37
  -2   6  -1   84.92    7.99
   2  -6   1   84.12    4.39
   2  -6   1   93.89    9.18
   2  -6   1   97.08    9.01
   2  -6   1   92.95    6.90
  -2   6  -2   17.24    4.06
  -2   6  -2   22.08    6.36
  -2   6  -2   23.83    6.14
  -2   6  -2   18.96    5.74
   2  -6   2   24.33    6.53
   2  -6   2   30.06    7.06
   2  -6   2   19.30    4.19
  -2   6  -3    4.21    3.79
  -2   6  -3   13.30    5.92
  -2   6  -3    5.23    5.87
  -2   6  -3    3.04    5.71
   2  -6   3   11.39    6.35
   2  -6   3   15.97    6.99
   2  -6   3    4.19    3.33
  -2   6  -4   79.62    8.40
  -2   6  -4   70.20    8.43
  -2   6  -4   59.78    9.54
  -2   6  -4   74.90    9.70
   2  -6   4   70.11    9.56
   2  -6   4   73.23    9.80
   2  -6   4   70.83   10.34
   2  -6   4   71.98    5.34
  -2   6  -5   -0.84    4.89
  -2   6  -5    1.36    5.54
  -2   6  -5    6.22    4.88
  -2   6  -5   -2.58    6.35
   2  -6   5    3.24    6.76
   2  -6   5   -7.43    6.63
   2  -6   5   -0.15    7.47
   2  -6   5    4.39    4.09
  -2   6  -6    0.64    5.66
  -2   6  -6   -3.44    5.60
  -2   6  -6    2.20    6.65
  -2   6  -6    5.44    6.93
   2  -6   6   -2.27    7.07
   2  -6   6    0.65    7.27
   2  -6   6    3.76    8.61
  -2   6  -7   50.19    8.04
  -2   6  -7   52.93    7.76
  -2   6  -7   50.86    9.25
  -2   6  -7   61.71    9.19
   2  -6   7   48.44    9.45
   2  -6   7   44.17    8.89
   2  -6   7   51.66   11.08
  -2   6  -8   -6.41    6.84
  -2   6  -8    5.82    6.02
  -2   6  -8    1.26    7.61
   2  -6   8    1.09    8.40
   2  -6   8    2.34    7.86
   2  -6   8    7.69    8.17
   2  -6   8   -4.25    7.61
  -2   6  -9   -2.02    7.67
  -2   6  -9   11.64    6.50
  -2   6  -9   10.09    8.71
   2  -6   9   12.41    9.72
   2  -6   9    8.37   10.86
   2  -6   9    2.69    8.33
   2  -6   9    1.45   12.27
  -2   6 -10    9.04    8.50
  -2   6 -10    5.10    9.01
   2  -6  10    4.24    9.96
   2  -6  10   14.90    8.73
   2  -6  10    5.29   13.12
  -2   6 -11   -2.23    8.59
  -2   6 -11   -3.19    8.92
   2  -6  11    6.01   10.98
   2  -6  11   -8.59    7.88
   2  -6  11    3.62   13.82
  -2   6 -12   -9.29    8.98
  -2   6 -12    3.97    9.57
   2  -6  12   -9.12   11.18
   2  -6  12  -16.78    7.83
   2  -6  12   -5.34    8.27
   2  -6  12  -13.08   13.66
  -2   6 -13   26.56   11.28
   2  -6  13   29.68   13.48
   2  -6  13   24.97    9.92
   2  -6  13   27.12   15.86
  -2   5  15   31.85   12.84
  -2   5  15   26.15   10.34
   2  -5 -15   15.25    9.98
   2  -5 -15   29.96   10.78
   2  -5 -15   11.33    7.87
  -2   5  14   32.06   12.62
  -2   5  14   43.72   10.54
   2  -5 -14   26.16    9.84
   2  -5 -14   23.57   10.99
   2  -5 -14   38.64   11.40
  -2   5  13   71.64   13.34
  -2   5  13   82.20   12.86
   2  -5 -13   58.41   10.58
   2  -5 -13   66.49   11.49
   2  -5 -13   70.80   12.18
   2  -5 -13   56.74   11.10
   2  -5 -13   61.78   10.14
  -2   5  12   49.23   12.39
  -2   5  12   39.65    9.14
  -2   5  12   48.46    9.94
   2  -5 -12   31.16    8.74
   2  -5 -12   44.07   10.47
   2  -5 -12   42.19   10.00
   2  -5 -12   38.00    9.18
  -2   5  11   -8.74    9.94
  -2   5  11    4.26    6.05
  -2   5  11    9.45    7.70
  -2   5  11    6.42    7.90
   2  -5 -11   10.24    7.27
   2  -5 -11    7.96    8.67
   2  -5 -11   -2.15    7.75
   2  -5 -11    0.02    6.26
  -2   5  10   15.27    7.35
  -2   5  10   13.14    6.00
  -2   5  10   18.42    8.98
  -2   5  10   13.91    7.60
   2  -5 -10   10.85    6.70
   2  -5 -10   13.77    6.51
   2  -5 -10   13.61    5.91
   2  -5 -10   14.46    6.78
  -2   5   9   88.74   12.50
  -2   5   9   93.39    8.72
  -2   5   9   69.76   11.46
  -2   5   9   91.04   10.28
  -2   5   9   84.95    6.05
   2  -5  -9   85.32    9.28
   2  -5  -9   93.24   11.88
   2  -5  -9   84.55   11.63
   2  -5  -9   92.60    9.92
  -2   5   8    8.71    7.99
  -2   5   8    5.51    5.05
  -2   5   8    3.07    6.33
  -2   5   8    2.63    6.15
  -2   5   8    5.69    3.17
   2  -5  -8    7.37    5.21
   2  -5  -8    7.43    5.41
   2  -5  -8   -2.08    6.64
   2  -5  -8   -2.85    6.33
   2  -5  -8    1.69    5.75
  -2   5   7   31.77    8.06
  -2   5   7   36.67    6.07
  -2   5   7   38.05    6.85
  -2   5   7   48.89    8.10
  -2   5   7   31.29    4.16
   2  -5  -7   34.23    5.54
   2  -5  -7   36.21    5.50
   2  -5  -7   37.21    7.39
   2  -5  -7   34.65    7.16
   2  -5  -7   31.41    6.70
  -2   5   6  144.84   10.80
  -2   5   6  145.02    8.61
  -2   5   6  134.52    9.31
  -2   5   6  137.06    5.33
   2  -5  -6  148.06    8.22
   2  -5  -6  137.89    7.98
   2  -5  -6  151.72   10.59
   2  -5  -6  158.91   10.57
   2  -5  -6  143.64    9.92
  -2   5   5   31.36    7.38
  -2   5   5   29.77    5.73
  -2   5   5   27.42    7.31
  -2   5   5   26.84    3.65
   2  -5  -5   29.44    4.65
   2  -5  -5   30.96    5.56
   2  -5  -5   24.74    6.33
   2  -5  -5   22.61    6.09
   2  -5  -5   23.49    6.25
  -2   5   4    7.65    6.26
  -2   5   4    8.16    5.17
  -2   5   4   10.05    5.69
  -2   5   4    7.70    3.19
   2  -5  -4    7.90    3.15
   2  -5  -4    8.17    4.87
   2  -5  -4   10.72    5.49
   2  -5  -4    9.72    5.43
   2  -5  -4   10.14    5.84
  -2   5   3   64.62    8.32
  -2   5   3   55.29    4.52
  -2   5   3   50.57    6.44
  -2   5   3   56.61    7.60
  -2   5   3   56.84    4.85
   2  -5  -3   50.44    7.37
   2  -5  -3   57.01    7.00
   2  -5  -3   61.78    7.25
   2  -5  -3   57.26    8.30
  -2   5   2   -5.13    5.52
  -2   5   2    2.62    3.96
  -2   5   2    1.94    3.73
  -2   5   2   -4.42    5.17
  -2   5   2   -1.07    3.46
   2  -5  -2    4.46    5.35
   2  -5  -2   -3.68    3.76
   2  -5  -2    0.70    3.85
   2  -5  -2    3.52    5.43
  -2   5   1    0.90    3.81
  -2   5   1    4.16    5.67
  -2   5   1   -2.98    5.42
  -2   5   1   -2.51    3.44
  -2   5   1    5.20    4.24
   2  -5  -1    4.94    5.53
   2  -5  -1    4.50    3.06
   2  -5  -1    3.05    3.03
   2  -5  -1    3.20    5.05
  -2   5   0  202.20    3.61
  -2   5   0  203.12    8.46
  -2   5   0  207.24    9.92
  -2   5   0  209.28    5.16
  -2   5   0  220.61    9.26
   2  -5   0  204.24    6.37
   2  -5   0  204.72    9.76
   2  -5   0  209.87    5.13
   2  -5   0  220.02    9.58
   2  -5   0  204.51    5.16
   2  -5   0  215.31    8.87
  -2   5  -1    3.19    2.64
  -2   5  -1    1.96    5.06
  -2   5  -1    2.09    5.73
  -2   5  -1    0.61    1.44
  -2   5  -1   -0.64    4.67
   2  -5   1    5.61    2.75
   2  -5   1    1.61    3.97
   2  -5   1    3.41    1.48
   2  -5   1    2.59    5.66
   2  -5   1    4.04    4.21
  -2   5  -2  306.14    7.96
  -2   5  -2  325.69   10.92
  -2   5  -2  315.22   10.88
  -2   5  -2  302.61   10.94
   2  -5   2  313.65   11.22
   2  -5   2  303.14   11.28
   2  -5   2  293.13    8.15
  -2   5  -3   48.49    5.90
  -2   5  -3   53.63    7.78
  -2   5  -3   49.85    6.97
  -2   5  -3   48.59    6.84
   2  -5   3   66.37    8.90
   2  -5   3   54.00    7.88
   2  -5   3   49.55    5.91
  -2   5  -4   56.65    6.90
  -2   5  -4   67.08    7.63
  -2   5  -4   64.16    8.89
  -2   5  -4   63.52    8.93
   2  -5   4   49.96    6.57
   2  -5   4   78.89    9.55
   2  -5   4   63.13    7.40
   2  -5   4   49.54    4.86
  -2   5  -5   40.42    6.19
  -2   5  -5   43.64    7.25
  -2   5  -5   38.74    7.33
  -2   5  -5   37.43    3.09
  -2   5  -5   39.77    7.31
   2  -5   5   42.84    7.53
   2  -5   5   39.83    7.51
   2  -5   5   40.56    8.39
   2  -5   5   42.56    3.15
   2  -5   5   35.24    4.01
  -2   5  -6   14.96    5.91
  -2   5  -6   13.59    5.42
  -2   5  -6   18.76    7.04
  -2   5  -6    6.54    2.84
  -2   5  -6    7.74    2.76
  -2   5  -6   14.83    6.87
   2  -5   6   -1.33    6.56
   2  -5   6   13.74    7.00
   2  -5   6    6.10    6.02
   2  -5   6   10.94    2.86
  -2   5  -7   17.58    6.73
  -2   5  -7   22.05    5.95
  -2   5  -7   20.29    7.58
  -2   5  -7   20.93    3.45
  -2   5  -7   21.14    7.49
   2  -5   7   24.88    7.90
   2  -5   7   19.69    7.55
   2  -5   7   25.85    7.91
   2  -5   7   26.12    9.97
  -2   5  -8    3.69    6.84
  -2   5  -8    1.26    6.43
  -2   5  -8    1.70    7.44
  -2   5  -8    0.77    3.43
  -2   5  -8    2.27    7.24
   2  -5   8   -3.92    7.71
   2  -5   8   -6.14    7.03
   2  -5   8   -0.97    7.17
   2  -5   8   -4.28   10.13
  -2   5  -9   -7.26    7.17
  -2   5  -9    3.03    5.53
  -2   5  -9    5.88    8.03
   2  -5   9   13.41    9.01
   2  -5   9    7.42    7.33
   2  -5   9   -3.42    7.45
   2  -5   9  -14.92   11.23
  -2   5 -10   20.64    9.01
  -2   5 -10   16.59    8.93
   2  -5  10   22.60   10.53
   2  -5  10   21.70   10.26
   2  -5  10   15.80    9.32
  -2   5 -11    6.38    8.95
  -2   5 -11    5.39    8.92
   2  -5  11  -10.89   10.12
   2  -5  11   -1.70    7.87
   2  -5  11   -5.26   13.05
  -2   5 -12   17.23    9.63
  -2   5 -12    7.07    9.53
   2  -5  12    2.69   11.40
   2  -5  12    4.57    8.07
   2  -5  12   11.42   10.17
   2  -5  12   -2.61   13.70
  -2   5 -13   23.35   10.57
  -2   5 -13   17.22   10.16
   2  -5  13   21.68   12.89
   2  -5  13   18.81    9.04
   2  -5  13   31.10   15.10
  -2   4  15   18.39   13.06
  -2   4  15   12.99    9.74
   2  -4 -15    6.57   10.05
   2  -4 -15    3.08    9.63
   2  -4 -15   12.43   10.51
  -2   4  14   35.95   13.32
  -2   4  14   51.40   10.64
   2  -4 -14   36.70   10.44
   2  -4 -14   35.66   10.73
   2  -4 -14   36.76   11.08
  -2   4  13   14.84   12.11
  -2   4  13   -0.89    7.91
  -2   4  13   21.14    9.19
   2  -4 -13    7.23    8.80
   2  -4 -13   12.18    9.29
   2  -4 -13    8.02    7.04
   2  -4 -13    7.46    6.55
  -2   4  12  106.88   14.72
  -2   4  12   93.45   13.80
  -2   4  12  129.80   12.92
   2  -4 -12  107.78   12.88
   2  -4 -12  110.34   13.31
   2  -4 -12  102.72   11.24
   2  -4 -12   86.11   10.76
   2  -4 -12   91.37    9.81
  -2   4  11    3.83   10.62
  -2   4  11    9.73    5.73
  -2   4  11    4.70    9.08
  -2   4  11   14.85    8.10
   2  -4 -11   14.33    7.72
   2  -4 -11   10.82    8.77
   2  -4 -11    8.67    6.18
   2  -4 -11   15.98    6.23
  -2   4  10    3.07    9.90
  -2   4  10   -1.11    6.11
  -2   4  10   -5.52    6.79
  -2   4  10    1.44    7.08
   2  -4 -10    0.62    6.64
   2  -4 -10   -0.67    7.64
   2  -4 -10   -4.14    7.22
   2  -4 -10   -6.98    6.83
  -2   4   9  217.13   12.48
  -2   4   9  212.60   10.03
  -2   4   9  220.15   13.19
  -2   4   9  224.31   12.28
   2  -4  -9  237.26   12.29
   2  -4  -9  234.88   13.91
   2  -4  -9  231.78   13.71
   2  -4  -9  215.76   12.34
  -2   4   8   17.50    8.67
  -2   4   8   13.80    5.01
  -2   4   8   12.93    7.67
  -2   4   8   11.06    6.31
  -2   4   8   15.35    4.14
   2  -4  -8    6.36    5.75
   2  -4  -8    9.07    4.14
   2  -4  -8   14.97    7.25
   2  -4  -8   10.89    6.74
   2  -4  -8   15.01    5.64
  -2   4   7   11.92    7.71
  -2   4   7   13.27    4.77
  -2   4   7   15.27    6.21
  -2   4   7   14.32    5.98
  -2   4   7   12.53    3.65
   2  -4  -7   19.12    5.51
   2  -4  -7   14.02    3.89
   2  -4  -7    9.47    4.87
   2  -4  -7   16.18    4.86
   2  -4  -7    8.66    5.48
  -2   4   6  281.23   12.75
  -2   4   6  290.16    9.57
  -2   4   6  285.93   10.98
  -2   4   6  284.74   10.71
  -2   4   6  272.84    7.60
   2  -4  -6  288.51    9.78
   2  -4  -6  281.41    9.47
   2  -4  -6  272.00    7.41
   2  -4  -6  291.43   12.22
   2  -4  -6  306.24   12.43
   2  -4  -6  280.64   10.96
  -2   4   5  221.05   11.48
  -2   4   5  222.11    8.70
  -2   4   5  232.05   10.33
  -2   4   5  235.95    9.56
  -2   4   5  218.68    6.24
   2  -4  -5  228.44    8.82
   2  -4  -5  229.91    8.27
   2  -4  -5  240.09   10.92
   2  -4  -5  227.75   10.98
   2  -4  -5  226.80   10.20
  -2   4   4   20.60    6.76
  -2   4   4   25.34    5.04
  -2   4   4   16.45    6.07
  -2   4   4   27.44    3.70
   2  -4  -4   25.52    3.75
   2  -4  -4   24.93    4.88
   2  -4  -4   23.74    6.02
   2  -4  -4   17.67    5.77
   2  -4  -4   23.84    6.00
  -2   4   3    7.77    5.85
  -2   4   3    5.14    4.76
  -2   4   3    5.18    5.51
  -2   4   3    5.81    3.15
   2  -4  -3    6.00    3.04
   2  -4  -3   10.77    4.60
   2  -4  -3    6.35    4.99
   2  -4  -3    5.74    4.96
   2  -4  -3    3.59    5.35
  -2   4   2  179.16    8.98
  -2   4   2  174.95    8.36
  -2   4   2  162.90    8.66
  -2   4   2  170.05    5.76
   2  -4  -2  170.83    8.24
   2  -4  -2  180.31    7.62
   2  -4  -2  180.65    7.79
   2  -4  -2  186.28    9.24
  -2   4   1   44.93    7.25
  -2   4   1   44.30    1.99
  -2   4   1   40.26    5.39
  -2   4   1   45.29    6.07
  -2   4   1   50.86    7.49
  -2   4   1   44.94    5.90
  -2   4   1   46.52    5.29
   2  -4  -1   50.91    6.14
   2  -4  -1   41.29    5.87
   2  -4  -1   48.62    5.02
   2  -4  -1   55.23    5.24
   2  -4  -1   43.53    5.99
  -2   4   0  182.16    3.52
  -2   4   0  192.25    7.71
  -2   4   0  177.69    8.81
  -2   4   0  194.45    5.35
  -2   4   0  202.99    7.56
   2  -4   0  187.13    6.23
   2  -4   0  185.53    8.96
   2  -4   0  191.57    5.28
   2  -4   0  189.03    8.41
   2  -4   0  194.07    5.41
   2  -4   0  193.78    8.24
  -2   4  -1    3.13    2.75
  -2   4  -1    3.01    4.87
  -2   4  -1   -0.49    5.48
  -2   4  -1    2.68    1.80
  -2   4  -1   -0.33    4.68
   2  -4   1    4.65    2.97
   2  -4   1    5.46    5.65
   2  -4   1    4.14    1.65
   2  -4   1    4.28    5.42
   2  -4   1    8.73    5.12
  -2   4  -2   66.51    5.05
  -2   4  -2   65.68    5.67
  -2   4  -2   66.43    8.01
  -2   4  -2   62.88    7.98
  -2   4  -2   61.14    7.51
   2  -4   2   66.87    3.27
   2  -4   2   69.37    8.15
   2  -4   2   66.33    8.12
   2  -4   2   65.16    5.64
  -2   4  -3  506.25   10.27
  -2   4  -3  528.54   11.66
  -2   4  -3  515.12   12.83
  -2   4  -3  506.39    3.06
  -2   4  -3  528.36   13.01
   2  -4   3  492.69   12.87
   2  -4   3  522.13   13.20
   2  -4   3  492.05    9.01
  -2   4  -4   52.68    6.81
  -2   4  -4   53.75    6.77
  -2   4  -4   52.09    8.24
  -2   4  -4   42.98    2.91
  -2   4  -4   39.91    2.79
  -2   4  -4   50.52    6.98
   2  -4   4   49.34    6.98
   2  -4   4   36.03    7.16
   2  -4   4   44.91    6.74
   2  -4   4   41.41    2.75
   2  -4   4   42.99    4.41
  -2   4  -5    0.34    4.93
  -2   4  -5    0.71    4.48
  -2   4  -5   -2.21    5.77
  -2   4  -5    1.00    2.52
  -2   4  -5   -0.86    2.49
  -2   4  -5    2.07    5.72
   2  -4   5    4.32    5.95
   2  -4   5   10.83    6.63
   2  -4   5   12.65    7.38
   2  -4   5   -1.04    2.05
   2  -4   5    2.46    2.36
  -2   4  -6   54.77    7.22
  -2   4  -6   60.57    6.75
  -2   4  -6   58.11    7.20
  -2   4  -6   50.04    4.51
  -2   4  -6   55.36    4.69
  -2   4  -6   52.09    7.61
   2  -4   6   58.78    8.88
   2  -4   6   52.42    7.54
   2  -4   6   55.55    8.90
   2  -4   6   50.15    7.36
   2  -4   6   49.39    5.03
  -2   4  -7    6.41    6.20
  -2   4  -7    5.64    4.61
  -2   4  -7    6.94    6.71
  -2   4  -7    2.07    3.53
  -2   4  -7    3.33    3.49
  -2   4  -7    2.45    6.45
   2  -4   7   -0.35    6.67
   2  -4   7    4.94    6.43
   2  -4   7   10.10    6.75
   2  -4   7    1.53    8.83
  -2   4  -8   46.32    8.26
  -2   4  -8   44.23    6.89
  -2   4  -8   52.92    8.64
  -2   4  -8   50.32    6.27
  -2   4  -8   55.37    6.41
  -2   4  -8   53.36    8.68
   2  -4   8   49.52    9.02
   2  -4   8   44.03    8.98
   2  -4   8   52.52    8.47
   2  -4   8   36.17   10.97
  -2   4  -9  109.78   12.06
  -2   4  -9  107.54    8.20
  -2   4  -9  109.25    9.81
  -2   4  -9  106.08    8.08
  -2   4  -9   96.09    7.97
  -2   4  -9  108.21   12.13
   2  -4   9  106.72   12.46
   2  -4   9  108.49   10.73
   2  -4   9  102.84   11.38
   2  -4   9   95.58   15.54
  -2   4 -10   -8.08    7.46
  -2   4 -10    7.49    7.97
  -2   4 -10    0.44    5.01
   2  -4  10    5.60    9.53
   2  -4  10    0.46    6.62
   2  -4  10    5.70    9.25
   2  -4  10   11.31   12.37
  -2   4 -11    5.68    8.80
  -2   4 -11    6.98    8.51
   2  -4  11   -1.62   10.01
   2  -4  11   10.85    7.84
   2  -4  11    4.82   12.92
  -2   4 -12    8.13    9.38
  -2   4 -12    3.93    8.79
   2  -4  12    8.57   11.30
   2  -4  12    4.02    9.70
   2  -4  12   10.66    8.94
   2  -4  12   -3.56   13.11
  -2   4 -13  -10.56    9.10
  -2   4 -13    0.53    8.91
   2  -4  13   -6.04   11.41
   2  -4  13    2.24    8.09
   2  -4  13    2.83    7.81
   2  -4  13    0.27   13.18
  -2   4 -14   19.00   10.90
  -2   4 -14   16.83   10.16
   2  -4  14   10.26   13.10
   2  -4  14   20.16    9.05
   2  -4  14   10.31   10.17
  -2   3  15    4.64   13.06
   2  -3 -15   -6.47    9.51
   2  -3 -15   -3.98    9.77
  -2   3  14   -0.87   12.23
  -2   3  14    7.95    9.19
   2  -3 -14   -7.12    9.22
   2  -3 -14   -3.03   10.57
   2  -3 -14    0.23    9.47
  -2   3  13   10.99    9.00
  -2   3  13    3.07    8.14
  -2   3  13   32.02    9.78
   2  -3 -13    8.05    9.05
   2  -3 -13   15.46    9.09
   2  -3 -13   21.51    9.81
   2  -3 -13    4.44    8.81
  -2   3  12   -0.25   11.67
  -2   3  12   13.33    8.20
  -2   3  12   15.06    8.78
   2  -3 -12    7.31    8.71
   2  -3 -12   13.46    8.70
   2  -3 -12    8.12    8.87
   2  -3 -12   14.29    8.60
  -2   3  11   -0.02   11.09
  -2   3  11    2.44    9.05
  -2   3  11   -1.68    7.92
   2  -3 -11    5.44    7.76
   2  -3 -11    4.90    7.99
   2  -3 -11    5.18    8.16
   2  -3 -11   -0.05    7.57
   2  -3 -11    4.51    5.24
  -2   3  10   18.07   10.56
  -2   3  10   17.02    6.32
  -2   3  10   15.31    7.33
  -2   3  10   20.94    8.01
   2  -3 -10   10.33    7.54
   2  -3 -10   16.62    7.98
   2  -3 -10   14.50    5.02
   2  -3 -10   14.57    8.33
   2  -3 -10   13.42    7.77
   2  -3 -10   19.11    6.51
  -2   3   9    8.37    9.55
  -2   3   9   16.61    5.03
  -2   3   9   14.99    8.19
  -2   3   9   11.80    6.91
   2  -3  -9   13.30    6.86
   2  -3  -9   14.65    5.46
   2  -3  -9   10.85    7.32
   2  -3  -9    5.46    6.98
   2  -3  -9   14.49    5.26
  -2   3   8   46.75    9.91
  -2   3   8   43.28    7.15
  -2   3   8   34.70    6.94
  -2   3   8   43.58    7.42
   2  -3  -8   34.41    7.07
   2  -3  -8   35.61    5.58
   2  -3  -8   36.51    7.74
   2  -3  -8   29.65    7.31
   2  -3  -8   38.42    6.79
  -2   3   7   10.15    7.82
  -2   3   7    5.55    4.05
  -2   3   7   -2.53    5.52
  -2   3   7    7.58    5.61
   2  -3  -7    6.79    5.39
   2  -3  -7    3.79    3.48
   2  -3  -7   13.49    6.43
   2  -3  -7    2.59    6.15
   2  -3  -7    0.84    4.68
  -2   3   6   74.36   10.43
  -2   3   6   72.86    6.12
  -2   3   6   69.61    9.70
  -2   3   6   69.54    7.59
   2  -3  -6   78.49    7.88
   2  -3  -6   69.31    6.10
   2  -3  -6   65.17    9.08
   2  -3  -6   73.90    9.34
   2  -3  -6   68.93    7.59
  -2   3   5  357.02   11.36
  -2   3   5  337.99    8.86
  -2   3   5  353.70   11.13
  -2   3   5  353.31   10.37
  -2   3   5  345.17    8.23
   2  -3  -5  343.92    9.97
   2  -3  -5  352.70    8.89
   2  -3  -5  346.02    8.41
   2  -3  -5  347.36   10.76
   2  -3  -5  345.40   10.79
   2  -3  -5  342.80   10.68
  -2   3   4  114.47    9.38
  -2   3   4  119.75    6.55
  -2   3   4  133.24    8.78
  -2   3   4  129.87    7.39
  -2   3   4  115.58    5.79
   2  -3  -4  116.92    6.65
   2  -3  -4  117.05    6.11
   2  -3  -4  115.39    5.93
   2  -3  -4  133.00    9.03
   2  -3  -4  123.57    9.13
   2  -3  -4  124.95    8.31
  -2   3   3  113.36    8.67
  -2   3   3  108.30    6.45
  -2   3   3  119.34    8.50
  -2   3   3  112.10    5.51
   2  -3  -3  116.13    5.63
   2  -3  -3  116.51    6.25
   2  -3  -3  109.48    6.53
   2  -3  -3  123.79    8.59
   2  -3  -3  117.41    8.21
  -2   3   2   24.47    5.95
  -2   3   2   21.97    4.68
  -2   3   2   21.94    5.85
  -2   3   2   21.39    4.62
  -2   3   2   21.36    3.88
   2  -3  -2   30.56    5.69
   2  -3  -2   21.58    5.39
   2  -3  -2   27.58    5.00
   2  -3  -2   22.58    5.03
   2  -3  -2   27.96    5.66
  -2   3   1    5.33    4.93
  -2   3   1    9.79    4.70
  -2   3   1    0.73    5.38
  -2   3   1    9.96    4.58
  -2   3   1    6.92    3.65
   2  -3  -1    4.56    4.46
   2  -3  -1    1.74    4.65
   2  -3  -1    7.28    3.78
   2  -3  -1    6.12    3.78
   2  -3  -1    5.58    4.91
  -2   3   0  106.06    3.62
  -2   3   0  110.09    6.62
  -2   3   0   98.39    7.53
  -2   3   0  114.70    5.36
  -2   3   0  108.28    6.61
   2  -3   0  110.56    5.69
   2  -3   0  113.94    7.49
   2  -3   0  108.93    5.13
   2  -3   0   98.43    6.46
   2  -3   0  112.15    5.43
   2  -3   0  112.35    7.38
  -2   3  -1    0.40    2.92
  -2   3  -1    4.02    4.68
  -2   3  -1   -3.48    5.00
  -2   3  -1    0.99    2.19
  -2   3  -1   -0.45    4.44
   2  -3   1    4.84    2.71
   2  -3   1    6.86    5.17
   2  -3   1    1.06    4.81
   2  -3   1    0.66    4.12
  -2   3  -2   44.36    5.88
  -2   3  -2   42.72    5.98
  -2   3  -2   43.22    7.03
  -2   3  -2   38.19    2.29
  -2   3  -2   42.28    2.48
  -2   3  -2   48.51    7.44
   2  -3   2   42.26    3.29
   2  -3   2   40.88    6.24
   2  -3   2   47.87    6.33
   2  -3   2   42.39    5.25
  -2   3  -3   79.25    6.46
  -2   3  -3   89.33    6.57
  -2   3  -3   80.41    8.21
  -2   3  -3   73.95    3.18
  -2   3  -3   82.70    3.22
  -2   3  -3   76.27    7.97
   2  -3   3   82.39    7.28
   2  -3   3   76.94    3.53
   2  -3   3   81.06    8.59
   2  -3   3   80.21    8.50
   2  -3   3   78.35    3.29
   2  -3   3   74.02    4.72
  -2   3  -4   31.14    5.36
  -2   3  -4   30.76    5.50
  -2   3  -4   30.88    6.05
  -2   3  -4   30.97    3.73
  -2   3  -4   33.20    3.95
  -2   3  -4   31.92    6.19
   2  -3   4   34.95    6.04
   2  -3   4   26.60    2.94
   2  -3   4   26.06    6.59
   2  -3   4   39.70    5.75
   2  -3   4   29.12    3.44
   2  -3   4   31.19    4.19
  -2   3  -5   48.37    7.58
  -2   3  -5   43.38    5.68
  -2   3  -5   49.48    8.24
  -2   3  -5   44.20    4.41
  -2   3  -5   40.07    4.49
  -2   3  -5   38.45    6.63
   2  -3   5   42.11    6.60
   2  -3   5   40.74    8.58
   2  -3   5   45.12    8.45
   2  -3   5   48.49    4.55
  -2   3  -6   56.75    8.19
  -2   3  -6   57.32    5.84
  -2   3  -6   61.90    8.74
  -2   3  -6   55.84    4.64
  -2   3  -6   62.90    4.83
  -2   3  -6   62.19    8.96
   2  -3   6   64.19    8.38
   2  -3   6   69.21    8.90
   2  -3   6   53.78    6.60
   2  -3   6   72.90   10.97
   2  -3   6   59.19    5.42
  -2   3  -7  194.49   11.17
  -2   3  -7  185.20    8.49
  -2   3  -7  185.10   11.03
  -2   3  -7  189.00    7.17
  -2   3  -7  188.46    7.26
  -2   3  -7  187.45   11.42
   2  -3   7  191.96   11.01
   2  -3   7  196.60   11.77
   2  -3   7  174.70   10.68
   2  -3   7  196.07   13.63
  -2   3  -8    0.61    6.54
  -2   3  -8    4.75    4.05
  -2   3  -8    1.55    6.31
  -2   3  -8    2.49    3.71
  -2   3  -8    2.09    3.59
  -2   3  -8    0.64    6.36
   2  -3   8   -3.65    7.01
   2  -3   8    2.14    5.84
   2  -3   8   -1.78    6.08
   2  -3   8    0.99    9.39
  -2   3  -9  105.86   11.68
  -2   3  -9   89.19    7.77
  -2   3  -9   82.85   10.89
  -2   3  -9   93.04    7.46
  -2   3  -9   95.66    7.59
  -2   3  -9   90.43   11.12
   2  -3   9  101.66   12.09
   2  -3   9  104.32   11.39
   2  -3   9   82.43   10.30
   2  -3   9   92.74   14.94
  -2   3 -10  249.54   15.13
  -2   3 -10  258.35   14.38
  -2   3 -10  248.57   11.56
  -2   3 -10  244.14   11.56
   2  -3  10  260.92   15.71
   2  -3  10  268.01   14.03
   2  -3  10  239.72   13.39
   2  -3  10  260.25   18.57
  -2   3 -11    3.86    8.38
  -2   3 -11   -2.79    7.38
  -2   3 -11   -2.28    5.13
  -2   3 -11    3.10    5.13
   2  -3  11   -3.30    7.05
   2  -3  11    2.98    8.40
   2  -3  11   -9.20    7.14
   2  -3  11    7.76    7.87
   2  -3  11    9.82   12.41
  -2   3 -12   -1.98    8.74
  -2   3 -12    5.85    8.29
   2  -3  12    3.73   10.97
   2  -3  12    7.62    7.86
   2  -3  12    6.29    6.89
   2  -3  12    3.82   12.42
  -2   3 -13  -13.87    8.79
  -2   3 -13    2.56    8.56
   2  -3  13   -1.72   11.54
   2  -3  13    3.97    7.90
   2  -3  13    1.82    7.13
   2  -3  13   -2.25   12.70
  -2   3 -14    6.02   10.24
  -2   3 -14   -2.82    9.01
   2  -3  14    8.24   12.64
   2  -3  14   10.75   12.96
  -2   2  14    3.46   13.10
  -2   2  14   13.11    9.42
   2  -2 -14   -2.07    6.54
   2  -2 -14    4.28    8.45
   2  -2 -14    3.19    9.42
  -2   2  13   32.80   13.44
  -2   2  13   35.29    9.25
  -2   2  13   24.72    9.91
   2  -2 -13   21.44   10.01
   2  -2 -13   29.44    9.34
   2  -2 -13   27.56   10.06
   2  -2 -13   26.05    9.42
  -2   2  12   11.77   12.63
  -2   2  12   13.71    8.13
  -2   2  12   19.53    9.18
   2  -2 -12    0.35    8.66
   2  -2 -12   20.17    8.48
   2  -2 -12   17.99    9.08
   2  -2 -12    8.31    8.40
  -2   2  11    3.34   11.29
  -2   2  11   15.31    9.13
  -2   2  11   11.05    8.39
   2  -2 -11   13.74    8.36
   2  -2 -11    7.88    7.67
   2  -2 -11    5.21    5.74
   2  -2 -11    1.67    8.25
   2  -2 -11    2.98    5.50
  -2   2  10    6.20   10.69
  -2   2  10    3.67    6.92
  -2   2  10   10.88    7.63
   2  -2 -10    2.28    7.57
   2  -2 -10    1.55    7.01
   2  -2 -10    4.06    5.29
   2  -2 -10    2.68    7.60
   2  -2 -10   -2.43    7.03
   2  -2 -10   -0.05    5.25
  -2   2   9   68.94   11.45
  -2   2   9   59.51    6.41
  -2   2   9   62.16    9.46
  -2   2   9   72.89   10.09
   2  -2  -9   60.34    8.84
   2  -2  -9   81.16   10.40
   2  -2  -9   71.02    7.64
   2  -2  -9   76.42   10.81
   2  -2  -9   57.55    8.69
   2  -2  -9   63.53    6.97
  -2   2   8   15.12    9.26
  -2   2   8   16.83    4.94
  -2   2   8   17.95    6.33
  -2   2   8   22.97    6.94
   2  -2  -8   29.13    7.20
   2  -2  -8   15.68    6.62
   2  -2  -8   14.32    4.84
   2  -2  -8   19.83    5.60
   2  -2  -8   20.08    6.83
   2  -2  -8   18.14    4.68
  -2   2   7    4.90    8.09
  -2   2   7    3.80    4.35
  -2   2   7    2.22    5.42
  -2   2   7    7.25    5.70
   2  -2  -7   -0.12    5.61
   2  -2  -7    2.48    5.82
   2  -2  -7    1.47    4.03
   2  -2  -7   -2.31    6.07
   2  -2  -7    2.67    6.03
   2  -2  -7    6.34    4.16
  -2   2   6    6.40    7.82
  -2   2   6    5.13    3.42
  -2   2   6    6.57    5.59
  -2   2   6   -0.14    5.21
   2  -2  -6    3.54    5.37
   2  -2  -6    0.63    3.73
   2  -2  -6    4.26    5.95
   2  -2  -6   -2.80    5.59
   2  -2  -6    0.54    4.00
  -2   2   5   12.48    7.50
  -2   2   5    7.94    3.43
  -2   2   5    6.04    6.77
  -2   2   5    7.08    5.10
   2  -2  -5   10.90    5.26
   2  -2  -5    5.03    3.75
   2  -2  -5    6.60    5.73
   2  -2  -5    2.45    5.76
   2  -2  -5    3.04    4.31
  -2   2   4  525.08   13.38
  -2   2   4  535.27    8.79
  -2   2   4  562.26   12.16
  -2   2   4  540.66   10.59
   2  -2  -4  555.52   11.42
   2  -2  -4  551.81   11.65
   2  -2  -4  535.92    8.46
   2  -2  -4  538.02   10.10
   2  -2  -4  549.32   12.84
   2  -2  -4  580.78   13.22
   2  -2  -4  543.06   11.04
  -2   2   3    8.26    6.36
  -2   2   3    2.62    3.20
  -2   2   3    6.91    5.42
  -2   2   3    4.37    3.95
  -2   2   3    8.28    3.99
   2  -2  -3    3.52    4.07
   2  -2  -3   -4.59    5.34
   2  -2  -3    3.61    2.87
   2  -2  -3    1.89    4.17
   2  -2  -3   10.10    5.41
   2  -2  -3    6.94    5.27
   2  -2  -3    5.46    4.53
  -2   2   2   17.28    5.68
  -2   2   2   16.02    4.27
  -2   2   2   22.75    5.77
  -2   2   2   17.34    4.13
   2  -2  -2   12.42    5.30
   2  -2  -2   14.07    3.39
   2  -2  -2   15.36    5.02
   2  -2  -2   21.76    5.08
   2  -2  -2   14.82    3.69
  -2   2   1  660.31   10.22
  -2   2   1  659.35    9.00
  -2   2   1  652.13   10.12
  -2   2   1  661.45    9.96
  -2   2   1  658.32    8.87
   2  -2  -1  674.41   10.64
   2  -2  -1  667.64    9.24
   2  -2  -1  661.29    9.88
   2  -2  -1  686.64   10.28
   2  -2  -1  668.85   10.02
  -2   2   0  208.54    6.46
  -2   2   0  217.28    4.87
  -2   2   0  201.77    7.88
  -2   2   0  218.38    5.88
  -2   2   0  203.70    7.01
   2  -2   0  213.81    6.69
   2  -2   0  220.27    7.26
   2  -2   0  208.92    5.74
   2  -2   0  212.66    5.68
   2  -2   0  215.26    6.04
   2  -2   0  213.69    7.71
  -2   2  -1   89.62    5.02
  -2   2  -1   95.54    6.74
  -2   2  -1   82.13    6.43
  -2   2  -1   85.34    7.00
   2  -2   1   93.59    4.76
   2  -2   1  103.20    7.31
   2  -2   1   85.20    5.71
   2  -2   1   82.64    6.30
  -2   2  -2  505.49    8.44
  -2   2  -2  523.03    9.43
  -2   2  -2  511.41    9.68
  -2   2  -2  504.56    5.84
  -2   2  -2  520.10   10.36
   2  -2   2  510.99    6.73
   2  -2   2  528.59    9.78
   2  -2   2  520.86   10.05
   2  -2   2  515.93    8.43
  -2   2  -3   52.60    6.33
  -2   2  -3   53.20    5.12
  -2   2  -3   58.31    7.61
  -2   2  -3   48.93    3.77
  -2   2  -3   53.86    4.07
  -2   2  -3   56.08    7.47
   2  -2   3   48.99    6.02
   2  -2   3   50.93    3.92
   2  -2   3   56.26    8.18
   2  -2   3   53.71    7.83
   2  -2   3   55.14    3.97
   2  -2   3   43.89    5.34
  -2   2  -4   29.20    5.37
  -2   2  -4   37.93    4.76
  -2   2  -4   30.87    5.90
  -2   2  -4   35.53    3.72
  -2   2  -4   34.47    3.97
  -2   2  -4   36.42    5.86
   2  -2   4   31.66    5.33
   2  -2   4   34.62    4.02
   2  -2   4   42.98    6.48
   2  -2   4   34.13    4.90
   2  -2   4   30.07    7.09
   2  -2   4   31.71    4.61
   2  -2   4   33.82    4.51
  -2   2  -5   15.87    5.64
  -2   2  -5   15.83    3.57
  -2   2  -5   15.93    5.56
  -2   2  -5   15.92    3.31
  -2   2  -5   13.90    3.25
  -2   2  -5   23.87    5.93
   2  -2   5   14.86    5.47
   2  -2   5   16.53    6.05
   2  -2   5   23.43    6.31
   2  -2   5   26.76    7.80
   2  -2   5   14.12    3.76
  -2   2  -6   60.38    8.56
  -2   2  -6   56.68    5.74
  -2   2  -6   55.16    6.30
  -2   2  -6   60.79    5.40
  -2   2  -6   57.05    5.60
  -2   2  -6   52.70    8.35
   2  -2   6   59.87    8.05
   2  -2   6   67.98    8.58
   2  -2   6   52.25    8.48
   2  -2   6   64.54    9.45
   2  -2   6   64.83    5.45
  -2   2  -7   69.16    9.12
  -2   2  -7   74.88    6.06
  -2   2  -7   74.79    8.61
  -2   2  -7   66.94    6.08
  -2   2  -7   70.98    6.23
  -2   2  -7   66.21    8.49
   2  -2   7   79.59    8.95
   2  -2   7   66.33    8.38
   2  -2   7   75.22    8.65
   2  -2   7   75.14   11.58
  -2   2  -8   79.34    9.90
  -2   2  -8   72.72    6.18
  -2   2  -8   68.49    9.03
  -2   2  -8   73.03    7.79
  -2   2  -8   68.99    7.77
  -2   2  -8   65.66    4.41
  -2   2  -8   61.32    9.27
   2  -2   8   64.77    9.90
   2  -2   8   72.78    8.58
   2  -2   8   66.11    9.06
   2  -2   8   74.56   10.80
  -2   2  -9   -4.09    6.74
  -2   2  -9    2.00    3.95
  -2   2  -9   -1.02    5.92
  -2   2  -9    1.33    5.54
  -2   2  -9    3.80    5.51
  -2   2  -9    0.57    6.16
   2  -2   9   -1.00    7.58
   2  -2   9    3.72    5.70
   2  -2   9    0.72    6.22
   2  -2   9   -2.07    9.84
  -2   2 -10  140.30   13.09
  -2   2 -10  143.02   11.63
  -2   2 -10  131.82   10.57
  -2   2 -10  137.92   10.60
   2  -2  10  125.79   13.41
   2  -2  10  121.74   11.64
   2  -2  10  143.17   13.03
   2  -2  10  145.90    9.75
   2  -2  10  131.21   12.52
  -2   2 -11   75.63   10.95
  -2   2 -11   65.94    9.67
  -2   2 -11   71.69   10.64
  -2   2 -11   74.48    9.17
   2  -2  11   69.87   11.92
   2  -2  11   67.25    9.57
   2  -2  11   64.10    9.34
   2  -2  11   88.14   10.91
   2  -2  11   70.92   13.31
  -2   2 -12   -1.43    8.70
  -2   2 -12   -3.50    7.23
  -2   2 -12    1.07    6.02
  -2   2 -12   -6.44    5.50
   2  -2  12   -6.45   10.09
   2  -2  12   -2.98    7.31
   2  -2  12    5.27    6.29
   2  -2  12    4.80   11.75
  -2   2 -13   46.94   11.10
  -2   2 -13   49.60    9.79
  -2   2 -13   42.77    8.06
   2  -2  13   51.35   12.72
   2  -2  13   37.02    9.04
   2  -2  13   42.48    8.26
   2  -2  13   45.40   13.12
  -2   2 -14   -5.61    9.74
  -2   2 -14   -4.61    7.92
   2  -2  14   -3.03   11.97
   2  -2  14    4.43    7.77
   2  -2  14    0.06   11.80
  -2   2 -15   -3.96   10.02
  -2   2 -15   -1.00    8.66
   2  -2  15   22.47   13.62
   2  -2  15   12.92   12.50
  -2   1  14    5.81   13.51
  -2   1  14   -6.35    8.53
  -2   1  14   20.25   10.03
   2  -1 -14    0.63    9.69
   2  -1 -14    0.93    7.98
   2  -1 -14    1.60    9.18
  -2   1  13    3.41   12.71
  -2   1  13    4.72    8.48
  -2   1  13   20.70    9.91
   2  -1 -13    6.42    9.61
   2  -1 -13   12.61    8.12
   2  -1 -13   12.48    9.32
   2  -1 -13    8.74    8.46
  -2   1  12   27.76   13.24
  -2   1  12   24.15    8.81
  -2   1  12   37.26   10.07
   2  -1 -12   28.15   10.03
   2  -1 -12   25.16    8.41
   2  -1 -12   30.80    7.64
   2  -1 -12   24.94    9.21
   2  -1 -12   18.64    8.58
  -2   1  11   -0.93   11.40
  -2   1  11    2.09    7.37
  -2   1  11   -5.93    8.19
   2  -1 -11    5.77    8.57
   2  -1 -11    4.22    7.18
   2  -1 -11    9.02    6.41
   2  -1 -11    4.22    8.00
   2  -1 -11    3.74    7.50
  -2   1  10   20.35   11.39
  -2   1  10    7.02    8.70
  -2   1  10    8.97    8.16
   2  -1 -10   11.17    6.06
   2  -1 -10   10.08    7.18
   2  -1 -10   11.91    6.33
   2  -1 -10   10.86    7.74
   2  -1 -10   14.51    7.62
  -2   1   9   53.09   11.37
  -2   1   9   51.37    8.11
  -2   1   9   49.97    8.67
   2  -1  -9   54.33    8.91
   2  -1  -9   51.08    8.07
   2  -1  -9   50.92    7.18
   2  -1  -9   51.40    8.60
   2  -1  -9   53.49    8.38
   2  -1  -9   57.79    6.93
  -2   1   8   51.30   10.65
  -2   1   8   56.73    6.39
  -2   1   8   55.13    7.66
  -2   1   8   57.73    9.30
   2  -1  -8   47.91    8.22
   2  -1  -8   59.96    8.81
   2  -1  -8   61.02    7.80
   2  -1  -8   61.78    7.72
   2  -1  -8   60.56    7.58
   2  -1  -8   47.51    6.55
  -2   1   7   27.38    9.06
  -2   1   7   32.03    4.18
  -2   1   7   31.31    6.57
  -2   1   7   38.77    7.02
   2  -1  -7   33.38    7.11
   2  -1  -7   32.80    6.48
   2  -1  -7   34.41    5.75
   2  -1  -7   31.09    6.89
   2  -1  -7   35.46    6.89
   2  -1  -7   30.12    4.43
  -2   1   6  287.58   13.56
  -2   1   6  265.39    7.12
  -2   1   6  278.36   10.78
  -2   1   6  261.36   10.54
   2  -1  -6  276.20   11.43
   2  -1  -6  263.27   10.82
   2  -1  -6  275.64    9.51
   2  -1  -6  281.97   11.67
   2  -1  -6  270.83   11.61
   2  -1  -6  259.46    8.70
  -2   1   5   50.56    8.60
  -2   1   5   40.92    4.09
  -2   1   5   38.05    6.39
  -2   1   5   49.01    6.38
   2  -1  -5   38.04    6.23
   2  -1  -5   45.95    7.57
   2  -1  -5   42.09    6.09
   2  -1  -5   40.68    6.61
   2  -1  -5   46.00    6.64
   2  -1  -5   40.47    5.33
  -2   1   4   67.02    9.77
  -2   1   4   63.59    4.56
  -2   1   4   67.12    7.65
  -2   1   4   72.75    6.56
  -2   1   4   66.26    6.17
   2  -1  -4   79.58    7.82
   2  -1  -4   62.78    7.80
   2  -1  -4   66.78    6.22
   2  -1  -4   65.50    8.11
   2  -1  -4   60.78    8.31
   2  -1  -4   78.00    6.77
  -2   1   3  445.38   11.95
  -2   1   3  452.64    6.67
  -2   1   3  458.05   10.73
  -2   1   3  448.27    9.28
   2  -1  -3  462.61   10.47
   2  -1  -3  456.15   10.86
   2  -1  -3  441.93    5.99
   2  -1  -3  462.96    9.33
   2  -1  -3  454.75   11.26
   2  -1  -3  458.22   11.45
   2  -1  -3  474.57    9.28
  -2   1   2  713.82   12.14
  -2   1   2  707.83    7.13
  -2   1   2  724.79   11.72
  -2   1   2  714.63    8.31
  -2   1   2  725.19   10.08
   2  -1  -2  719.25   10.81
   2  -1  -2  708.81    6.89
   2  -1  -2  725.53   10.16
   2  -1  -2  729.35   11.96
   2  -1  -2  757.63   12.25
   2  -1  -2  712.43   10.48
  -2   1   1  123.21    6.92
  -2   1   1  132.33    7.58
  -2   1   1  114.53    8.88
  -2   1   1  121.25    5.86
   2  -1  -1  114.60    6.92
   2  -1  -1  119.63    4.69
   2  -1  -1  130.14    6.83
   2  -1  -1  120.05    7.14
   2  -1  -1  125.07    5.32
  -2   1   0   61.18    4.44
  -2   1   0   77.79    7.07
  -2   1   0   73.81    5.46
  -2   1   0   82.58    5.80
   2  -1   0   71.57    5.77
   2  -1   0   71.87    5.00
   2  -1   0   69.62    5.33
   2  -1   0   74.38    6.25
  -2   1  -1   15.75    3.21
  -2   1  -1    8.02    4.16
  -2   1  -1   16.29    4.52
   2  -1   1   14.17    3.54
   2  -1   1   12.58    2.86
   2  -1   1   14.58    4.05
  -2   1  -2  709.11    8.80
  -2   1  -2  704.52    9.58
  -2   1  -2  703.21    8.87
  -2   1  -2  722.10    7.76
  -2   1  -2  719.27   10.92
   2  -1   2  693.25    8.40
   2  -1   2  718.51   11.44
   2  -1   2  696.95    8.79
   2  -1   2  706.85    9.15
  -2   1  -3  240.05    8.15
  -2   1  -3  239.49    8.25
  -2   1  -3  229.53    6.43
  -2   1  -3  228.40    5.74
  -2   1  -3  229.38    5.95
  -2   1  -3  237.54    8.40
   2  -1   3  227.35    6.26
   2  -1   3  237.91    6.44
   2  -1   3  238.89    9.32
   2  -1   3  233.18    8.74
   2  -1   3  242.35    9.11
   2  -1   3  237.49    6.55
   2  -1   3  230.24    6.21
  -2   1  -4   12.25    5.17
  -2   1  -4   23.36    3.25
  -2   1  -4   21.20    5.24
  -2   1  -4   18.09    3.62
  -2   1  -4   21.49    3.76
  -2   1  -4   27.64    5.27
   2  -1   4   21.98    4.63
   2  -1   4   24.85    3.62
   2  -1   4   20.16    5.79
   2  -1   4   20.34    5.91
   2  -1   4   19.44    5.08
   2  -1   4   16.00    3.53
  -2   1  -5  232.91    9.92
  -2   1  -5  223.92    5.29
  -2   1  -5  223.44    8.98
  -2   1  -5  220.47    7.13
  -2   1  -5  221.92    8.25
  -2   1  -5  229.87    9.30
   2  -1   5  221.24    8.53
   2  -1   5  219.10    9.56
   2  -1   5  220.67    9.76
   2  -1   5  213.47   11.27
   2  -1   5  223.97    7.32
  -2   1  -6   93.83    8.98
  -2   1  -6   86.67    4.80
  -2   1  -6   97.09    7.87
  -2   1  -6   90.57    6.39
  -2   1  -6   88.18    6.68
  -2   1  -6  112.21    8.46
   2  -1   6   81.91    8.08
   2  -1   6   85.74    8.40
   2  -1   6   87.87    8.52
   2  -1   6   92.27   11.32
   2  -1   6   86.57    6.46
  -2   1  -7   56.25    8.88
  -2   1  -7   49.70    3.94
  -2   1  -7   56.22    7.76
  -2   1  -7   47.87    6.30
  -2   1  -7   45.62    6.61
  -2   1  -7   45.04    6.47
   2  -1   7   49.36    7.30
   2  -1   7   46.71    7.69
   2  -1   7   53.50    8.31
   2  -1   7   49.33    9.29
  -2   1  -8   37.32    6.05
  -2   1  -8   37.27    4.61
  -2   1  -8   48.21    7.84
  -2   1  -8   37.44    5.67
  -2   1  -8   42.49    6.41
  -2   1  -8   35.83    4.47
  -2   1  -8   39.46    6.68
   2  -1   8   36.92    7.68
   2  -1   8   38.10    6.35
   2  -1   8   34.15    6.97
   2  -1   8   36.40    9.56
  -2   1  -9   80.52   10.66
  -2   1  -9   78.00    8.94
  -2   1  -9   74.26    7.97
  -2   1  -9   74.11    8.04
  -2   1  -9   68.60    5.20
  -2   1  -9   66.90    9.24
   2  -1   9   75.66    9.55
   2  -1   9   66.38    8.44
   2  -1   9   70.31    9.31
   2  -1   9   69.30    8.08
   2  -1   9   68.12   10.71
  -2   1 -10   69.55    9.88
  -2   1 -10   63.16    9.18
  -2   1 -10   51.91    8.13
  -2   1 -10   53.23    8.30
  -2   1 -10   63.30    9.88
   2  -1  10   68.39   10.30
   2  -1  10   65.44    8.73
   2  -1  10   55.52    8.34
   2  -1  10   54.59    8.60
   2  -1  10   48.93   11.37
  -2   1 -11    2.27    8.08
  -2   1 -11    3.49    6.61
  -2   1 -11    1.70    5.96
  -2   1 -11    8.89    6.06
   2  -1  11    7.62    9.60
   2  -1  11    7.41    6.06
   2  -1  11   -6.34    8.36
   2  -1  11    0.54    5.29
   2  -1  11   -3.05   10.26
  -2   1 -12    1.79    8.38
  -2   1 -12    6.64    7.09
  -2   1 -12    0.37    6.38
  -2   1 -12    6.37    6.26
   2  -1  12   14.10   10.80
   2  -1  12    2.35    7.40
   2  -1  12    4.97    7.13
   2  -1  12    7.40   11.24
  -2   1 -13   33.30   10.09
  -2   1 -13   36.07    8.63
  -2   1 -13   30.47    7.98
  -2   1 -13   38.40    7.92
   2  -1  13   40.64   12.42
   2  -1  13   29.98    8.53
   2  -1  13   32.99    8.60
   2  -1  13   54.76   13.20
  -2   1 -14   30.41   10.87
  -2   1 -14   33.35    9.14
  -2   1 -14   32.43    8.59
  -2   1 -14   29.29    8.12
   2  -1  14   23.75   12.54
   2  -1  14   27.90    8.80
   2  -1  14   33.48    9.94
  -2   1 -15    7.08   10.31
  -2   1 -15   17.17    8.77
  -2   1 -15    8.05    9.81
   2  -1  15   15.28   13.16
   2  -1  15   24.87   12.61
  -2   0  14   16.36   14.53
  -2   0  14    3.40   11.22
  -2   0  14   -1.68    9.97
   2   0 -14   12.33   10.67
   2   0 -14   19.45   10.53
   2   0 -14   20.42    9.83
  -2   0  13    4.84   12.84
  -2   0  13    0.84    8.47
  -2   0  13    6.45    9.85
   2   0 -13    7.42    9.69
   2   0 -13    1.04    9.03
   2   0 -13   -1.67    7.25
   2   0 -13   14.29    8.72
   2   0 -13    5.22    8.11
  -2   0  12   36.74   13.85
  -2   0  12   37.56    9.57
  -2   0  12   44.57   10.85
   2   0 -12   42.30    8.72
   2   0 -12   37.47    8.61
   2   0 -12   36.45    8.59
   2   0 -12   35.67    9.57
   2   0 -12   42.44    9.33
  -2   0  11   20.25    9.16
  -2   0  11   20.38    8.35
  -2   0  11   24.04    9.91
   2   0 -11   29.07    9.84
   2   0 -11   22.59    8.94
   2   0 -11   19.15    7.53
   2   0 -11    9.51    8.20
   2   0 -11   20.72    7.99
  -2   0  10  -11.04   11.07
  -2   0  10   12.51    7.63
  -2   0  10    0.40    8.37
   2   0 -10    0.57    8.04
   2   0 -10    5.07    6.38
   2   0 -10    0.78    6.37
   2   0 -10    1.80    7.13
   2   0 -10   11.61    7.19
  -2   0   9    3.29   10.30
  -2   0   9   -1.16    6.64
  -2   0   9   -2.69    7.67
   2   0  -9   -2.28    7.40
   2   0  -9   -0.49    5.78
   2   0  -9    6.73    6.11
   2   0  -9   10.47    7.01
   2   0  -9    2.08    6.29
  -2   0   8   86.00   11.52
  -2   0   8   67.10    6.38
  -2   0   8   85.66    9.62
  -2   0   8   76.56   10.56
   2   0  -8   77.18   10.75
   2   0  -8   64.87    8.47
   2   0  -8   78.09    8.79
   2   0  -8   76.27    9.84
   2   0  -8   73.69    9.82
   2   0  -8   72.49    5.96
  -2   0   7   12.14    8.70
  -2   0   7   15.82    4.09
  -2   0   7   15.08    6.14
  -2   0   7   18.43    6.73
   2   0  -7   12.24    6.66
   2   0  -7   14.28    5.53
   2   0  -7   13.62    5.57
   2   0  -7   18.71    6.31
   2   0  -7   21.53    6.25
   2   0  -7   18.03    3.94
  -2   0   6   75.37   11.46
  -2   0   6   80.40    5.38
  -2   0   6   84.12    8.62
  -2   0   6   83.02    8.84
   2   0  -6   85.33    9.34
   2   0  -6   78.49    7.70
   2   0  -6   78.56    7.83
   2   0  -6   79.75    8.78
   2   0  -6   74.99    8.70
   2   0  -6   76.67    5.66
  -2   0   5  284.49   11.15
  -2   0   5  275.87    6.51
  -2   0   5  280.15   10.75
  -2   0   5  281.12   10.41
   2   0  -5  278.16   11.21
   2   0  -5  276.77    9.87
   2   0  -5  281.88   10.05
   2   0  -5  281.87   10.95
   2   0  -5  305.31   11.18
   2   0  -5  276.18    7.60
  -2   0   4   25.98    7.56
  -2   0   4   22.17    3.18
  -2   0   4   17.38    5.72
  -2   0   4   25.04    5.48
  -2   0   4   16.81    5.33
   2   0  -4   18.33    6.02
   2   0  -4   18.68    5.14
   2   0  -4   14.08    5.03
   2   0  -4   11.75    5.57
   2   0  -4   16.46    5.54
   2   0  -4   18.88    3.46
  -2   0   3  493.21   12.60
  -2   0   3  473.88    5.58
  -2   0   3  497.80   11.35
  -2   0   3  478.59    9.22
  -2   0   3  467.48   11.16
   2   0  -3  489.01   10.37
   2   0  -3  490.26   10.65
   2   0  -3  484.56   10.48
   2   0  -3  490.04   11.32
   2   0  -3  513.07   11.74
   2   0  -3  484.93    8.25
  -2   0   2   49.03    6.71
  -2   0   2   39.58    2.14
  -2   0   2   42.23    5.81
  -2   0   2   47.63    5.63
  -2   0   2   46.52    6.96
   2   0  -2   46.84    5.47
   2   0  -2   42.27    4.72
   2   0  -2   45.12    6.98
   2   0  -2   41.78    5.69
   2   0  -2   45.60    5.08
  -2   0   1  487.74    9.39
  -2   0   1  492.11    9.54
  -2   0   1  475.86    5.53
  -2   0   1  484.53    8.95
   2   0  -1  482.40    9.21
   2   0  -1  482.39    4.55
   2   0  -1  495.06    9.01
   2   0  -1  498.81    8.47
   2   0  -1  507.05    8.75
   2   0  -1  477.70    8.02
  -2   0   0   34.54    5.28
  -2   0   0   19.23    4.38
  -2   0   0   19.42    3.98
   2   0   0   21.50    4.32
   2   0   0   21.73    3.29
   2   0   0   22.99    4.11
   2   0   0   26.06    3.07
   2   0   0   23.81    3.92
   2   0   0   19.54    3.90
  -2   0  -1   43.89    2.25
  -2   0  -1   48.69    4.93
  -2   0  -1   57.35    4.84
  -2   0  -1   49.76    5.40
   2   0   1   44.29    3.90
   2   0   1   38.83    5.24
   2   0   1   54.87    4.44
   2   0   1   56.41    3.26
   2   0   1   45.00    3.89
  -2   0  -2    8.61    4.01
  -2   0  -2    0.89    3.13
  -2   0  -2    4.82    2.50
  -2   0  -2    7.57    4.28
   2   0   2    3.63    1.73
   2   0   2    9.06    3.66
   2   0   2    5.29    3.33
   2   0   2    7.50    4.40
   2   0   2   11.51    4.14
   2   0   2    2.50    3.31
   2   0   2    3.89    3.82
  -2   0  -3   92.25    7.01
  -2   0  -3   86.55    6.12
  -2   0  -3   76.45    4.17
  -2   0  -3   86.07    5.66
  -2   0  -3   88.90    6.04
  -2   0  -3   83.70    6.48
   2   0   3   84.04    4.62
   2   0   3   85.87    5.71
   2   0   3   86.64    7.53
   2   0   3   72.26    7.03
   2   0   3   91.49    7.54
   2   0   3   88.64    5.76
  -2   0  -4   26.70    5.60
  -2   0  -4   17.37    2.53
  -2   0  -4   22.83    4.58
  -2   0  -4   16.20    4.32
  -2   0  -4   23.65    4.41
  -2   0  -4   24.00    4.80
   2   0   4   26.08    4.92
   2   0   4   22.62    4.42
   2   0   4   18.24    5.46
   2   0   4   19.10    5.82
   2   0   4   17.43    4.88
   2   0   4   22.50    4.31
  -2   0  -5   13.26    5.56
  -2   0  -5    7.68    2.11
  -2   0  -5    6.24    4.47
  -2   0  -5    4.44    4.21
  -2   0  -5    7.68    4.39
  -2   0  -5   10.51    5.59
   2   0   5    7.44    4.75
   2   0   5    5.94    4.20
   2   0   5    8.57    5.33
   2   0   5    7.40    5.41
   2   0   5    2.30    6.63
   2   0   5    8.75    4.20
  -2   0  -6  251.72   10.74
  -2   0  -6  237.63    4.64
  -2   0  -6  252.33    8.83
  -2   0  -6  238.43    8.78
  -2   0  -6  256.50    9.17
  -2   0  -6  250.63    9.09
   2   0   6  249.77    9.68
   2   0   6  241.56    9.72
   2   0   6  247.73    8.85
   2   0   6  248.13   12.04
   2   0   6  246.15    8.80
  -2   0  -7    4.86    5.94
  -2   0  -7   -1.65    4.43
  -2   0  -7    3.99    4.71
  -2   0  -7   -2.06    4.47
  -2   0  -7    2.95    4.61
   2   0   7   -2.61    6.14
   2   0   7    1.07    5.21
   2   0   7   -0.95    5.77
   2   0   7    1.59    7.74
  -2   0  -8    8.99    6.39
  -2   0  -8    5.89    4.78
  -2   0  -8    5.34    4.92
  -2   0  -8    7.09    4.91
  -2   0  -8    9.28    3.19
  -2   0  -8    8.32    5.00
   2   0   8   -2.64    6.50
   2   0   8   10.23    5.34
   2   0   8    9.73    5.98
   2   0   8    4.90    4.35
   2   0   8   12.18    8.01
  -2   0  -9   92.15   10.46
  -2   0  -9   90.81    8.32
  -2   0  -9   90.87    8.71
  -2   0  -9   87.04    8.71
  -2   0  -9   80.48    6.35
  -2   0  -9   86.64   10.15
   2   0   9   98.83   10.97
   2   0   9   81.84    8.52
   2   0   9   85.41    9.47
   2   0   9   82.25    7.31
   2   0   9   95.08   12.11
  -2   0 -10   16.85    7.58
  -2   0 -10   14.60    5.72
  -2   0 -10   16.65    6.26
  -2   0 -10   16.22    5.99
  -2   0 -10   13.80    4.23
  -2   0 -10   19.55    6.31
   2   0  10   -0.49    8.14
   2   0  10   18.32    7.23
   2   0  10    9.82    6.71
   2   0  10   16.51    4.76
   2   0  10   19.81    9.45
  -2   0 -11   78.32   12.19
  -2   0 -11   75.96    9.30
  -2   0 -11   78.45    9.85
  -2   0 -11   71.69    9.75
   2   0  11   83.04   11.67
   2   0  11   89.80   11.14
   2   0  11   86.39   12.50
   2   0  11   70.33    8.65
   2   0  11   89.27   12.49
  -2   0 -12    8.21    8.51
  -2   0 -12    7.94    6.51
  -2   0 -12    7.54    6.85
  -2   0 -12    5.26    6.43
   2   0  12   -6.86    9.89
   2   0  12    3.58    7.40
   2   0  12    5.42    7.23
   2   0  12   12.48    6.68
   2   0  12    1.02   10.08
  -2   0 -13    7.25    9.07
  -2   0 -13    2.14    6.69
  -2   0 -13   -3.93    8.56
  -2   0 -13    2.29    6.88
   2   0  13   10.92   11.14
   2   0  13    2.00    7.33
   2   0  13    1.22    7.53
  -2   0 -14   16.95    9.89
  -2   0 -14   16.15    7.59
  -2   0 -14    0.68    7.79
  -2   0 -14    7.55    7.54
   2   0  14   22.53   12.35
   2   0  14   15.50    8.22
   2   0  14   17.49   11.44
  -2   0 -15    2.80    9.97
  -2   0 -15   17.39    8.07
  -2   0 -15    6.98    8.39
  -2   0 -15    1.43    7.51
   2   0  15    5.63   12.51
   2   0  15    5.10    7.94
   2   0  15   13.16   11.88
  -2   0 -16    8.66   10.67
  -2   0 -16    4.78    8.60
   2   0  16    7.13   12.98
   2   0  16   12.32   12.07
  -2  -1  13   30.73   14.47
  -2  -1  13   20.55    9.61
  -2  -1  13   37.57   11.74
   2   1 -13   32.99   11.23
   2   1 -13   31.54   11.05
   2   1 -13   25.59    9.33
   2   1 -13   27.79    8.82
  -2  -1  12   -3.50   12.63
  -2  -1  12    2.13    8.26
  -2  -1  12   13.63   10.07
   2   1 -12    8.21    9.81
   2   1 -12    5.10    7.09
   2   1 -12   12.94    9.68
   2   1 -12    9.67    8.20
   2   1 -12    0.06    7.61
  -2  -1  11  118.88   18.06
  -2  -1  11   88.47   14.20
  -2  -1  11  106.22   14.31
   2   1 -11  102.92   14.45
   2   1 -11  105.11   10.51
   2   1 -11   84.56   11.68
   2   1 -11  104.03   12.33
   2   1 -11  106.65   12.25
  -2  -1  10   40.27   12.71
  -2  -1  10   46.98    9.15
  -2  -1  10   41.40   10.32
   2   1 -10   46.34    9.93
   2   1 -10   57.65    8.94
   2   1 -10   45.41    8.90
   2   1 -10   49.21    8.83
   2   1 -10   46.98    8.42
  -2  -1   9   18.26   11.17
  -2  -1   9    3.54    7.00
  -2  -1   9    4.25    8.51
   2   1  -9   -5.03    7.59
   2   1  -9   -3.82    5.48
   2   1  -9    0.15    6.64
   2   1  -9    4.37    6.60
   2   1  -9    0.72    6.28
  -2  -1   8    1.44    9.50
  -2  -1   8   -0.39    6.31
  -2  -1   8    4.52    7.83
   2   1  -8   -0.67    7.08
   2   1  -8    2.61    5.24
   2   1  -8   -0.35    6.07
   2   1  -8   -3.40    5.87
   2   1  -8    0.65    5.71
  -2  -1   7   22.65    9.26
  -2  -1   7   29.54    4.34
  -2  -1   7   25.53    6.87
  -2  -1   7   24.24    7.86
   2   1  -7   36.16    7.69
   2   1  -7   36.07    5.95
   2   1  -7   32.41    6.83
   2   1  -7   32.61    6.69
   2   1  -7   27.81    6.25
   2   1  -7   26.46    3.64
  -2  -1   6   12.59    8.21
  -2  -1   6   17.18    3.60
  -2  -1   6   14.54    5.98
  -2  -1   6    7.97    6.89
   2   1  -6   16.67    6.55
   2   1  -6   17.44    5.02
   2   1  -6   14.89    5.80
   2   1  -6   17.94    5.75
   2   1  -6   12.65    5.50
   2   1  -6   14.40    3.34
  -2  -1   5  622.49   16.24
  -2  -1   5  578.62    8.64
  -2  -1   5  617.12   14.44
  -2  -1   5  595.53   14.01
   2   1  -5  612.70   15.11
   2   1  -5  603.28   12.38
   2   1  -5  612.84   14.12
   2   1  -5  597.42   13.69
   2   1  -5  606.22   13.80
   2   1  -5  572.79    8.65
  -2  -1   4  101.83   10.06
  -2  -1   4   97.34    4.56
  -2  -1   4  110.32    8.51
  -2  -1   4  102.53    8.57
  -2  -1   4  100.81    7.89
   2   1  -4  110.44    8.97
   2   1  -4  101.27    6.99
   2   1  -4  107.53    8.52
   2   1  -4  107.69    8.12
   2   1  -4  105.93    8.26
   2   1  -4   97.00    4.79
  -2  -1   3   37.38    6.95
  -2  -1   3   32.32    3.03
  -2  -1   3   31.41    6.06
  -2  -1   3   34.10    5.51
  -2  -1   3   26.62    5.06
   2   1  -3   33.09    6.15
   2   1  -3   34.19    4.99
   2   1  -3   28.91    5.73
   2   1  -3   30.18    5.35
   2   1  -3   23.45    5.21
   2   1  -3   26.90    3.43
  -2  -1   2   66.23    7.99
  -2  -1   2   63.04    2.31
  -2  -1   2   69.01    7.49
  -2  -1   2   71.28    5.79
  -2  -1   2   63.55    6.94
   2   1  -2   61.15    6.26
   2   1  -2   69.21    7.40
   2   1  -2   65.01    7.28
   2   1  -2   61.74    6.96
   2   1  -2   71.27    7.43
   2   1  -2   60.41    4.85
  -2  -1   1  210.91    7.76
  -2  -1   1  217.25    8.12
  -2  -1   1  206.53    5.57
  -2  -1   1  208.62    7.74
   2   1  -1  207.90    7.17
   2   1  -1  217.80    8.20
   2   1  -1  214.51    6.74
   2   1  -1  212.37    7.85
   2   1  -1  194.33    5.50
  -2  -1   0  296.97    6.33
  -2  -1   0  302.98    7.53
  -2  -1   0  297.93    4.26
  -2  -1   0  295.77    7.82
   2   1   0  299.46    7.49
   2   1   0  297.67    6.78
   2   1   0  304.82    7.81
   2   1   0  291.24    4.01
   2   1   0  304.59    6.64
  -2  -1  -1 1039.10    6.84
  -2  -1  -1 1078.43    9.31
  -2  -1  -1 1073.56   10.81
   2   1   1 1086.96   11.12
   2   1   1 1069.51   10.16
   2   1   1 1054.55    9.47
   2   1   1 1082.48   10.68
   2   1   1 1068.13    8.70
  -2  -1  -2  348.75    7.91
  -2  -1  -2  362.29    4.94
  -2  -1  -2  362.73    8.22
  -2  -1  -2  361.12    7.23
   2   1   2  348.00    7.91
   2   1   2  352.66    7.88
   2   1   2  345.99    7.44
   2   1   2  347.64    6.16
  -2  -1  -3   15.71    4.80
  -2  -1  -3    8.94    1.72
  -2  -1  -3    9.93    4.39
  -2  -1  -3   19.98    4.64
  -2  -1  -3   12.97    4.75
   2   1   3    9.60    2.33
   2   1   3    7.87    4.54
   2   1   3   11.38    3.59
   2   1   3    8.97    4.91
   2   1   3   12.48    4.60
   2   1   3   11.37    4.38
  -2  -1  -4  117.73    7.97
  -2  -1  -4  119.16    5.67
  -2  -1  -4  116.46    7.36
  -2  -1  -4  124.12    7.76
  -2  -1  -4  117.25    6.13
   2   1   4  116.70    5.58
   2   1   4  119.88    7.38
   2   1   4  115.86    6.38
   2   1   4  111.99    6.27
   2   1   4  120.08    8.01
   2   1   4  125.42    7.54
  -2  -1  -5   10.53    5.56
  -2  -1  -5    8.92    3.76
  -2  -1  -5   12.04    5.06
  -2  -1  -5    6.43    4.84
  -2  -1  -5    5.57    3.83
   2   1   5   11.90    4.62
   2   1   5   16.55    5.09
   2   1   5    7.73    5.41
   2   1   5   15.16    5.79
   2   1   5   13.60    6.27
   2   1   5    9.66    4.82
  -2  -1  -6   50.52    8.12
  -2  -1  -6   38.87    5.37
  -2  -1  -6   43.72    7.11
  -2  -1  -6   57.87    7.58
  -2  -1  -6   45.51    5.92
   2   1   6   52.89    7.38
   2   1   6   52.29    7.66
   2   1   6   45.39    6.04
   2   1   6   40.03    4.36
   2   1   6   49.44    7.56
   2   1   6   45.23    5.69
  -2  -1  -7   -2.65    5.61
  -2  -1  -7    1.39    3.88
  -2  -1  -7    2.97    5.08
  -2  -1  -7    2.11    4.90
  -2  -1  -7    8.63    4.27
   2   1   7    5.83    6.08
   2   1   7    3.90    5.27
   2   1   7    4.26    5.70
   2   1   7    4.83    3.26
   2   1   7   -2.92    7.11
  -2  -1  -8   -2.30    5.83
  -2  -1  -8    4.80    4.12
  -2  -1  -8    7.61    5.41
  -2  -1  -8    3.44    5.12
  -2  -1  -8    6.35    3.71
  -2  -1  -8    2.64    4.29
   2   1   8    8.41    6.63
   2   1   8    2.08    5.18
   2   1   8    3.13    5.77
   2   1   8    4.73    3.63
   2   1   8   -2.18    5.03
  -2  -1  -9   87.65   10.32
  -2  -1  -9   76.75    7.18
  -2  -1  -9   73.91    8.81
  -2  -1  -9   85.31    9.17
  -2  -1  -9   75.61    7.23
  -2  -1  -9   77.19    7.75
   2   1   9   67.39   10.03
   2   1   9   61.59    8.15
   2   1   9   73.97    8.80
   2   1   9   72.76    5.48
   2   1   9   70.57    9.61
  -2  -1 -10   60.48    8.21
  -2  -1 -10   69.59    7.64
  -2  -1 -10   61.28    9.36
  -2  -1 -10   58.08    9.38
  -2  -1 -10   67.63    7.42
  -2  -1 -10   64.57    9.54
   2   1  10   68.61    9.91
   2   1  10   52.23    8.13
   2   1  10   62.58    9.28
   2   1  10   66.33    6.00
   2   1  10   74.82   12.27
  -2  -1 -11   38.01    8.87
  -2  -1 -11   43.96    6.64
  -2  -1 -11   35.74    7.68
  -2  -1 -11   41.27    7.61
  -2  -1 -11   40.03    5.29
   2   1  11   39.06   10.04
   2   1  11   36.47    7.80
   2   1  11   41.39    6.32
   2   1  11   27.85    9.87
  -2  -1 -12   14.71    8.69
  -2  -1 -12   11.28    7.13
  -2  -1 -12   10.84    7.45
  -2  -1 -12   16.55    7.14
   2   1  12    7.12   10.05
   2   1  12   12.51    7.34
   2   1  12   11.31    7.94
   2   1  12    4.69    9.96
  -2  -1 -13    3.77    8.97
  -2  -1 -13    1.97    6.05
  -2  -1 -13    3.48    7.55
  -2  -1 -13    4.97    6.94
   2   1  13   -5.10   10.57
   2   1  13    6.52    7.51
   2   1  13    0.57   10.08
  -2  -1 -14    7.04    7.03
  -2  -1 -14   12.51    8.42
  -2  -1 -14   21.29    8.82
  -2  -1 -14   16.53    7.97
   2   1  14   13.28   11.44
   2   1  14    9.19    7.92
   2   1  14   11.58   10.98
  -2  -1 -15   30.42   10.89
  -2  -1 -15   37.34    9.98
  -2  -1 -15   25.68    8.72
   2   1  15   17.45   12.24
   2   1  15   37.69    9.35
   2   1  15   48.46   12.37
  -2  -1 -16    7.51    7.58
  -2  -1 -16   10.95    9.09
  -2  -1 -16   11.31    9.55
   2   1  16    7.80   12.55
   2   1  16    9.71   10.12
   2   1  16   23.80   11.85
  -2  -2  13   31.20   14.65
  -2  -2  13   13.22    9.28
  -2  -2  13   26.44   11.20
   2   2 -13    8.30   10.73
   2   2 -13   15.93    9.26
   2   2 -13    6.19   10.07
  -2  -2  12    7.50    9.59
  -2  -2  12   23.91    9.39
  -2  -2  12   30.01   11.07
   2   2 -12   18.99   10.34
   2   2 -12    7.03    8.54
   2   2 -12   21.03    8.46
   2   2 -12   21.03    8.15
  -2  -2  11   16.33   13.03
  -2  -2  11   17.65    8.79
  -2  -2  11   24.22   10.90
   2   2 -11   12.95    9.73
   2   2 -11   13.23    8.45
   2   2 -11   11.51    7.84
   2   2 -11    4.92    7.05
  -2  -2  10  115.08   17.30
  -2  -2  10  105.16   12.43
  -2  -2  10   91.74   14.32
   2   2 -10  114.12   11.20
   2   2 -10  102.37    9.47
   2   2 -10  114.21   12.94
   2   2 -10  111.66   11.72
   2   2 -10  104.38   11.49
  -2  -2   9   -0.54   10.71
  -2  -2   9    8.98    7.57
  -2  -2   9   -6.59    9.31
   2   2  -9    1.78    7.99
   2   2  -9    4.41    6.50
   2   2  -9    2.26    7.31
   2   2  -9    3.27    6.50
   2   2  -9    2.00    6.09
  -2  -2   8   -6.91    9.57
  -2  -2   8    5.70    6.92
  -2  -2   8   -1.03    8.57
   2   2  -8    7.64    7.65
   2   2  -8    4.44    6.02
   2   2  -8    2.01    6.66
   2   2  -8    2.52    6.08
   2   2  -8   -6.91    5.52
  -2  -2   7   92.52   12.94
  -2  -2   7   94.05    7.17
  -2  -2   7   82.97    9.84
  -2  -2   7   83.47   11.28
   2   2  -7   84.54   10.63
   2   2  -7   94.18    8.72
   2   2  -7   80.63   10.30
   2   2  -7   87.25   10.51
   2   2  -7   87.80    9.06
  -2  -2   6   19.84    6.25
  -2  -2   6   13.41    2.76
  -2  -2   6   16.01    3.90
  -2  -2   6   11.92    6.30
  -2  -2   6   13.26    7.50
   2   2  -6   10.86    4.86
   2   2  -6   18.49    4.76
   2   2  -6   13.55    6.37
   2   2  -6    7.32    5.39
   2   2  -6   17.59    5.52
  -2  -2   5   70.78    9.19
  -2  -2   5   68.67    3.88
  -2  -2   5   67.28    5.44
  -2  -2   5   63.83    8.37
  -2  -2   5   64.82    9.38
   2   2  -5   73.91    9.26
   2   2  -5   66.79    7.31
   2   2  -5   60.73    7.97
   2   2  -5   66.13    8.87
   2   2  -5   72.30    7.53
   2   2  -5   66.30    7.72
   2   2  -5   67.57    3.68
  -2  -2   4   41.51    7.78
  -2  -2   4   35.28    3.30
  -2  -2   4   34.51    4.53
  -2  -2   4   36.39    6.65
  -2  -2   4   39.37    6.99
  -2  -2   4   31.07    6.78
   2   2  -4   39.75    6.86
   2   2  -4   38.30    5.46
   2   2  -4   44.69    6.43
   2   2  -4   37.91    6.64
   2   2  -4   47.64    6.93
   2   2  -4   43.69    7.10
   2   2  -4   36.27    3.29
  -2  -2   3   58.92    8.64
  -2  -2   3   45.82    3.53
  -2  -2   3   46.40    4.10
  -2  -2   3   52.11    7.86
  -2  -2   3   53.95    7.02
  -2  -2   3   46.80    6.55
   2   2  -3   49.18    8.14
   2   2  -3   42.83    5.58
   2   2  -3   50.75    7.62
   2   2  -3   48.23    6.08
   2   2  -3   54.37    6.82
   2   2  -3   53.55    6.99
   2   2  -3   44.86    3.36
  -2  -2   2  168.11    9.05
  -2  -2   2  158.17    3.77
  -2  -2   2  159.53    8.76
  -2  -2   2  163.83    6.97
  -2  -2   2  157.03    6.30
   2   2  -2  168.20    7.53
   2   2  -2  167.49    8.75
   2   2  -2  172.75    9.02
   2   2  -2  156.13    7.62
   2   2  -2  160.23    4.88
  -2  -2   1  355.48    9.35
  -2  -2   1  356.50    5.22
  -2  -2   1  354.55    9.73
  -2  -2   1  365.62    7.36
  -2  -2   1  352.04    8.72
   2   2  -1  365.07    8.04
   2   2  -1  373.92   10.06
   2   2  -1  369.64   10.00
   2   2  -1  373.90    8.91
  -2  -2   0  407.63    8.25
  -2  -2   0  426.91    9.06
  -2  -2   0  432.97    6.90
   2   2   0  419.57    8.27
   2   2   0  429.01    9.64
   2   2   0  420.16    8.32
   2   2   0  425.54    6.08
  -2  -2  -1  878.66    9.75
  -2  -2  -1  877.59   10.68
   2   2   1  857.42   10.67
   2   2   1  890.71   10.96
   2   2   1  886.97   10.64
   2   2   1  870.86    8.98
  -2  -2  -2 5209.24   36.49
  -2  -2  -2 5337.57   36.20
  -2  -2  -2 5220.27   42.73
  -2  -2  -2 5174.72   36.99
   2   2   2 5038.00   29.00
   2   2   2 5130.63   34.32
   2   2   2 5176.24   37.39
   2   2   2 5203.04   23.06
  -2  -2  -3  127.84    7.09
  -2  -2  -3  134.39    2.80
  -2  -2  -3  138.73    7.51
  -2  -2  -3  133.73    7.89
  -2  -2  -3  136.74    5.20
   2   2   3  133.11    4.32
   2   2   3  143.34    7.76
   2   2   3  130.67    4.13
   2   2   3  135.32    7.25
   2   2   3  135.22    6.71
  -2  -2  -4    8.23    4.95
  -2  -2  -4   12.49    5.15
  -2  -2  -4    7.84    5.08
  -2  -2  -4    6.31    3.91
   2   2   4    9.10    3.49
   2   2   4    9.72    5.34
   2   2   4    9.26    2.06
   2   2   4    9.91    5.36
   2   2   4    9.28    5.30
  -2  -2  -5   12.69    5.46
  -2  -2  -5   11.85    3.51
  -2  -2  -5   14.31    5.38
  -2  -2  -5   10.07    5.31
  -2  -2  -5   17.69    3.41
   2   2   5   14.53    4.43
   2   2   5   12.56    5.63
   2   2   5   11.18    1.76
   2   2   5   11.68    5.73
   2   2   5   11.62    1.77
   2   2   5   14.02    6.03
   2   2   5   10.03    5.17
  -2  -2  -6   85.94    8.40
  -2  -2  -6   82.34    5.01
  -2  -2  -6   81.85    8.01
  -2  -2  -6   78.43    8.39
  -2  -2  -6   78.10    5.34
   2   2   6   73.21    7.32
   2   2   6   79.90    8.22
   2   2   6   77.44    3.48
   2   2   6   81.60    8.89
   2   2   6   73.63    6.32
  -2  -2  -7  147.48    9.70
  -2  -2  -7  137.54    6.03
  -2  -2  -7  139.25    9.16
  -2  -2  -7  142.38    7.89
  -2  -2  -7  146.10    7.74
  -2  -2  -7  142.02    7.34
   2   2   7  132.25    8.98
   2   2   7  142.20    9.32
   2   2   7  133.54    4.88
   2   2   7  132.44   10.30
  -2  -2  -8   44.13    7.13
  -2  -2  -8   36.43    5.02
  -2  -2  -8   33.54    6.52
  -2  -2  -8   33.45    6.45
  -2  -2  -8   39.53    6.26
  -2  -2  -8   38.88    5.50
   2   2   8   44.41    7.26
   2   2   8   33.43    6.62
   2   2   8   32.58    4.18
   2   2   8   27.77    7.60
  -2  -2  -9   12.40    4.94
  -2  -2  -9   14.73    4.07
  -2  -2  -9    8.87    6.14
  -2  -2  -9   12.10    4.43
  -2  -2  -9   13.67    4.57
  -2  -2  -9   16.15    5.35
   2   2   9   18.36    7.08
   2   2   9   18.33    6.39
   2   2   9   14.85    4.22
   2   2   9    5.33    7.17
  -2  -2 -10   10.56    7.20
  -2  -2 -10    1.80    4.02
  -2  -2 -10   -1.44    6.05
  -2  -2 -10    4.55    6.12
  -2  -2 -10    2.56    5.26
  -2  -2 -10    7.70    5.44
   2   2  10    4.22    7.69
   2   2  10    0.57    6.18
   2   2  10    2.81    3.99
   2   2  10    1.20    7.97
  -2  -2 -11    3.09    7.44
  -2  -2 -11    1.93    4.48
  -2  -2 -11   -3.67    6.54
  -2  -2 -11   -0.50    6.24
  -2  -2 -11   -2.16    5.32
   2   2  11   -3.53    8.36
   2   2  11   -1.52    6.47
   2   2  11   -0.22    4.43
   2   2  11   -2.54    8.10
  -2  -2 -12   -9.13    7.55
  -2  -2 -12    4.51    6.10
  -2  -2 -12    1.23    7.20
  -2  -2 -12    2.69    6.93
  -2  -2 -12    3.79    5.65
   2   2  12   -5.65    9.29
   2   2  12    1.43    7.04
   2   2  12    0.40    8.99
  -2  -2 -13   35.58    9.97
  -2  -2 -13   33.15    8.92
  -2  -2 -13   30.60    8.42
   2   2  13   31.94   11.31
   2   2  13   33.61    8.60
   2   2  13   49.10   11.11
  -2  -2 -14   18.22    9.86
  -2  -2 -14   24.96    8.99
  -2  -2 -14   12.80    8.24
   2   2  14   15.89   11.34
   2   2  14   19.61    8.58
   2   2  14   13.11   10.63
  -2  -2 -15   18.02   10.24
  -2  -2 -15   18.40    9.18
  -2  -2 -15    5.06    8.10
   2   2  15   13.62   11.92
   2   2  15   11.43    8.49
   2   2  15   22.54   11.55
  -2  -2 -16   58.42   12.34
  -2  -2 -16   49.15   11.05
   2   2  16   43.10   13.53
   2   2  16   47.19   10.27
   2   2  16   63.04   12.92
  -2  -3  13    2.20   14.24
  -2  -3  13   23.74   11.99
  -2  -3  13   16.35   12.24
   2   3 -13  -12.49    9.75
   2   3 -13   -4.72    8.98
  -2  -3  12    4.84   13.40
  -2  -3  12   14.23    9.37
  -2  -3  12    9.38   11.21
   2   3 -12    6.65    7.60
   2   3 -12    4.49    9.07
   2   3 -12   18.18    9.67
  -2  -3  11   21.10   13.25
  -2  -3  11   12.86    9.11
  -2  -3  11   15.84   11.23
   2   3 -11   12.92    9.82
   2   3 -11    8.43    8.89
   2   3 -11   12.55    7.70
   2   3 -11   13.34    7.11
  -2  -3  10   41.05   13.18
  -2  -3  10   48.11    9.85
  -2  -3  10   35.95   11.72
   2   3 -10   38.58   10.51
   2   3 -10   23.50    9.09
   2   3 -10   41.35    8.19
   2   3 -10   27.68    8.65
  -2  -3   9   24.36   11.90
  -2  -3   9   25.26   10.04
  -2  -3   9   17.17   10.85
   2   3  -9   11.33    8.77
   2   3  -9   18.02    8.59
   2   3  -9   21.77    8.26
   2   3  -9   25.93    6.83
  -2  -3   8    3.05    9.86
  -2  -3   8    7.58    7.52
  -2  -3   8    8.95    9.84
   2   3  -8    1.77    7.87
   2   3  -8    1.47    4.47
   2   3  -8   11.49    7.52
   2   3  -8   -1.05    6.91
   2   3  -8    7.20    6.96
  -2  -3   7   28.35    9.63
  -2  -3   7   21.98    7.38
  -2  -3   7   18.07    9.15
   2   3  -7   25.26    7.97
   2   3  -7   15.25    5.58
   2   3  -7   18.98    6.73
   2   3  -7   35.34    7.94
   2   3  -7   22.46    6.18
   2   3  -7   20.15    5.78
  -2  -3   6   16.19    8.54
  -2  -3   6   21.49    3.65
  -2  -3   6   12.88    4.15
  -2  -3   6   17.87    6.99
  -2  -3   6   19.43    8.29
   2   3  -6   19.46    7.06
   2   3  -6   12.31    5.00
   2   3  -6   21.28    6.45
   2   3  -6   10.78    6.87
   2   3  -6   19.68    5.51
   2   3  -6   15.11    5.14
  -2  -3   5    4.89    5.28
  -2  -3   5    2.74    3.23
  -2  -3   5   -0.24    3.56
  -2  -3   5    4.57    6.08
  -2  -3   5    2.51    6.81
   2   3  -5    1.15    4.29
   2   3  -5   -3.65    3.42
   2   3  -5   -1.46    5.39
   2   3  -5    0.63    5.97
   2   3  -5   -0.15    4.52
   2   3  -5   -4.57    4.23
  -2  -3   4   30.17    7.60
  -2  -3   4   27.52    3.97
  -2  -3   4   22.32    3.99
  -2  -3   4   25.32    6.65
  -2  -3   4   29.95    6.95
   2   3  -4   29.11    6.78
   2   3  -4   28.62    4.84
   2   3  -4   24.94    6.19
   2   3  -4   24.06    6.49
   2   3  -4   22.67    5.06
  -2  -3   3    0.43    6.40
  -2  -3   3   -4.45    2.86
  -2  -3   3    1.06    5.82
  -2  -3   3    6.81    5.33
  -2  -3   3    0.35    3.76
   2   3  -3    4.64    5.48
   2   3  -3    6.09    4.14
   2   3  -3    3.66    5.56
   2   3  -3   -1.64    5.54
   2   3  -3    0.38    4.17
  -2  -3   2   22.81    6.27
  -2  -3   2   17.91    3.03
  -2  -3   2   12.80    4.36
  -2  -3   2   19.95    5.04
  -2  -3   2   22.04    4.15
   2   3  -2   22.73    4.45
   2   3  -2   18.16    4.63
   2   3  -2   21.63    4.58
   2   3  -2   20.20    4.50
  -2  -3   1    3.06    5.30
  -2  -3   1    4.69    3.15
  -2  -3   1    5.22    4.16
   2   3  -1   -2.98    4.13
   2   3  -1    5.07    5.63
   2   3  -1    1.69    5.23
  -2  -3   0   45.65    5.60
  -2  -3   0   41.30    5.41
   2   3   0   47.53    6.20
   2   3   0   53.00    7.60
   2   3   0   54.07    7.02
   2   3   0   45.75    4.40
  -2  -3  -1  173.78    6.09
   2   3   1  172.49    7.01
   2   3   1  178.49    8.14
   2   3   1  170.57    7.18
   2   3   1  177.84    6.45
  -2  -3  -2 2042.00   16.15
  -2  -3  -2 2129.58   17.62
  -2  -3  -2 2096.18   15.29
   2   3   2 2063.11   17.16
   2   3   2 2092.32   16.43
   2   3   2 2055.84   14.69
   2   3   2 2080.64   16.68
   2   3   2 2005.96   16.89
  -2  -3  -3  268.72    7.92
  -2  -3  -3  289.00    9.06
  -2  -3  -3  281.95    9.39
  -2  -3  -3  283.08    6.56
   2   3   3  287.26    9.34
   2   3   3  270.01    6.81
   2   3   3  287.42    5.88
   2   3   3  270.63    8.83
  -2  -3  -4   39.74    4.80
  -2  -3  -4   42.79    5.87
  -2  -3  -4   34.27    4.54
  -2  -3  -4   32.41    4.27
   2   3   4   33.85    4.97
   2   3   4   34.98    6.12
   2   3   4   35.82    3.81
   2   3   4   34.31    5.36
   2   3   4   52.02    7.13
  -2  -3  -5  158.10    8.26
  -2  -3  -5  152.91    5.03
  -2  -3  -5  162.48    9.06
  -2  -3  -5  182.16    9.52
  -2  -3  -5  158.60    5.98
   2   3   5  161.67    6.87
   2   3   5  160.14    7.59
   2   3   5  157.73    4.75
   2   3   5  163.04    9.17
   2   3   5  163.28    8.98
  -2  -3  -6   82.94    8.01
  -2  -3  -6   76.74    4.33
  -2  -3  -6   81.18    8.41
  -2  -3  -6   93.22    8.92
  -2  -3  -6   76.08    7.65
  -2  -3  -6   83.70    5.05
   2   3   6   65.55    6.78
   2   3   6   80.70    3.35
   2   3   6   86.16    8.53
   2   3   6   77.85    2.49
   2   3   6   83.10    6.77
  -2  -3  -7   76.09    8.45
  -2  -3  -7   63.71    4.63
  -2  -3  -7   55.80    8.48
  -2  -3  -7   57.79    8.73
  -2  -3  -7   61.76    7.41
  -2  -3  -7   58.77    5.21
   2   3   7   61.34    7.78
   2   3   7   71.64    8.49
   2   3   7   56.84    3.71
   2   3   7   60.75    6.99
  -2  -3  -8  221.56   10.93
  -2  -3  -8  210.77    6.90
  -2  -3  -8  217.70   11.15
  -2  -3  -8  229.17   11.35
  -2  -3  -8  210.81    9.54
  -2  -3  -8  229.71    7.63
   2   3   8  203.77   11.52
   2   3   8  233.06   10.93
   2   3   8  198.83    5.45
   2   3   8  213.32   11.53
  -2  -3  -9   43.21    7.39
  -2  -3  -9   46.97    4.81
  -2  -3  -9   56.74    7.79
  -2  -3  -9   48.29    7.42
  -2  -3  -9   47.18    7.34
  -2  -3  -9   43.53    6.36
   2   3   9   45.42    7.61
   2   3   9   53.43    7.66
   2   3   9   35.98    4.88
   2   3   9   41.57    6.75
  -2  -3 -10   54.87    8.39
  -2  -3 -10   42.74    6.14
  -2  -3 -10   43.75    6.49
  -2  -3 -10   42.68    7.62
  -2  -3 -10   52.27    6.61
  -2  -3 -10   48.95    6.07
   2   3  10   49.74    8.63
   2   3  10   44.01    7.82
   2   3  10   39.66    5.70
   2   3  10   54.09    9.14
  -2  -3 -11   22.68    7.78
  -2  -3 -11   12.12    7.30
  -2  -3 -11    4.85    6.81
  -2  -3 -11   11.30    5.46
   2   3  11   14.13    8.42
   2   3  11   16.06    7.19
   2   3  11   27.55    9.06
  -2  -3 -12   14.27    8.24
  -2  -3 -12    5.37    7.77
  -2  -3 -12    9.56    7.30
  -2  -3 -12    7.15    5.34
   2   3  12    0.44    9.03
   2   3  12    3.74    7.29
   2   3  12    9.81    9.06
  -2  -3 -13    6.71    6.17
  -2  -3 -13  -11.37    7.59
  -2  -3 -13    8.93    7.81
  -2  -3 -13    1.33    5.21
   2   3  13   -8.59    9.42
   2   3  13    1.39    7.64
   2   3  13   -2.59    6.19
  -2  -3 -14   18.57    9.69
  -2  -3 -14   22.88    9.07
  -2  -3 -14   10.68    8.23
   2   3  14   20.55   10.87
   2   3  14   14.37    8.45
   2   3  14    9.77   10.18
  -2  -3 -15  -17.02    8.49
  -2  -3 -15    6.05    8.79
  -2  -3 -15  -12.21    7.45
   2   3  15    8.04   10.98
   2   3  15   11.93    8.39
   2   3  15   18.41   10.99
  -2  -3 -16   20.07    8.05
  -2  -3 -16   24.20   10.11
   2   3  16   28.23   12.11
   2   3  16   38.28    9.71
   2   3  16   52.71   12.49
  -2  -4  12   13.42   13.86
  -2  -4  12    4.94    9.30
  -2  -4  12   19.37   12.10
   2   4 -12   -1.33   10.02
   2   4 -12   14.07   10.24
  -2  -4  11   19.08   13.51
  -2  -4  11   17.99    9.54
  -2  -4  11   15.03   11.92
   2   4 -11   17.06   10.51
   2   4 -11   19.55   10.04
   2   4 -11   18.98    7.70
  -2  -4  10   11.49   12.17
  -2  -4  10    7.66    8.84
  -2  -4  10    6.13   11.61
   2   4 -10   11.03    9.43
   2   4 -10    9.05    9.15
   2   4 -10   11.32    6.94
   2   4 -10   13.05    6.70
  -2  -4   9    3.45   11.24
  -2  -4   9    5.91    8.00
  -2  -4   9    5.87   10.91
   2   4  -9    3.81    8.67
   2   4  -9    2.48    8.42
   2   4  -9    1.20    5.86
   2   4  -9   -8.06    5.35
  -2  -4   8    8.88   10.17
  -2  -4   8    1.12    7.40
  -2  -4   8    1.35   10.40
   2   4  -8    8.88    8.22
   2   4  -8    1.80    7.18
   2   4  -8   -3.35    7.58
   2   4  -8   -2.23    5.40
   2   4  -8    2.36    5.38
  -2  -4   7   -2.86    9.01
  -2  -4   7    9.18    7.49
  -2  -4   7   -4.40    9.19
   2   4  -7   10.26    7.70
   2   4  -7    7.05    7.85
   2   4  -7    0.81    6.67
   2   4  -7   10.56    5.74
   2   4  -7   11.68    6.53
   2   4  -7    2.32    6.13
  -2  -4   6  191.63   13.84
  -2  -4   6  173.40    7.55
  -2  -4   6  182.40   12.01
  -2  -4   6  179.68   12.98
   2   4  -6  183.78   12.61
   2   4  -6  178.20    8.12
   2   4  -6  176.20    9.70
   2   4  -6  185.40   12.84
   2   4  -6  190.90   10.59
  -2  -4   5  189.60   12.69
  -2  -4   5  198.42    7.76
  -2  -4   5  199.18    7.98
  -2  -4   5  220.16   11.89
  -2  -4   5  208.66   11.95
   2   4  -5  226.76   12.30
   2   4  -5  213.20    7.98
   2   4  -5  214.44   11.23
   2   4  -5  216.93   10.76
   2   4  -5  222.84    9.44
  -2  -4   4   20.24    7.61
  -2  -4   4   20.29    4.00
  -2  -4   4   23.82    6.68
  -2  -4   4   10.09    6.52
   2   4  -4   16.70    6.46
   2   4  -4   21.73    4.29
   2   4  -4   13.26    6.16
   2   4  -4   13.82    6.58
   2   4  -4   19.72    5.52
  -2  -4   3   -2.95    6.36
  -2  -4   3   -3.31    3.00
  -2  -4   3    1.01    5.44
   2   4  -3    4.13    3.58
   2   4  -3    9.68    5.97
   2   4  -3    3.56    4.32
   2   4  -3    2.12    3.87
  -2  -4   2   -3.06    4.14
  -2  -4   2    3.14    3.43
  -2  -4   2    4.80    5.11
  -2  -4   2   -2.13    3.92
   2   4  -2    3.67    3.70
   2   4  -2   -0.05    4.06
   2   4  -2    8.27    5.83
  -2  -4   1    9.08    5.83
  -2  -4   1    7.99    3.32
  -2  -4   1    8.40    4.69
   2   4  -1    9.14    3.93
   2   4  -1   11.70    5.98
   2   4  -1    4.37    5.51
  -2  -4   0   16.30    4.21
  -2  -4   0   12.54    3.70
  -2  -4   0   13.80    4.79
   2   4   0   12.43    3.67
   2   4   0   14.41    4.44
   2   4   0   16.13    5.45
   2   4   0   14.31    3.90
  -2  -4  -1  165.22    7.09
   2   4   1  161.99    7.70
   2   4   1  177.54    8.91
   2   4   1  169.47    7.69
   2   4   1  164.45    7.18
  -2  -4  -2    4.72    3.72
  -2  -4  -2    2.19    4.06
  -2  -4  -2    2.95    3.03
   2   4   2   -2.31    4.45
   2   4   2   10.16    5.09
   2   4   2   -0.66    3.69
   2   4   2    1.97    4.73
  -2  -4  -3  212.78    7.25
  -2  -4  -3  215.37    7.33
  -2  -4  -3  207.65    7.45
  -2  -4  -3  217.60    6.48
   2   4   3  227.69    9.07
   2   4   3  215.75    7.81
   2   4   3  219.97    6.43
   2   4   3  216.91    9.00
  -2  -4  -4  148.50    7.01
  -2  -4  -4  151.21    7.11
  -2  -4  -4  144.88    8.91
  -2  -4  -4  142.37    4.92
   2   4   4  146.75    6.86
   2   4   4  163.02    9.07
   2   4   4  146.49    6.22
   2   4   4  145.43    8.73
  -2  -4  -5   19.07    4.86
  -2  -4  -5   17.70    5.84
  -2  -4  -5   17.67    5.83
  -2  -4  -5   14.98    5.57
  -2  -4  -5   13.01    2.60
   2   4   5   17.24    4.64
   2   4   5   20.32    6.12
   2   4   5   19.87    3.94
   2   4   5   10.52    5.95
   2   4   5   15.32    6.07
  -2  -4  -6  269.21    9.71
  -2  -4  -6  251.72    4.83
  -2  -4  -6  267.71    9.46
  -2  -4  -6  257.98   11.02
  -2  -4  -6  256.94   10.38
  -2  -4  -6  255.25    5.74
   2   4   6  251.54    8.83
   2   4   6  253.69    6.16
   2   4   6  257.10   10.82
   2   4   6  251.74    4.08
   2   4   6  255.35   10.74
  -2  -4  -7   16.12    5.65
  -2  -4  -7   20.51    3.24
  -2  -4  -7   18.26    6.41
  -2  -4  -7   21.38    6.17
  -2  -4  -7   23.72    5.94
  -2  -4  -7   21.05    3.27
   2   4   7   23.48    5.69
   2   4   7   17.68    2.79
   2   4   7   19.53    6.42
   2   4   7   19.30    2.75
   2   4   7   19.36    6.62
  -2  -4  -8  136.00    9.45
  -2  -4  -8  127.64    5.03
  -2  -4  -8  134.19   10.38
  -2  -4  -8  141.19   10.47
  -2  -4  -8  129.01    9.15
  -2  -4  -8  126.72    5.81
   2   4   8  133.51    8.86
   2   4   8  127.66    9.82
   2   4   8  116.74    4.26
   2   4   8  128.57   10.16
  -2  -4  -9  294.53   12.36
  -2  -4  -9  293.76    7.36
  -2  -4  -9  302.25   13.26
  -2  -4  -9  291.16   13.10
  -2  -4  -9  290.24   11.66
  -2  -4  -9  288.53    8.34
   2   4   9  312.18   11.92
   2   4   9  311.30   13.02
   2   4   9  279.31    6.73
   2   4   9  314.53   13.33
  -2  -4 -10   -0.08    6.29
  -2  -4 -10    0.01    6.74
  -2  -4 -10    9.95    6.57
  -2  -4 -10    5.49    5.53
   2   4  10   -1.24    6.68
   2   4  10    0.70    6.55
   2   4  10   -3.77    4.19
   2   4  10    4.55    7.30
  -2  -4 -11   64.07    9.14
  -2  -4 -11   58.03    9.14
  -2  -4 -11   52.89    8.70
  -2  -4 -11   56.80    8.70
   2   4  11   59.98    9.38
   2   4  11   53.02    8.75
   2   4  11   60.92    9.95
  -2  -4 -12    4.07    7.66
  -2  -4 -12   -1.34    5.24
  -2  -4 -12   -2.06    4.93
  -2  -4 -12    1.07    6.89
   2   4  12   -1.94    8.28
   2   4  12    5.76    7.42
   2   4  12   -4.73    8.67
  -2  -4 -13  192.53   14.77
  -2  -4 -13  188.73   12.44
  -2  -4 -13  182.08   12.27
  -2  -4 -13  179.03   11.42
   2   4  13  178.20   14.81
   2   4  13  194.94   13.59
   2   4  13  187.58   15.49
  -2  -4 -14    3.70    8.98
  -2  -4 -14    2.81    8.75
  -2  -4 -14   -3.19    7.81
  -2  -4 -14    0.74    5.94
   2   4  14   -6.01    9.40
   2   4  14   -5.92    7.59
   2   4  14   10.04    7.14
  -2  -4 -15    4.93    9.16
  -2  -4 -15    3.13    8.93
  -2  -4 -15   -1.79    8.25
   2   4  15   14.61   10.56
   2   4  15   -0.98    8.17
   2   4  15   13.48   10.34
  -2  -4 -16   25.07   10.70
  -2  -4 -16   20.62   10.35
   2   4  16   49.45   12.29
   2   4  16   23.99    9.44
   2   4  16   21.26   11.62
  -2  -5  11   26.06   13.87
  -2  -5  11   26.18   10.04
  -2  -5  11   35.79   13.31
   2   5 -11   34.03    8.97
   2   5 -11   20.58   10.54
  -2  -5  10   -2.12    8.48
  -2  -5  10    4.61    8.78
  -2  -5  10   -1.89   12.15
   2   5 -10    4.16    9.39
   2   5 -10    1.88    6.54
  -2  -5   9   28.64   12.14
  -2  -5   9   22.30    9.49
  -2  -5   9   14.51   12.14
   2   5  -9   24.12    9.51
   2   5  -9   23.69    8.61
   2   5  -9   20.29    9.69
   2   5  -9   22.93    6.83
  -2  -5   8   13.32   11.10
  -2  -5   8   28.75    9.26
  -2  -5   8   23.35   11.43
   2   5  -8   25.87    9.32
   2   5  -8   28.29    8.40
   2   5  -8   29.52    9.47
   2   5  -8   29.82    6.56
  -2  -5   7    3.77    6.88
  -2  -5   7   -4.08    7.51
  -2  -5   7  -12.11    9.52
   2   5  -7    0.33    7.64
   2   5  -7    2.27    7.00
   2   5  -7   14.54    8.53
   2   5  -7    9.32    6.46
  -2  -5   6    1.87    8.60
  -2  -5   6   -2.36    7.08
  -2  -5   6    1.23    8.64
   2   5  -6   -0.42    7.07
   2   5  -6   11.93    7.09
   2   5  -6   -4.18    7.29
   2   5  -6    1.93    4.65
  -2  -5   5   60.30    9.64
  -2  -5   5   46.37    6.60
  -2  -5   5   56.50    8.58
  -2  -5   5   64.67   10.58
   2   5  -5   67.63    9.02
   2   5  -5   60.27    5.59
   2   5  -5   58.05    9.51
   2   5  -5   64.71    9.07
   2   5  -5   57.29    8.00
  -2  -5   4   66.42    9.12
  -2  -5   4   56.50    6.15
  -2  -5   4   59.11    9.13
   2   5  -4   63.43    5.34
   2   5  -4   60.50    8.21
   2   5  -4   74.88   10.15
   2   5  -4   61.19    6.39
  -2  -5   3   92.71   10.17
  -2  -5   3  102.67    5.70
  -2  -5   3  100.55    8.99
  -2  -5   3   96.27    4.13
   2   5  -3   94.22    5.63
   2   5  -3  110.92    9.78
   2   5  -3  116.25   10.29
  -2  -5   2   95.95    9.78
  -2  -5   2   96.60    6.52
  -2  -5   2   89.33    8.38
  -2  -5   2   97.55    9.54
  -2  -5   2  100.00    4.53
   2   5  -2  103.34    5.48
   2   5  -2  100.01    9.50
   2   5  -2   96.72    9.52
  -2  -5   1   49.81    7.15
  -2  -5   1   48.37    5.46
  -2  -5   1   46.19    7.34
  -2  -5   1   45.44    4.90
   2   5  -1   42.79    5.05
   2   5  -1   44.94    7.08
   2   5  -1   49.32    6.85
  -2  -5   0  536.55   12.84
  -2  -5   0  535.29   10.64
  -2  -5   0  560.47   12.22
  -2  -5   0  561.48    9.85
   2   5   0  539.99    9.93
   2   5   0  555.43   13.72
   2   5   0  575.30   13.05
   2   5   0  567.40   10.91
  -2  -5  -1   45.53    6.20
  -2  -5  -1   59.34    6.03
  -2  -5  -1   47.20    5.79
   2   5   1   50.45    5.55
   2   5   1   58.92    8.25
   2   5   1   56.35    6.91
   2   5   1   52.60    6.67
  -2  -5  -2   24.77    4.53
  -2  -5  -2   25.33    4.64
  -2  -5  -2   15.00    4.70
   2   5   2   25.59    4.93
   2   5   2   31.60    5.95
   2   5   2   23.99    5.28
   2   5   2   24.80    5.47
  -2  -5  -3   70.56    5.70
  -2  -5  -3   74.03    5.48
  -2  -5  -3   79.29    7.25
  -2  -5  -3   68.30    7.53
   2   5   3   75.68    7.54
   2   5   3   67.57    7.29
   2   5   3   65.83    5.64
   2   5   3   63.97    7.91
  -2  -5  -4   10.85    3.81
  -2  -5  -4    7.42    5.09
  -2  -5  -4   10.80    5.17
  -2  -5  -4    9.45    5.45
  -2  -5  -4   10.73    2.95
   2   5   4    0.31    5.42
   2   5   4    9.94    4.47
   2   5   4    8.47    2.87
   2   5   4   10.43    5.96
  -2  -5  -5   36.59    4.94
  -2  -5  -5   27.36    6.14
  -2  -5  -5   32.99    6.07
  -2  -5  -5   31.68    6.40
  -2  -5  -5   29.77    3.73
   2   5   5   37.53    5.51
   2   5   5   31.09    6.65
   2   5   5   34.25    5.20
   2   5   5   39.70    6.77
  -2  -5  -6  141.73    7.92
  -2  -5  -6  131.98    9.59
  -2  -5  -6  143.80    9.88
  -2  -5  -6  132.29    7.87
  -2  -5  -6  129.65    4.33
   2   5   6  131.61    7.82
   2   5   6  137.17    6.64
   2   5   6  150.48    8.22
   2   5   6  129.56    9.43
  -2  -5  -7   25.51    5.53
  -2  -5  -7   27.69    6.63
  -2  -5  -7   29.16    6.59
  -2  -5  -7   19.98    6.12
  -2  -5  -7   20.23    3.13
   2   5   7   25.33    5.72
   2   5   7   25.96    3.89
   2   5   7   26.08    6.71
   2   5   7   21.65    3.25
   2   5   7   23.55    5.47
  -2  -5  -8   45.11    6.45
  -2  -5  -8   34.46    7.29
  -2  -5  -8   37.88    7.03
  -2  -5  -8   35.28    5.36
  -2  -5  -8   35.60    3.74
   2   5   8   44.13    7.70
   2   5   8   37.69    4.88
   2   5   8   34.58    5.84
   2   5   8   36.19    3.27
   2   5   8   42.56    7.66
  -2  -5  -9   81.49    8.91
  -2  -5  -9   93.68   10.44
  -2  -5  -9  100.09   10.51
  -2  -5  -9   89.41    9.34
  -2  -5  -9   84.43    4.81
   2   5   9   95.53    9.09
   2   5   9   82.20    4.55
   2   5   9   80.74    9.94
   2   5   9   80.96    3.89
   2   5   9  100.99   10.54
  -2  -5 -10   80.49    9.60
  -2  -5 -10   83.64   10.95
  -2  -5 -10   71.72   10.68
  -2  -5 -10   65.10    9.32
   2   5  10   73.29    9.53
   2   5  10   73.60   10.38
   2   5  10   67.41    9.49
  -2  -5 -11    6.11    6.84
  -2  -5 -11    5.45    7.70
  -2  -5 -11    9.43    7.38
  -2  -5 -11    3.86    6.23
   2   5  11    2.98    7.35
   2   5  11    6.25    7.18
   2   5  11    1.27    7.98
  -2  -5 -12  232.43   14.11
  -2  -5 -12  247.74   15.35
  -2  -5 -12  226.49   14.88
  -2  -5 -12  225.21   12.65
   2   5  12  230.07   13.78
   2   5  12  213.37   13.84
   2   5  12  218.88   14.78
  -2  -5 -13    7.09    5.85
  -2  -5 -13    0.87    8.37
  -2  -5 -13    3.66    7.92
  -2  -5 -13    0.02    7.75
   2   5  13    6.42    8.93
   2   5  13   -1.11    7.67
   2   5  13    0.47    9.17
  -2  -5 -14   -7.66    8.09
  -2  -5 -14   -2.65    8.81
  -2  -5 -14    2.42    8.46
  -2  -5 -14    3.15    8.11
   2   5  14   11.23    9.37
   2   5  14    0.69    8.31
   2   5  14    2.48    9.57
  -2  -5 -15   -2.08    8.92
  -2  -5 -15    8.20    9.30
  -2  -5 -15    2.57    8.69
  -2  -5 -15    5.60    6.89
   2   5  15   15.01    9.85
   2   5  15    7.98    8.67
   2   5  15   14.07   10.39
  -2  -5 -16   14.97    9.97
  -2  -5 -16    2.92    9.52
   2   5  16   26.92   10.82
   2   5  16   14.54    9.33
   2   5  16   30.98   11.25
  -2  -6  11   25.12   13.95
  -2  -6  11    8.44    9.82
  -2  -6  11   -5.12   12.79
   2   6 -11   -3.13    9.98
   2   6 -11   -7.46    9.84
  -2  -6  10   31.10   13.37
  -2  -6  10   40.00   10.53
  -2  -6  10   36.39   13.93
   2   6 -10   33.09   11.11
   2   6 -10   41.30    9.89
   2   6 -10   40.92    9.13
  -2  -6   9    0.27   11.62
  -2  -6   9    2.19    8.99
  -2  -6   9   -8.97   11.82
   2   6  -9   19.20    9.68
   2   6  -9   11.43    8.49
   2   6  -9   14.13    9.93
  -2  -6   8    5.17   11.05
  -2  -6   8    2.31    8.45
  -2  -6   8   -4.44   11.20
   2   6  -8    9.54    6.71
   2   6  -8   -1.13    7.93
   2   6  -8   13.43    9.22
  -2  -6   7  158.59   15.49
  -2  -6   7  138.17   13.59
  -2  -6   7  151.28   15.72
   2   6  -7  185.32   14.36
   2   6  -7  173.08   13.32
   2   6  -7  174.96   15.08
   2   6  -7  152.36    9.50
  -2  -6   6   65.97   11.26
  -2  -6   6   56.87    9.90
  -2  -6   6   54.48   10.90
   2   6  -6   65.05    9.62
   2   6  -6   64.66    9.66
   2   6  -6   58.74    7.31
  -2  -6   5   29.41    9.20
  -2  -6   5   34.10    7.99
  -2  -6   5   38.87    8.93
   2   6  -5   32.82    7.97
   2   6  -5   25.82    8.40
  -2  -6   4   -1.04    5.24
  -2  -6   4    1.57    4.59
  -2  -6   4   10.62    7.16
   2   6  -4   -2.59    4.81
   2   6  -4    3.75    6.97
  -2  -6   3    8.36    7.19
  -2  -6   3    7.43    3.84
  -2  -6   3   18.30    6.66
   2   6  -3    5.50    2.98
   2   6  -3    7.21    6.91
   2   6  -3    8.45    4.78
  -2  -6   2   -4.81    6.46
  -2  -6   2    1.30    3.63
  -2  -6   2   -1.97    5.66
  -2  -6   2    3.79    3.10
   2   6  -2    3.80    3.10
   2   6  -2    3.89    6.26
   2   6  -2   -5.88    5.83
  -2  -6   1    8.80    6.47
  -2  -6   1    4.29    4.80
  -2  -6   1    4.58    5.65
  -2  -6   1    8.40    3.04
   2   6  -1    9.68    3.08
   2   6  -1   12.08    4.91
   2   6  -1    2.65    5.76
  -2  -6   0   38.35    6.16
  -2  -6   0   43.62    6.59
  -2  -6   0   44.47    6.37
  -2  -6   0   42.98    5.33
   2   6   0   41.61    5.57
   2   6   0   43.21    7.21
   2   6   0   47.38    6.57
   2   6   0   39.74    6.41
  -2  -6  -1   89.82    7.28
  -2  -6  -1   94.76    8.20
  -2  -6  -1   85.61    7.28
  -2  -6  -1   90.56    7.57
   2   6   1   91.51    6.12
   2   6   1   78.02    8.96
   2   6   1   92.52    7.75
   2   6   1   90.40    7.53
  -2  -6  -2  109.33    8.09
  -2  -6  -2  113.37    7.68
  -2  -6  -2  121.82    7.12
  -2  -6  -2  114.53    7.58
   2   6   2  119.79    7.25
   2   6   2  121.04    9.07
   2   6   2  124.39    7.23
   2   6   2  126.01    7.04
  -2  -6  -3   53.68    5.36
  -2  -6  -3   49.92    6.39
  -2  -6  -3   52.44    6.71
  -2  -6  -3   53.75    7.51
   2   6   3   45.29    7.02
   2   6   3   46.35    6.53
   2   6   3   45.41    5.12
   2   6   3   46.64    6.64
  -2  -6  -4   34.51    4.35
  -2  -6  -4   43.28    6.96
  -2  -6  -4   41.62    5.82
  -2  -6  -4   32.03    6.30
  -2  -6  -4   42.27    5.21
   2   6   4   42.67    6.41
[truncated: 1,113,530 more chars]
