# Supplementary material for: Crystal structure of [5-n-butyl-10-(2,5-di­meth­oxy­phen­yl)-2,3,7,8,13,12,17,18-octa­ethyl­porphyrin­ato]nickel(II)
Source: Acta Crystallogr E Crystallogr Commun. 2015 Oct 31;71(Pt 11):1397–400. doi: 10.1107/S2056989015020058 (PMC4645047; doi:10.1107/S2056989015020058)
Supplement: Supplementary file 2 [file e-71-01397-Isup2.hkl]

data_I                                                                          
_shelx_title ' test_a.res in P-1'                                               
_shelx_refln_list_code          4                                               
_shelx_F_calc_maximum      282.25                                               
_exptl_crystal_F_000       840.00                                               
_reflns_d_resolution_high  0.8286                                               
                                                                                
loop_                                                                           
 _space_group_symop_operation_xyz                                               
 'x, y, z'                                                                      
 '-x, -y, -z'                                                                   
                                                                                
_cell_length_a    11.9496                                                       
_cell_length_b    13.6692                                                       
_cell_length_c    14.3909                                                       
_cell_angle_alpha  72.018                                                       
_cell_angle_beta   69.051                                                       
_cell_angle_gamma  89.558                                                       
                                                                                
_shelx_F_squared_multiplier     1.000                                           
                                                                                
loop_                                                                           
 _refln_index_h                                                                 
 _refln_index_k                                                                 
 _refln_index_l                                                                 
 _refln_F_squared_calc                                                          
 _refln_F_squared_meas                                                          
 _refln_F_squared_sigma                                                         
 _refln_observed_status                                                         
   1   0   0          0.03         -4.85         8.11 o                         
   2   0   0        246.31        360.36        19.89 o                         
   3   0   0       3019.63       2909.11        34.71 o                         
   4   0   0       1296.45       1275.71        34.74 o                         
   5   0   0       1349.46       1532.23        41.74 o                         
   6   0   0        182.76        146.06        26.18 o                         
   7   0   0         56.38        107.45        28.32 o                         
   8   0   0        465.87        543.54        45.13 o                         
   9   0   0         22.28         27.52        41.79 o                         
  10   0   0          1.86         18.45        65.42 o                         
  11   0   0        399.69        384.64        77.82 o                         
  12   0   0        232.06        230.42        70.30 o                         
  13   0   0          1.21         13.39        70.93 o                         
 -13   1   0         38.25         18.70        69.97 o                         
 -12   1   0        550.04        571.44        75.85 o                         
 -11   1   0         10.80         20.48        66.29 o                         
 -10   1   0       1404.15       1522.73       104.25 o                         
  -9   1   0        441.60        468.79        45.85 o                         
  -8   1   0        842.93        898.76        47.89 o                         
  -7   1   0        699.83        662.71        42.30 o                         
  -6   1   0        126.25        128.16        31.10 o                         
  -5   1   0         16.73         46.08        31.09 o                         
  -4   1   0       5654.46       5588.40        41.47 o                         
  -3   1   0       3764.06       3527.24        35.10 o                         
  -2   1   0       1057.60       1105.64        29.77 o                         
  -1   1   0       7316.90       7105.99        44.92 o                         
   0   1   0       5296.83       5210.38        60.42 o                         
   1   1   0      20999.38      20680.71        84.13 o                         
   2   1   0       4835.48       4559.07        30.34 o                         
   3   1   0         21.51         21.17        16.47 o                         
   4   1   0       1515.14       1479.16        35.60 o                         
   5   1   0        539.22        517.34        27.51 o                         
   6   1   0          4.75          9.11        28.44 o                         
   7   1   0       4001.77       4059.24        57.44 o                         
   8   1   0        101.74        144.40        37.70 o                         
   9   1   0         83.88         88.38        53.57 o                         
  10   1   0        143.59        187.16        69.04 o                         
  11   1   0          2.99        -30.80        69.44 o                         
  12   1   0        242.82        244.81        80.56 o                         
  13   1   0         87.50        110.82        74.96 o                         
 -13   2   0        212.52        221.85        77.18 o                         
 -12   2   0        732.83        790.47        79.42 o                         
 -11   2   0         81.26        125.98        63.22 o                         
 -10   2   0        752.96        834.11        60.83 o                         
  -9   2   0       1148.70       1203.61        63.84 o                         
  -8   2   0       1463.89       1425.71        56.07 o                         
  -7   2   0        206.60        178.92        38.08 o                         
  -6   2   0       1244.92       1390.40        36.90 o                         
  -5   2   0       1229.18       1157.34        41.80 o                         
  -4   2   0       1873.55       1987.45        39.38 o                         
  -3   2   0       2311.99       2290.00        35.16 o                         
  -2   2   0       3450.72       3262.45        29.03 o                         
  -1   2   0       1004.00        935.87        17.13 o                         
   0   2   0        380.49        379.22        12.96 o                         
   1   2   0       1340.68       1179.29        30.51 o                         
   2   2   0       6858.61       6491.93        45.22 o                         
   3   2   0       5624.57       5601.95        45.34 o                         
   4   2   0        110.47        147.06        21.08 o                         
   5   2   0        758.06        726.57        29.07 o                         
   6   2   0         12.72         18.32        35.13 o                         
   7   2   0       1334.32       1359.99        62.83 o                         
   8   2   0        218.98        195.45        45.52 o                         
   9   2   0       1987.64       1949.78        84.53 o                         
  10   2   0         10.77        117.91        67.23 o                         
  11   2   0         80.84        -41.18        94.90 o                         
  12   2   0          6.32        -12.11        91.70 o                         
  13   2   0        144.86        189.22        84.93 o                         
 -13   3   0         31.22         23.99        68.52 o                         
 -12   3   0          2.94        -51.07        58.63 o                         
 -11   3   0        764.75        815.71        76.64 o                         
 -10   3   0         86.70         68.97        49.80 o                         
  -9   3   0        637.93        622.97        44.09 o                         
  -8   3   0        306.69        258.31        41.93 o                         
  -7   3   0         70.14        119.03        25.45 o                         
  -6   3   0         31.69         55.33        23.74 o                         
  -5   3   0       1582.20       1736.34        40.32 o                         
  -4   3   0       2420.22       2463.20        40.94 o                         
  -3   3   0         63.32         26.64        18.33 o                         
  -2   3   0       1778.84       1665.84        26.37 o                         
  -1   3   0      15919.28      15450.50        51.14 o                         
   0   3   0       4360.79       4041.47        28.71 o                         
   1   3   0       1269.82       1343.97        32.32 o                         
   2   3   0        828.57        721.73        35.98 o                         
   3   3   0        189.56        253.03        25.75 o                         
   4   3   0       2525.36       2379.76        40.59 o                         
   5   3   0        294.23        357.04        28.39 o                         
   6   3   0        266.18        262.71        33.02 o                         
   7   3   0        223.47        207.18        49.35 o                         
   8   3   0        553.76        593.31        58.10 o                         
   9   3   0         32.01         11.59        56.79 o                         
  10   3   0       1683.76       1566.99       124.96 o                         
  11   3   0         53.70         24.81        85.79 o                         
  12   3   0         20.23         47.55        91.00 o                         
 -13   4   0        115.44         51.48        69.52 o                         
 -12   4   0        188.82        167.68        66.94 o                         
 -11   4   0          2.38        -23.81        55.80 o                         
 -10   4   0       3013.29       3064.58        90.16 o                         
  -9   4   0         35.02         75.40        40.82 o                         
  -8   4   0       1812.74       1955.36        64.05 o                         
  -7   4   0        302.46        358.98        31.11 o                         
  -6   4   0        603.44        628.16        34.08 o                         
  -5   4   0       1597.73       1585.69        40.19 o                         
  -4   4   0         17.45         16.17        23.97 o                         
  -3   4   0          6.79         17.79        16.88 o                         
  -2   4   0       3104.21       2900.41        27.97 o                         
  -1   4   0        262.64        307.02        16.07 o                         
   0   4   0       2082.24       2026.17        31.81 o                         
   1   4   0        324.86        378.80        23.22 o                         
   2   4   0        149.31        217.11        24.30 o                         
   3   4   0        359.50        447.67        30.15 o                         
   4   4   0        767.85        731.12        36.78 o                         
   5   4   0          0.67          1.68        23.87 o                         
   6   4   0       1998.33       2018.12        49.10 o                         
   7   4   0        634.64        736.13        53.42 o                         
   8   4   0        445.44        462.54        57.74 o                         
   9   4   0        321.37        338.76        69.87 o                         
  10   4   0        296.48        305.70        74.85 o                         
  11   4   0        313.47        372.00        94.09 o                         
  12   4   0        317.85        332.07        99.31 o                         
 -13   5   0         22.51        -72.76        72.76 o                         
 -12   5   0         12.64         10.35        63.48 o                         
 -11   5   0         80.30         32.36        58.10 o                         
 -10   5   0       1064.52       1049.43        68.67 o                         
  -9   5   0        638.42        643.65        50.03 o                         
  -8   5   0       4084.58       4122.70        67.39 o                         
  -7   5   0         14.34         12.46        26.58 o                         
  -6   5   0       1391.94       1336.47        41.98 o                         
  -5   5   0       1240.85       1211.81        38.41 o                         
  -4   5   0        615.17        634.88        30.17 o                         
  -3   5   0         80.00         75.59        15.91 o                         
  -2   5   0       3077.11       3172.89        28.73 o                         
  -1   5   0        743.88        777.81        24.18 o                         
   0   5   0        126.87        188.12        20.70 o                         
   1   5   0       2805.70       2848.02        41.09 o                         
   2   5   0       8166.43       8480.44        73.17 o                         
   3   5   0        609.06        613.94        34.06 o                         
   4   5   0        442.56        468.97        29.59 o                         
   5   5   0        249.29        269.78        29.30 o                         
   6   5   0         97.02         88.01        32.55 o                         
   7   5   0       1997.81       1974.30        78.51 o                         
   8   5   0        118.39        136.50        53.68 o                         
   9   5   0        433.95        522.81        74.20 o                         
  10   5   0         64.75         21.57        70.09 o                         
  11   5   0        449.87        452.49        82.85 o                         
  12   5   0        161.99        173.47        94.11 o                         
 -12   6   0         20.10        -34.77        78.06 o                         
 -11   6   0         38.10         52.20        65.77 o                         
 -10   6   0        411.16        371.20        58.45 o                         
  -9   6   0        390.48        411.15        49.99 o                         
  -8   6   0         65.22         71.58        36.44 o                         
  -7   6   0        950.12        971.35        47.18 o                         
  -6   6   0        505.78        538.30        33.35 o                         
  -5   6   0         11.67         22.95        23.03 o                         
  -4   6   0         13.49         23.12        19.61 o                         
  -3   6   0       5679.40       6247.79        40.93 o                         
  -2   6   0       1749.36       1727.84        25.52 o                         
  -1   6   0       7830.03       7794.68        57.26 o                         
   0   6   0        114.05         67.95        20.45 o                         
   1   6   0       3003.73       3144.05        45.08 o                         
   2   6   0        666.79        654.35        33.57 o                         
   3   6   0       1506.73       1609.80        45.89 o                         
   4   6   0         24.13         37.84        26.32 o                         
   5   6   0          2.41        -15.37        25.28 o                         
   6   6   0        132.63        173.79        34.02 o                         
   7   6   0        715.93        746.40        56.08 o                         
   8   6   0       1379.28       1363.38        85.09 o                         
   9   6   0        554.74        548.83        76.57 o                         
  10   6   0         83.96        111.34        72.16 o                         
  11   6   0        130.14        172.80        81.70 o                         
 -12   7   0         17.35        -31.62        68.64 o                         
 -11   7   0        326.96        293.13        73.37 o                         
 -10   7   0         15.41         56.76        62.75 o                         
  -9   7   0        315.21        348.20        64.22 o                         
  -8   7   0         36.80         24.07        43.09 o                         
  -7   7   0        523.98        539.48        41.44 o                         
  -6   7   0        488.12        521.49        32.00 o                         
  -5   7   0         90.46         87.59        23.58 o                         
  -4   7   0        297.41        306.70        25.88 o                         
  -3   7   0       1844.80       1797.02        33.50 o                         
  -2   7   0       2936.85       2931.68        33.05 o                         
  -1   7   0          5.84        -14.01        15.09 o                         
   0   7   0       4389.83       4506.12        64.22 o                         
   1   7   0          3.39         21.95        21.30 o                         
   2   7   0        121.31         87.73        24.30 o                         
   3   7   0         19.92         41.55        24.47 o                         
   4   7   0       1190.03       1085.62        45.40 o                         
   5   7   0        162.23        177.44        30.45 o                         
   6   7   0         75.08         65.10        41.93 o                         
   7   7   0         48.12         64.52        47.64 o                         
   8   7   0        188.03        261.85        60.48 o                         
   9   7   0        151.76        168.30        70.42 o                         
  10   7   0        337.50        351.71        78.97 o                         
  11   7   0         71.46        -38.69        67.80 o                         
 -12   8   0        117.91         84.73        71.42 o                         
 -11   8   0         41.77          9.66        62.66 o                         
 -10   8   0        696.07        699.29        67.46 o                         
  -9   8   0        423.90        492.00        62.21 o                         
  -8   8   0          2.71         12.22        45.15 o                         
  -7   8   0         18.11         13.01        36.27 o                         
  -6   8   0        376.18        388.23        37.05 o                         
  -5   8   0          0.66         10.58        29.18 o                         
  -4   8   0       1261.28       1210.49        43.97 o                         
  -3   8   0        185.57        190.60        20.39 o                         
  -2   8   0        108.77        109.38        18.96 o                         
  -1   8   0          2.05         -6.60        20.17 o                         
   0   8   0        639.05        542.35        30.52 o                         
   1   8   0       1378.14       1504.66        43.41 o                         
   2   8   0       3279.90       3092.94        50.11 o                         
   3   8   0         25.24         61.48        25.44 o                         
   4   8   0         14.55         47.22        26.50 o                         
   5   8   0        453.77        456.49        35.34 o                         
   6   8   0        769.80        691.22        57.00 o                         
   7   8   0          2.14         -5.86        50.70 o                         
   8   8   0         33.53         82.79        54.94 o                         
   9   8   0         55.08         84.32        68.56 o                         
  10   8   0         18.87         86.79        66.46 o                         
 -11   9   0        119.73         46.57        57.31 o                         
 -10   9   0        306.45        271.45        63.27 o                         
  -9   9   0        261.48        245.05        57.13 o                         
  -8   9   0        513.75        455.61        51.84 o                         
  -7   9   0         96.07         81.28        42.49 o                         
  -6   9   0         28.60         42.85        39.08 o                         
  -5   9   0         89.84         95.82        36.51 o                         
  -4   9   0        914.28       1007.75        50.71 o                         
  -3   9   0         35.18         30.32        23.93 o                         
  -2   9   0        457.27        422.33        28.42 o                         
  -1   9   0        131.20         99.81        25.36 o                         
   0   9   0        270.38        291.75        32.13 o                         
   1   9   0       1171.75       1178.92        44.20 o                         
   2   9   0         53.96         42.47        26.42 o                         
   3   9   0        961.35       1039.20        44.81 o                         
   4   9   0        111.40         92.31        31.89 o                         
   5   9   0        415.27        457.98        44.46 o                         
   6   9   0          7.97         -3.11        46.24 o                         
   7   9   0        815.41        793.45        57.93 o                         
   8   9   0        219.72        194.84        55.87 o                         
   9   9   0        291.55        329.98        65.40 o                         
  10   9   0          0.35        -63.57        76.90 o                         
 -11  10   0        495.23        557.19        70.29 o                         
 -10  10   0         71.04         89.20        58.24 o                         
  -9  10   0        327.42        392.10        63.75 o                         
  -8  10   0         49.03         32.37        46.30 o                         
  -7  10   0       2200.79       2102.05        82.36 o                         
  -6  10   0        570.31        458.75        49.52 o                         
  -5  10   0        458.64        415.38        52.50 o                         
  -4  10   0         26.87        -15.32        40.62 o                         
  -3  10   0       2805.62       2783.42        77.80 o                         
  -2  10   0        452.54        401.14        45.69 o                         
  -1  10   0        318.92        327.29        46.72 o                         
   0  10   0          3.22         60.07        32.65 o                         
   1  10   0        332.95        342.93        37.93 o                         
   2  10   0        175.26        198.46        35.97 o                         
   3  10   0        364.16        378.71        45.32 o                         
   4  10   0        800.95        743.17        53.11 o                         
   5  10   0         44.13         57.21        45.80 o                         
   6  10   0          9.52         38.08        56.91 o                         
   7  10   0          9.69         18.19        51.96 o                         
   8  10   0        265.45        274.74        59.41 o                         
   9  10   0        354.22        350.11        74.13 o                         
 -10  11   0         30.69         57.44        65.83 o                         
  -9  11   0        237.58        377.47        63.97 o                         
  -8  11   0         79.02        157.55        54.58 o                         
  -7  11   0       1036.32       1137.96        72.35 o                         
  -6  11   0        760.23        681.04        59.43 o                         
  -5  11   0         66.28         70.07        47.68 o                         
  -4  11   0        266.29        272.73        47.59 o                         
  -3  11   0          2.73        -17.58        43.43 o                         
  -2  11   0        946.88       1117.75        70.13 o                         
  -1  11   0        557.14        536.83        55.57 o                         
   0  11   0        715.91        856.53        62.12 o                         
   1  11   0        964.92        920.65        67.96 o                         
   2  11   0          5.49         51.35        50.02 o                         
   3  11   0        156.31        101.66        51.98 o                         
   4  11   0         24.97         64.28        65.54 o                         
   5  11   0        183.99        238.76        58.40 o                         
   6  11   0        168.46        199.72        72.93 o                         
   7  11   0         22.87        123.67        65.29 o                         
   8  11   0         16.17         83.77        67.76 o                         
  -9  12   0          7.67         20.03        59.71 o                         
  -8  12   0        604.31        584.09        64.07 o                         
  -7  12   0         13.82        -41.62        54.19 o                         
  -6  12   0        389.90        514.20        61.46 o                         
  -5  12   0         22.49         31.27        44.18 o                         
  -4  12   0         37.24         39.60        52.44 o                         
  -3  12   0         59.58         34.58        48.56 o                         
  -2  12   0        108.99         65.20        50.15 o                         
  -1  12   0          0.14         38.25        62.37 o                         
   0  12   0        609.07        456.82        71.19 o                         
   1  12   0        344.58        285.06        67.62 o                         
   2  12   0         68.06         80.33        54.48 o                         
   3  12   0        124.32         47.07        68.69 o                         
   4  12   0          7.00        -66.24        66.24 o                         
   5  12   0         62.64        116.97        63.72 o                         
   6  12   0        938.78        885.35        93.45 o                         
   7  12   0         67.82        132.79        66.66 o                         
  -8  13   0        162.27         67.12        66.73 o                         
  -7  13   0         98.81         90.28        56.65 o                         
  -6  13   0        484.01        440.64        58.95 o                         
  -5  13   0         98.30        109.29        52.98 o                         
  -4  13   0         27.72         35.37        56.87 o                         
  -3  13   0        622.42        666.33        78.81 o                         
  -2  13   0        256.39        297.54        66.88 o                         
  -1  13   0         10.70         63.31        66.24 o                         
   0  13   0         80.21         97.35        67.15 o                         
   1  13   0        486.90        532.50        71.63 o                         
   2  13   0          5.11         50.64        55.91 o                         
   3  13   0        129.06         89.84        72.33 o                         
   4  13   0         11.09          6.45        71.46 o                         
   5  13   0         37.10         30.75        66.04 o                         
   6  13   0         11.72         88.57        77.82 o                         
  -7  14   0         73.17        -40.19        56.96 o                         
  -6  14   0         16.43        -22.37        63.64 o                         
  -5  14   0        135.95        120.70        71.57 o                         
  -4  14   0         29.75         84.60        65.86 o                         
  -3  14   0        715.69        709.54        80.31 o                         
  -2  14   0         64.40         81.26        71.83 o                         
  -1  14   0        628.08        732.78        88.51 o                         
   0  14   0         49.14         52.52        70.07 o                         
   1  14   0        185.80        206.80        67.59 o                         
   2  14   0        479.67        384.41        64.26 o                         
   3  14   0         74.65         73.93        72.33 o                         
   4  14   0         36.79        126.41        72.58 o                         
  -5  15   0         34.54         80.68        76.87 o                         
  -4  15   0         24.74         16.17        75.71 o                         
  -3  15   0        117.72        116.59        76.30 o                         
  -2  15   0        374.51        352.16        81.16 o                         
  -1  15   0        126.07        134.93        69.86 o                         
   0  15   0        240.25        230.17        78.99 o                         
   1  15   0          0.19         35.65        66.90 o                         
   2  15   0        119.79        185.34        82.19 o                         
  -1 -15   1         18.64         74.14       120.81 o                         
   0 -15   1        117.63        186.83        72.64 o                         
   1 -15   1         79.09         59.00        76.23 o                         
   2 -15   1        467.40        440.49        79.20 o                         
   3 -15   1        230.36        347.52        84.29 o                         
   4 -15   1        133.67        196.26        81.01 o                         
  -3 -14   1         25.92         91.11        78.81 o                         
  -2 -14   1        280.37        302.11        83.23 o                         
  -1 -14   1         32.54         35.57        64.27 o                         
   0 -14   1         30.90         79.97        66.64 o                         
   1 -14   1         57.98        105.74        67.60 o                         
   2 -14   1        468.39        611.18        87.41 o                         
   3 -14   1        148.31         69.60        73.14 o                         
   4 -14   1        538.49        632.31        86.01 o                         
   5 -14   1          5.98         60.64        62.88 o                         
   6 -14   1         50.27         75.70        64.43 o                         
   7 -14   1         49.66         25.67        72.58 o                         
  -5 -13   1         82.22        177.25        73.34 o                         
  -4 -13   1         91.60         85.43        76.71 o                         
  -3 -13   1         95.98        158.42        69.96 o                         
  -2 -13   1        520.85        375.61        66.11 o                         
  -1 -13   1         50.25         35.97        62.07 o                         
   0 -13   1        246.34        196.57        72.02 o                         
   1 -13   1        138.84        152.92        66.32 o                         
   2 -13   1        204.21        257.54        73.24 o                         
   3 -13   1        893.30        886.88        86.25 o                         
   4 -13   1         41.66         51.68        59.95 o                         
   5 -13   1        269.16        266.23        67.69 o                         
   6 -13   1         42.68         49.00        63.16 o                         
   7 -13   1         52.37         53.12        55.57 o                         
   8 -13   1          7.08         13.88        60.34 o                         
  -6 -12   1          0.15         69.43        76.84 o                         
  -5 -12   1        390.68        397.42        71.73 o                         
  -4 -12   1          0.07         55.66        66.00 o                         
  -3 -12   1         78.18        120.10        73.48 o                         
  -2 -12   1        130.72        114.18        70.50 o                         
  -1 -12   1         86.99        113.15        57.05 o                         
   0 -12   1        142.34        137.35        67.04 o                         
   1 -12   1        456.77        499.39        73.41 o                         
   2 -12   1         28.70        -57.16        57.16 o                         
   3 -12   1         67.30         85.36        52.83 o                         
   4 -12   1          0.49          5.10        56.00 o                         
   5 -12   1        215.00        168.55        53.94 o                         
   6 -12   1          7.46          7.09        49.09 o                         
   7 -12   1       1119.00       1115.01        79.16 o                         
   8 -12   1        140.38        117.43        56.78 o                         
   9 -12   1        190.69        251.33        64.20 o                         
  -7 -11   1         85.03        129.23        78.03 o                         
  -6 -11   1        123.35        218.57        76.75 o                         
  -5 -11   1        769.85        818.48        75.56 o                         
  -4 -11   1        639.82        671.73        75.32 o                         
  -3 -11   1         97.64         25.30        66.58 o                         
  -2 -11   1          2.81         -2.94        47.57 o                         
  -1 -11   1        160.76        114.36        57.00 o                         
   0 -11   1       1975.29       2013.49       100.05 o                         
   1 -11   1        100.19        135.78        57.87 o                         
   2 -11   1        438.54        566.33        61.37 o                         
   3 -11   1        109.98         68.26        50.23 o                         
   4 -11   1         69.18         88.99        47.53 o                         
   5 -11   1         10.41         16.91        45.40 o                         
   6 -11   1         10.07         21.14        50.22 o                         
   7 -11   1         44.04         72.84        52.87 o                         
   8 -11   1       1014.28        917.92        71.76 o                         
   9 -11   1          2.40          0.38        57.87 o                         
  10 -11   1        108.58        120.13        68.20 o                         
  -8 -10   1        749.49        790.02        96.62 o                         
  -7 -10   1         28.52        -30.00        63.06 o                         
  -6 -10   1        184.19        175.27        73.72 o                         
  -5 -10   1        193.06        181.78        60.51 o                         
  -4 -10   1       1722.37       1827.26       103.06 o                         
  -3 -10   1         51.81         69.46        51.32 o                         
  -2 -10   1          2.45         53.80        51.12 o                         
  -1 -10   1        101.04         69.50        52.33 o                         
   0 -10   1        987.15        934.79        61.06 o                         
   1 -10   1        799.76        927.64        62.17 o                         
   2 -10   1       1769.31       1672.35        70.69 o                         
   3 -10   1        546.51        591.41        49.30 o                         
   4 -10   1        392.95        413.39        47.45 o                         
   5 -10   1          7.09        -36.83        44.74 o                         
   6 -10   1         23.98          7.50        47.86 o                         
   7 -10   1        668.24        635.06        59.62 o                         
   8 -10   1        566.39        573.97        60.46 o                         
   9 -10   1        761.90        680.23        63.40 o                         
  10 -10   1        124.37        179.31        62.35 o                         
  11 -10   1         90.95        122.02        62.02 o                         
  -9  -9   1        275.94        210.39        91.67 o                         
  -8  -9   1        260.41        186.60        69.91 o                         
  -7  -9   1        170.60        233.51        68.28 o                         
  -6  -9   1         10.51         -6.59        66.53 o                         
  -5  -9   1        372.47        363.77        51.31 o                         
  -4  -9   1        293.40        259.91        42.22 o                         
  -3  -9   1         55.74         23.04        39.32 o                         
  -2  -9   1          6.74         21.01        32.62 o                         
  -1  -9   1       1303.63       1211.22        50.72 o                         
   0  -9   1        479.99        428.80        36.29 o                         
   1  -9   1         82.69         54.00        18.54 o                         
   2  -9   1          0.86         39.27        37.61 o                         
   3  -9   1       1674.38       1658.14        65.27 o                         
   4  -9   1        951.81        930.09        53.01 o                         
   5  -9   1        259.94        314.23        47.60 o                         
   6  -9   1         17.93         23.20        40.38 o                         
   7  -9   1        732.40        808.91        53.78 o                         
   8  -9   1        117.52        149.24        45.10 o                         
   9  -9   1       1292.30       1347.09        74.81 o                         
  10  -9   1         35.83         12.87        58.02 o                         
  11  -9   1        358.95        317.64        64.74 o                         
 -10  -8   1         20.17         -0.84        75.19 o                         
  -9  -8   1          4.58         28.64        69.73 o                         
  -8  -8   1         11.85        -10.22        58.12 o                         
  -7  -8   1        101.30        124.45        52.13 o                         
  -6  -8   1        313.17        278.30        56.48 o                         
  -5  -8   1        302.10        341.02        47.13 o                         
  -4  -8   1          5.03        -20.68        34.75 o                         
  -3  -8   1        522.62        548.63        35.05 o                         
  -2  -8   1        230.06        286.83        28.05 o                         
  -1  -8   1       2856.34       2895.72        63.03 o                         
   0  -8   1         15.59         46.08        24.90 o                         
   1  -8   1       1475.60       1487.92        52.42 o                         
   2  -8   1         47.02         54.35        35.36 o                         
   3  -8   1        123.82        112.50        16.89 o                         
   4  -8   1        379.09        361.79        28.59 o                         
   5  -8   1       1083.09       1055.57        54.05 o                         
   6  -8   1         80.26         41.26        38.94 o                         
   7  -8   1        134.95        162.20        43.49 o                         
   8  -8   1        260.79        304.08        45.86 o                         
   9  -8   1         55.49        119.65        55.99 o                         
  10  -8   1        144.30        128.84        58.48 o                         
  11  -8   1        318.15        267.55        64.45 o                         
  12  -8   1        295.40        369.31        70.89 o                         
 -10  -7   1         17.18         46.35        73.96 o                         
  -9  -7   1         47.95        137.08        70.33 o                         
  -8  -7   1          2.03        -20.68        51.83 o                         
  -7  -7   1        181.10        216.43        51.53 o                         
  -6  -7   1         97.20        131.59        45.48 o                         
  -5  -7   1       1054.39       1028.12        57.65 o                         
  -4  -7   1        118.84        127.00        33.60 o                         
  -3  -7   1        196.09        203.85        28.92 o                         
  -2  -7   1       1163.54       1189.49        38.93 o                         
  -1  -7   1       1572.75       1524.35        38.54 o                         
   0  -7   1       2904.74       3174.34        43.18 o                         
   1  -7   1        208.93        256.44        23.47 o                         
   2  -7   1        762.83        699.63        31.33 o                         
   3  -7   1         63.43         81.17        18.08 o                         
   4  -7   1       1993.94       1903.64        33.42 o                         
   5  -7   1         16.11        -26.74        26.74 o                         
   6  -7   1        369.92        387.20        33.43 o                         
   7  -7   1          0.44         27.50        32.44 o                         
   8  -7   1        454.00        497.55        50.31 o                         
   9  -7   1          1.11         -0.97        52.62 o                         
  10  -7   1        229.22        277.08        66.11 o                         
  11  -7   1        180.64        199.41        70.77 o                         
  12  -7   1        611.54        686.07        80.23 o                         
 -11  -6   1        294.12        279.08        82.86 o                         
 -10  -6   1        199.58        102.33        74.87 o                         
  -9  -6   1        208.38        185.81        71.57 o                         
  -8  -6   1        221.23        251.51        55.94 o                         
  -7  -6   1        134.03        125.08        53.25 o                         
  -6  -6   1        709.39        696.25        50.74 o                         
  -5  -6   1         19.31         39.04        30.51 o                         
  -4  -6   1         79.56         86.28        30.61 o                         
  -3  -6   1         75.17         36.89        32.50 o                         
  -2  -6   1         82.65        116.28        24.73 o                         
  -1  -6   1        311.22        311.52        24.47 o                         
   0  -6   1        741.40        748.00        29.05 o                         
   1  -6   1       2030.76       1890.39        30.43 o                         
   2  -6   1       1350.19       1319.93        24.86 o                         
   3  -6   1       1156.42       1193.32        26.56 o                         
   4  -6   1       1228.53       1324.07        32.13 o                         
   5  -6   1        595.35        637.49        34.25 o                         
   6  -6   1       1560.01       1464.06        48.15 o                         
   7  -6   1        766.77        748.16        41.38 o                         
   8  -6   1         94.25         91.40        37.39 o                         
   9  -6   1         23.53         61.40        46.61 o                         
  10  -6   1         25.61        -11.46        51.94 o                         
  11  -6   1        487.13        507.98        74.99 o                         
  12  -6   1         19.76        -66.64        66.64 o                         
  13  -6   1         63.29         39.47        83.34 o                         
 -11  -5   1          2.13         -3.56        76.17 o                         
 -10  -5   1        124.49         76.31        72.61 o                         
  -9  -5   1        680.42        761.78        81.39 o                         
  -8  -5   1         47.63         38.33        57.72 o                         
  -7  -5   1        126.01        115.59        51.90 o                         
  -6  -5   1       1005.27       1011.17        51.25 o                         
  -5  -5   1         13.79         39.59        29.06 o                         
  -4  -5   1        316.45        405.90        33.54 o                         
  -3  -5   1        210.47        157.13        29.22 o                         
  -2  -5   1        715.85        711.20        34.80 o                         
  -1  -5   1       1771.73       1561.33        38.32 o                         
   0  -5   1        629.39        684.36        32.93 o                         
   1  -5   1       2407.78       2315.26        28.15 o                         
   2  -5   1         37.49         38.31        12.59 o                         
   3  -5   1       5704.20       5803.72        41.91 o                         
   4  -5   1        737.98        738.91        28.02 o                         
   5  -5   1       2141.15       2141.89        48.01 o                         
   6  -5   1          0.01         21.04        31.41 o                         
   7  -5   1        832.15        904.09        44.91 o                         
   8  -5   1        631.64        698.57        46.53 o                         
   9  -5   1        864.49        963.93        57.81 o                         
  10  -5   1         15.18         -1.34        51.16 o                         
  11  -5   1        322.34        296.74        52.98 o                         
  12  -5   1         12.55        -55.97        55.97 o                         
  13  -5   1          2.88         17.34        82.37 o                         
 -12  -4   1          2.77         38.87        94.42 o                         
 -11  -4   1        205.44        155.67       101.80 o                         
 -10  -4   1         24.91         33.48        71.14 o                         
  -9  -4   1        817.43        890.34        82.22 o                         
  -8  -4   1         74.16        104.79        54.88 o                         
  -7  -4   1       1381.05       1355.02        78.37 o                         
  -6  -4   1       1901.56       1985.29        60.12 o                         
  -5  -4   1       1448.85       1380.45        44.22 o                         
  -4  -4   1          7.58         30.52        25.35 o                         
  -3  -4   1        723.90        713.46        36.94 o                         
  -2  -4   1        146.23        128.70        28.39 o                         
  -1  -4   1        202.71        201.55        23.27 o                         
   0  -4   1        517.42        612.70        27.50 o                         
   1  -4   1       4076.19       3911.60        37.89 o                         
   2  -4   1         50.21         53.87        14.31 o                         
   3  -4   1       3366.81       3372.20        35.78 o                         
   4  -4   1        476.66        449.91        25.13 o                         
   5  -4   1       1422.88       1456.87        46.36 o                         
   6  -4   1        660.48        681.41        36.15 o                         
   7  -4   1       1172.78       1198.12        47.14 o                         
   8  -4   1       1861.83       1875.66        54.08 o                         
   9  -4   1        778.12        799.52        52.15 o                         
  10  -4   1       2292.61       2134.47        73.19 o                         
  11  -4   1        179.61        222.54        58.32 o                         
  12  -4   1         20.57        111.74        66.94 o                         
  13  -4   1          3.86          3.86        67.29 o                         
 -12  -3   1         21.44        -15.61        91.56 o                         
 -11  -3   1        631.98        593.45        99.28 o                         
 -10  -3   1         25.63        -20.56        69.99 o                         
  -9  -3   1       1340.86       1376.83        95.04 o                         
  -8  -3   1        223.02        238.84        57.92 o                         
  -7  -3   1       2210.99       2312.35        80.92 o                         
  -6  -3   1        822.82        768.68        61.43 o                         
  -5  -3   1       3963.43       4179.49        63.82 o                         
  -4  -3   1       3983.68       4244.93        48.27 o                         
  -3  -3   1        591.04        573.90        26.46 o                         
  -2  -3   1         30.96         43.14        27.04 o                         
  -1  -3   1       3573.65       3540.70        54.47 o                         
   0  -3   1       6347.94       6227.39        38.09 o                         
   1  -3   1       2902.53       2644.84        29.30 o                         
   2  -3   1          9.44         25.90        17.83 o                         
   3  -3   1         18.97         39.06        22.51 o                         
   4  -3   1       1099.64       1012.80        37.14 o                         
   5  -3   1         40.26         28.23        23.98 o                         
   6  -3   1       1554.09       1419.25        43.14 o                         
   7  -3   1         66.55        105.92        28.35 o                         
   8  -3   1        865.82        855.64        50.44 o                         
   9  -3   1         79.45         61.69        36.14 o                         
  10  -3   1       2495.70       2340.23        75.96 o                         
  11  -3   1        267.96        320.95        58.65 o                         
  12  -3   1        646.14        667.29        74.74 o                         
  13  -3   1         31.31          3.47        67.57 o                         
 -12  -2   1         70.91         26.94        94.28 o                         
 -11  -2   1         11.41         23.42        70.45 o                         
 -10  -2   1        264.43        141.87        69.05 o                         
  -9  -2   1         60.53         43.11        46.83 o                         
  -8  -2   1        750.75        755.41        53.00 o                         
  -7  -2   1        178.54        172.43        42.49 o                         
  -6  -2   1       2182.28       2164.00        49.01 o                         
  -5  -2   1        470.83        500.72        32.41 o                         
  -4  -2   1       3079.85       2960.04        47.39 o                         
  -3  -2   1          3.70          0.39        17.18 o                         
  -2  -2   1       5368.69       5544.86        41.20 o                         
  -1  -2   1        261.83        324.69        20.68 o                         
   0  -2   1        908.85        764.72        18.25 o                         
   1  -2   1        957.77       1046.46        23.81 o                         
   2  -2   1       1473.98       1377.98        34.24 o                         
   3  -2   1       9056.02       8874.15        59.20 o                         
   4  -2   1        878.16        989.59        34.01 o                         
   5  -2   1       1912.37       1859.33        38.84 o                         
   6  -2   1         18.86         18.54        23.93 o                         
   7  -2   1         34.78         30.70        31.06 o                         
   8  -2   1        293.22        367.83        34.78 o                         
   9  -2   1       1282.16       1294.28        54.34 o                         
  10  -2   1        915.96        907.12        61.78 o                         
  11  -2   1        906.78        883.50        65.44 o                         
  12  -2   1         83.64        -12.61        64.75 o                         
  13  -2   1        158.53        118.31        70.50 o                         
 -12  -1   1         12.94        116.26        78.31 o                         
 -11  -1   1        598.53        635.88        84.64 o                         
 -10  -1   1          3.95         85.52        66.74 o                         
  -9  -1   1        130.49        188.96        56.39 o                         
  -8  -1   1        114.27         89.52        49.23 o                         
  -7  -1   1       1011.91       1006.27        59.81 o                         
  -6  -1   1        214.68        230.19        30.40 o                         
  -5  -1   1       1340.39       1259.42        34.75 o                         
  -4  -1   1         23.43         46.20        23.99 o                         
  -3  -1   1        118.77        108.35        22.49 o                         
  -2  -1   1       3366.61       3195.24        35.49 o                         
  -1  -1   1        660.70        610.58        17.51 o                         
   0  -1   1        131.53        138.06         9.12 o                         
   1  -1   1        967.21        890.91        15.82 o                         
   2  -1   1        202.75        211.48        22.42 o                         
   3  -1   1       1266.20       1276.10        31.91 o                         
   4  -1   1        147.64        114.31        22.37 o                         
   5  -1   1       3433.19       3505.07        39.29 o                         
   6  -1   1        196.19        224.28        29.74 o                         
   7  -1   1         48.28         57.32        28.10 o                         
   8  -1   1         24.59         14.81        28.70 o                         
   9  -1   1       2002.02       1942.51        58.58 o                         
  10  -1   1        558.85        551.96        52.20 o                         
  11  -1   1        207.99        210.86        63.73 o                         
  12  -1   1        622.48        525.20        74.57 o                         
  13  -1   1        137.70        164.73        71.96 o                         
 -13   0   1          1.51        -21.15        77.33 o                         
 -12   0   1        280.29        266.91        85.70 o                         
 -11   0   1        423.84        345.45        78.46 o                         
 -10   0   1        100.74         27.59        66.33 o                         
  -9   0   1          3.01         23.22        55.03 o                         
  -8   0   1          3.35         22.25        49.46 o                         
  -7   0   1       3105.37       3126.80        75.33 o                         
  -6   0   1        137.94        184.30        28.71 o                         
  -5   0   1       4773.60       4661.82        61.59 o                         
  -4   0   1        806.47        815.10        23.81 o                         
  -3   0   1         19.47         66.51        18.35 o                         
  -2   0   1       7581.48       7444.05        39.77 o                         
  -1   0   1         69.67         90.80        10.35 o                         
   0   0   1       1631.70       1528.98        20.18 o                         
   1   0   1      16659.50      16005.61        65.28 o                         
   2   0   1        831.22        746.84        27.95 o                         
   3   0   1        422.06        423.31        20.72 o                         
   4   0   1        488.27        491.68        22.41 o                         
   5   0   1        219.60        293.98        27.53 o                         
   6   0   1        337.51        361.97        31.40 o                         
   7   0   1         44.01         54.70        26.90 o                         
   8   0   1         32.72        -17.15        29.67 o                         
   9   0   1         35.88         24.60        45.43 o                         
  10   0   1       1412.50       1429.53        76.74 o                         
  11   0   1        200.34        156.37        63.25 o                         
  12   0   1        551.14        567.36        75.99 o                         
  13   0   1         14.72          9.76        68.83 o                         
 -13   1   1        164.89        184.45        74.20 o                         
 -12   1   1        130.08        -13.57        76.17 o                         
 -11   1   1         62.13         69.89        73.55 o                         
 -10   1   1          3.84         33.36        66.26 o                         
  -9   1   1         26.57         80.45        52.54 o                         
  -8   1   1         98.11        133.20        41.39 o                         
  -7   1   1        685.77        661.86        38.09 o                         
  -6   1   1       1545.43       1637.96        50.31 o                         
  -5   1   1       1144.71       1165.57        47.65 o                         
  -4   1   1        101.61        160.78        28.60 o                         
  -3   1   1       8634.25       8662.72        57.49 o                         
  -2   1   1       1853.64       1877.10        32.45 o                         
  -1   1   1       2651.41       2555.32        20.99 o                         
   0   1   1      17606.59      16866.21        97.81 o                         
   1   1   1       6174.88       6294.15        26.33 o                         
   2   1   1      16518.64      16314.66        76.37 o                         
   3   1   1        704.68        725.64        27.72 o                         
   4   1   1         27.87        -14.81        22.07 o                         
   5   1   1        589.93        640.54        35.06 o                         
   6   1   1        594.10        614.75        35.91 o                         
   7   1   1        189.52        235.13        31.35 o                         
   8   1   1       2066.66       2142.99        61.25 o                         
   9   1   1         39.33         -1.31        46.15 o                         
  10   1   1        273.40        234.11        68.41 o                         
  11   1   1          5.62         -4.31        55.94 o                         
  12   1   1         33.96        -51.57        60.37 o                         
  13   1   1        187.03        189.55        68.69 o                         
 -13   2   1         77.02         70.43        71.83 o                         
 -12   2   1        178.89        135.33        68.00 o                         
 -11   2   1         71.84          8.65        73.29 o                         
 -10   2   1        430.97        377.61        75.66 o                         
  -9   2   1        479.29        485.85        50.85 o                         
  -8   2   1        382.64        401.55        41.61 o                         
  -7   2   1          0.58         42.94        33.96 o                         
  -6   2   1        502.84        465.87        29.59 o                         
  -5   2   1         93.02         87.45        32.48 o                         
  -4   2   1       2666.20       2824.90        50.56 o                         
  -3   2   1        375.62        432.41        29.13 o                         
  -2   2   1      10341.97      10183.08        47.35 o                         
  -1   2   1        301.73        318.38        18.30 o                         
   0   2   1       4630.94       4279.91        21.58 o                         
   1   2   1      10670.41      10076.29        48.38 o                         
   2   2   1      13784.30      13430.75        63.81 o                         
   3   2   1       1855.70       1776.89        36.81 o                         
   4   2   1       4076.71       4009.50        68.42 o                         
   5   2   1        112.63        101.80        21.29 o                         
   6   2   1        211.14        221.01        30.81 o                         
   7   2   1       1042.69       1163.87        56.29 o                         
   8   2   1       2434.85       2546.47        79.58 o                         
   9   2   1       2077.47       2098.95        98.04 o                         
  10   2   1        259.84        266.00        68.63 o                         
  11   2   1         44.33        -47.82        72.05 o                         
  12   2   1        176.16        200.43        79.68 o                         
  13   2   1         51.02         85.21        73.09 o                         
 -13   3   1        209.40        268.51        77.02 o                         
 -12   3   1        255.66        320.33        71.15 o                         
 -11   3   1          2.07         64.24        58.48 o                         
 -10   3   1        764.05        740.91        82.91 o                         
  -9   3   1          4.93         14.42        44.74 o                         
  -8   3   1       1677.95       1704.28        66.33 o                         
  -7   3   1       1953.77       1928.19        60.99 o                         
  -6   3   1       1626.94       1605.74        43.11 o                         
  -5   3   1       1051.10        896.81        47.06 o                         
  -4   3   1        574.53        583.36        33.62 o                         
  -3   3   1      26777.04      28000.10       154.76 o                         
  -2   3   1         67.31         90.92        21.21 o                         
  -1   3   1       3237.54       3132.67        32.13 o                         
   0   3   1        217.01        158.94        15.86 o                         
   1   3   1       5620.26       5577.57        40.24 o                         
   2   3   1       2589.35       2674.54        47.09 o                         
   3   3   1        182.48        189.75        27.78 o                         
   4   3   1          5.52          1.79        21.24 o                         
   5   3   1       2226.31       2099.89        41.88 o                         
   6   3   1        469.96        488.29        29.25 o                         
   7   3   1        140.11         91.78        32.95 o                         
   8   3   1        271.14        232.73        49.39 o                         
   9   3   1        821.96        927.18        84.97 o                         
  10   3   1        274.49        324.30        81.89 o                         
  11   3   1          3.62          5.79        82.61 o                         
  12   3   1          0.72         47.56        68.11 o                         
  13   3   1         99.88         72.51        81.76 o                         
 -13   4   1        452.76        483.15        82.09 o                         
 -12   4   1         16.87        -20.65        64.16 o                         
 -11   4   1        375.26        272.32        63.24 o                         
 -10   4   1        109.18        156.58        54.18 o                         
  -9   4   1       1731.19       1537.33        66.92 o                         
  -8   4   1        515.02        538.99        46.35 o                         
  -7   4   1       4630.72       4648.47        63.13 o                         
  -6   4   1        937.99        982.55        42.56 o                         
  -5   4   1        503.45        706.65        39.75 o                         
  -4   4   1        321.28        387.70        29.54 o                         
  -3   4   1       1207.28       1100.48        30.66 o                         
  -2   4   1        718.68        702.79        20.20 o                         
  -1   4   1       1694.63       1710.63        29.78 o                         
   0   4   1        497.37        473.09        25.44 o                         
   1   4   1        106.28        114.59        21.32 o                         
   2   4   1       2484.62       2561.51        52.34 o                         
   3   4   1       2447.85       2556.87        47.69 o                         
   4   4   1       5314.29       5421.76        53.95 o                         
   5   4   1        224.77        219.46        25.65 o                         
   6   4   1        247.30        278.26        29.67 o                         
   7   4   1        107.75        142.48        43.70 o                         
   8   4   1        274.88        323.47        54.22 o                         
   9   4   1        292.16        275.44        67.12 o                         
  10   4   1        624.60        597.54        89.04 o                         
  11   4   1        123.10         82.75        85.05 o                         
  12   4   1        271.49        246.45        81.13 o                         
 -12   5   1         21.63          1.33        63.66 o                         
 -11   5   1          1.71        -13.10        63.02 o                         
 -10   5   1        853.05        830.09        64.57 o                         
  -9   5   1        261.29        208.12        42.21 o                         
  -8   5   1       2883.39       2967.67        67.21 o                         
  -7   5   1         14.80          7.59        27.38 o                         
  -6   5   1        286.47        376.18        29.34 o                         
  -5   5   1         37.56         62.37        23.74 o                         
  -4   5   1        122.50         90.49        22.14 o                         
  -3   5   1        114.66         97.91        18.42 o                         
  -2   5   1          5.68         34.49        20.44 o                         
  -1   5   1          5.72         20.77        17.58 o                         
   0   5   1        356.15        341.36        23.09 o                         
   1   5   1        616.21        652.57        30.06 o                         
   2   5   1        905.91        808.15        36.73 o                         
   3   5   1        439.04        560.28        33.35 o                         
   4   5   1        458.20        582.94        33.78 o                         
   5   5   1        100.46         86.55        27.64 o                         
   6   5   1       3117.18       3206.99        54.30 o                         
   7   5   1          2.23         10.62        39.37 o                         
   8   5   1       1553.17       1617.97        77.57 o                         
   9   5   1        124.41        142.17        64.72 o                         
  10   5   1        267.50        247.53        72.97 o                         
  11   5   1        136.44        182.26        86.91 o                         
  12   5   1        103.45         76.60        90.70 o                         
 -12   6   1          3.17        -50.83        78.23 o                         
 -11   6   1         26.72        -16.36        64.37 o                         
 -10   6   1         33.16        -27.78        63.35 o                         
  -9   6   1          2.23        -14.93        38.34 o                         
  -8   6   1       2309.76       2239.35        62.94 o                         
  -7   6   1         27.33          4.58        30.87 o                         
  -6   6   1       2047.11       1956.23        46.63 o                         
  -5   6   1        107.53        148.93        23.11 o                         
  -4   6   1       2205.70       2065.70        35.14 o                         
  -3   6   1       1130.63       1140.69        37.47 o                         
  -2   6   1       2707.39       2475.71        38.85 o                         
  -1   6   1       2410.28       2362.47        34.59 o                         
   0   6   1       1387.53       1331.66        34.23 o                         
   1   6   1          9.55         23.63        22.57 o                         
   2   6   1       1421.85       1374.88        40.44 o                         
   3   6   1        220.50        330.91        29.61 o                         
   4   6   1       1060.72       1010.15        37.85 o                         
   5   6   1        434.54        527.07        35.94 o                         
   6   6   1         20.86         17.44        28.53 o                         
   7   6   1       2023.70       2051.78        73.60 o                         
   8   6   1         44.14         68.24        51.21 o                         
   9   6   1       1169.60       1215.94        97.34 o                         
  10   6   1         41.88        120.36        69.99 o                         
  11   6   1        423.40        511.30        83.17 o                         
  12   6   1         19.43         91.47        90.50 o                         
 -12   7   1         16.87        -63.68        82.65 o                         
 -11   7   1         90.15         71.13        69.95 o                         
 -10   7   1         34.86         18.16        66.17 o                         
  -9   7   1        187.44        169.49        48.97 o                         
  -8   7   1        471.16        466.35        43.44 o                         
  -7   7   1        313.97        259.03        37.79 o                         
  -6   7   1       1065.09       1063.33        50.69 o                         
  -5   7   1        326.46        278.72        29.70 o                         
  -4   7   1        549.96        547.30        31.59 o                         
  -3   7   1       2766.86       2678.79        43.07 o                         
  -2   7   1       1973.33       2068.22        37.71 o                         
  -1   7   1       2343.69       2458.17        34.80 o                         
   0   7   1        873.32        923.22        31.26 o                         
   1   7   1       2828.51       3091.17        46.20 o                         
   2   7   1          4.82          4.13        23.60 o                         
   3   7   1        964.08        941.36        39.40 o                         
   4   7   1        252.18        265.76        30.91 o                         
   5   7   1         46.33         73.58        27.24 o                         
   6   7   1        274.55        268.71        32.00 o                         
   7   7   1         79.65         56.72        46.93 o                         
   8   7   1        589.42        547.73        70.08 o                         
   9   7   1        462.67        480.86        76.06 o                         
  10   7   1         11.71         80.86        64.41 o                         
  11   7   1        574.25        627.74        85.93 o                         
 -12   8   1         21.97         27.82        76.22 o                         
 -11   8   1        287.37        222.19        71.04 o                         
 -10   8   1          2.05         19.88        65.87 o                         
  -9   8   1        630.33        580.37        64.03 o                         
  -8   8   1         97.72         52.72        37.61 o                         
  -7   8   1        159.80        101.84        38.89 o                         
  -6   8   1         18.31         29.87        33.58 o                         
  -5   8   1        737.49        781.22        38.43 o                         
  -4   8   1         29.49         20.70        25.69 o                         
  -3   8   1       1646.62       1590.78        40.50 o                         
  -2   8   1        539.44        580.27        30.75 o                         
  -1   8   1       3232.20       3323.37        42.26 o                         
   0   8   1        989.33       1033.84        37.64 o                         
   1   8   1       1204.42       1138.12        41.64 o                         
   2   8   1       1208.90       1238.24        40.46 o                         
   3   8   1        179.68        255.48        28.83 o                         
   4   8   1        128.22        151.41        27.96 o                         
   5   8   1        278.93        336.64        33.28 o                         
   6   8   1        112.87        154.94        32.87 o                         
   7   8   1        232.47        234.01        45.45 o                         
   8   8   1          5.87         88.19        53.05 o                         
   9   8   1         21.55         28.28        65.84 o                         
  10   8   1         36.39          7.86        63.52 o                         
  11   8   1        199.55        224.88        80.02 o                         
 -11   9   1         12.78         29.90        62.94 o                         
 -10   9   1         84.44         49.34        58.09 o                         
  -9   9   1        344.64        302.01        57.64 o                         
  -8   9   1         17.66         37.45        43.79 o                         
  -7   9   1         19.01         51.89        43.99 o                         
  -6   9   1        153.29        210.60        38.97 o                         
  -5   9   1        218.10        216.89        34.93 o                         
  -4   9   1       1335.48       1408.73        44.07 o                         
  -3   9   1         75.62         86.80        23.88 o                         
  -2   9   1       2221.12       2090.43        42.66 o                         
  -1   9   1         11.92        -15.70        22.46 o                         
   0   9   1       1137.45       1095.74        47.88 o                         
   1   9   1        183.95        271.08        28.38 o                         
   2   9   1       1396.77       1416.53        43.80 o                         
   3   9   1        124.45         85.29        26.63 o                         
   4   9   1        648.94        632.84        35.82 o                         
   5   9   1        198.02        192.69        31.25 o                         
   6   9   1        588.22        670.04        47.87 o                         
   7   9   1          0.94         22.25        42.94 o                         
   8   9   1        445.39        443.62        57.05 o                         
   9   9   1        257.41        287.39        62.49 o                         
  10   9   1          1.74          6.29        75.84 o                         
 -11  10   1          7.15        -23.22        60.71 o                         
 -10  10   1        351.02        442.55        63.76 o                         
  -9  10   1        176.00         74.75        53.89 o                         
  -8  10   1        626.73        622.86        55.47 o                         
  -7  10   1         34.75         62.71        44.22 o                         
  -6  10   1        471.40        409.59        45.58 o                         
  -5  10   1          0.52         47.32        40.63 o                         
  -4  10   1         18.56         45.78        30.35 o                         
  -3  10   1        513.40        510.94        33.62 o                         
  -2  10   1        248.13        272.82        32.95 o                         
  -1  10   1        957.44       1009.89        49.16 o                         
   0  10   1        166.24        117.02        34.98 o                         
   1  10   1        627.13        595.46        43.21 o                         
   2  10   1        259.02        273.57        36.91 o                         
   3  10   1        674.02        612.35        36.65 o                         
   4  10   1        640.85        574.75        36.39 o                         
   5  10   1        414.58        371.65        37.81 o                         
   6  10   1         91.06         50.47        47.07 o                         
   7  10   1        691.96        655.91        55.04 o                         
   8  10   1          3.37        -12.85        47.46 o                         
   9  10   1        292.32        255.60        58.69 o                         
 -10  11   1        265.46        281.62        71.60 o                         
  -9  11   1        127.06        110.79        57.34 o                         
  -8  11   1         37.36         31.94        49.73 o                         
  -7  11   1        662.54        673.73        52.51 o                         
  -6  11   1        237.46        266.33        48.00 o                         
  -5  11   1        225.60        231.97        50.55 o                         
  -4  11   1        505.23        492.36        49.75 o                         
  -3  11   1          8.03         -6.72        39.39 o                         
  -2  11   1        767.89        794.05        60.25 o                         
  -1  11   1       1701.43       1560.25        76.84 o                         
   0  11   1         22.19         20.68        45.42 o                         
   1  11   1        685.61        735.13        59.71 o                         
   2  11   1         64.60         43.67        48.57 o                         
   3  11   1       1059.47       1006.45        72.17 o                         
   4  11   1         30.84         -2.18        54.01 o                         
   5  11   1        106.04         98.17        53.91 o                         
   6  11   1        221.72        159.98        63.66 o                         
   7  11   1        191.97        249.16        63.90 o                         
   8  11   1          8.42        -27.01        71.23 o                         
  -9  12   1         31.50         31.42        74.55 o                         
  -8  12   1         21.30         58.07        61.02 o                         
  -7  12   1        644.68        679.93        63.95 o                         
  -6  12   1        120.09        110.29        53.25 o                         
  -5  12   1        714.35        753.70        54.39 o                         
  -4  12   1        118.17         98.68        44.58 o                         
  -3  12   1         41.72         88.89        46.24 o                         
  -2  12   1         28.60        -17.16        47.15 o                         
  -1  12   1        308.02        289.93        53.05 o                         
   0  12   1        544.67        533.19        58.55 o                         
   1  12   1        355.41        456.03        71.43 o                         
   2  12   1        139.61        140.58        63.39 o                         
   3  12   1          0.64         72.76        56.47 o                         
   4  12   1          1.36         71.39        67.90 o                         
   5  12   1         19.23        -43.28        60.95 o                         
   6  12   1        873.46        958.35        87.94 o                         
   7  12   1        109.66         55.32        62.99 o                         
  -8  13   1         26.15         23.76        63.59 o                         
  -7  13   1        128.69         72.61        63.26 o                         
  -6  13   1        490.45        434.95        62.93 o                         
  -5  13   1          1.02        -16.46        46.98 o                         
  -4  13   1        118.22        143.80        55.09 o                         
  -3  13   1         78.50         19.23        57.95 o                         
  -2  13   1        125.11        224.27        68.37 o                         
  -1  13   1          8.70         22.71        63.49 o                         
   0  13   1          3.89         -8.66        57.58 o                         
   1  13   1         32.64         49.84        69.27 o                         
   2  13   1        158.96        111.90        61.17 o                         
   3  13   1        162.02        190.66        59.03 o                         
   4  13   1         35.90         -4.83        69.18 o                         
   5  13   1         12.47        -61.67        61.67 o                         
   6  13   1        121.53        136.73        76.25 o                         
  -7  14   1          3.06         18.84        69.72 o                         
  -6  14   1        367.70        347.39        74.58 o                         
  -5  14   1        210.34        179.24        61.22 o                         
  -4  14   1         14.64         23.96        59.97 o                         
  -3  14   1        188.86        118.48        69.87 o                         
  -2  14   1        219.85        177.87        70.40 o                         
  -1  14   1          0.89        -69.46        70.84 o                         
   0  14   1          3.45          9.23        66.67 o                         
   1  14   1        106.18         76.46        73.63 o                         
   2  14   1        226.86        253.36        77.15 o                         
   3  14   1          5.35        -37.07        64.22 o                         
   4  14   1         25.15         41.98        73.26 o                         
   5  14   1          1.44         40.81        66.90 o                         
  -5  15   1         90.87        121.37        95.70 o                         
  -4  15   1         43.70         17.11        93.32 o                         
  -3  15   1         60.77         32.50        78.51 o                         
  -2  15   1        150.28         89.76        72.32 o                         
  -1  15   1        648.49        705.06        86.03 o                         
   0  15   1         11.05        -32.03        74.71 o                         
   1  15   1         91.67         38.77        72.50 o                         
   2  15   1         30.04         17.74        65.36 o                         
   3  15   1        153.90        135.76        78.88 o                         
  -2 -14   2         33.41        -62.06        76.20 o                         
  -1 -14   2          1.43         71.24        80.17 o                         
   0 -14   2          7.28        -66.25        66.25 o                         
   1 -14   2         52.88         60.26        64.53 o                         
   2 -14   2        458.71        608.37        87.03 o                         
   3 -14   2        423.87        380.30        83.03 o                         
   4 -14   2        168.92        156.27        79.33 o                         
   5 -14   2        450.34        458.91        74.54 o                         
   6 -14   2        142.80        124.09        67.58 o                         
  -4 -13   2        268.22        288.81        85.59 o                         
  -3 -13   2        122.95        104.52        79.96 o                         
  -2 -13   2        318.17        277.19        81.93 o                         
  -1 -13   2         33.95         42.96        67.67 o                         
   0 -13   2         38.87          5.00        64.19 o                         
   1 -13   2        118.85        173.97        66.56 o                         
   2 -13   2        242.81        197.10        74.16 o                         
   3 -13   2        164.56        134.51        73.92 o                         
   4 -13   2        654.72        627.29        72.15 o                         
   5 -13   2         38.09         30.32        63.00 o                         
   6 -13   2        357.61        324.61        71.88 o                         
   7 -13   2        108.54        115.07        66.57 o                         
   8 -13   2          7.30         14.25        58.00 o                         
  -5 -12   2         68.80        112.52        69.13 o                         
  -4 -12   2         69.69        171.00        77.03 o                         
  -3 -12   2          0.48         31.70        73.16 o                         
  -2 -12   2        158.63        159.84        75.73 o                         
  -1 -12   2         18.49          1.12        62.89 o                         
   0 -12   2        270.99        438.29        67.72 o                         
   1 -12   2          6.23         10.56        66.01 o                         
   2 -12   2        372.93        436.42        69.58 o                         
   3 -12   2        100.24        155.23        63.21 o                         
   4 -12   2         50.70         42.45        55.57 o                         
   5 -12   2       1311.24       1205.42        81.38 o                         
   6 -12   2         56.92         23.63        60.88 o                         
   7 -12   2        402.74        409.87        57.70 o                         
   8 -12   2          0.64        -54.22        56.47 o                         
   9 -12   2          2.03         35.99        58.81 o                         
  -7 -11   2         36.93        106.11        81.87 o                         
  -6 -11   2        198.41        181.31        83.60 o                         
  -5 -11   2        447.39        433.60        74.62 o                         
  -4 -11   2          8.41         36.29        71.23 o                         
  -3 -11   2        116.03         85.81        70.72 o                         
  -2 -11   2         15.62          3.83        67.61 o                         
  -1 -11   2         46.31         10.00        59.92 o                         
   0 -11   2          2.67         30.16        57.15 o                         
   1 -11   2        762.97        956.47        79.60 o                         
   2 -11   2         23.61         35.65        63.54 o                         
   3 -11   2         37.83        108.14        58.83 o                         
   4 -11   2         86.67         79.15        49.94 o                         
   5 -11   2        574.50        629.20        60.85 o                         
   6 -11   2          5.96        -25.94        46.60 o                         
   7 -11   2         45.79         56.93        58.56 o                         
   8 -11   2        283.40        302.20        60.31 o                         
   9 -11   2        417.88        434.90        64.31 o                         
  10 -11   2          4.20        -39.90        65.41 o                         
  -8 -10   2         14.05         11.44        71.18 o                         
  -7 -10   2        329.23        295.81        76.71 o                         
  -6 -10   2          3.82        -22.05        72.94 o                         
  -5 -10   2       1226.95       1209.90        95.78 o                         
  -4 -10   2        461.01        504.52        68.61 o                         
  -3 -10   2        552.26        489.70        75.44 o                         
  -2 -10   2         78.91         79.63        53.98 o                         
  -1 -10   2         86.44         85.87        46.53 o                         
   0 -10   2        116.26        133.05        55.51 o                         
   1 -10   2         36.00         37.21        53.93 o                         
   2 -10   2       1621.72       1548.77        69.05 o                         
   3 -10   2        602.20        587.94        52.16 o                         
   4 -10   2         16.98         16.20        40.09 o                         
   5 -10   2         46.21         63.01        44.65 o                         
   6 -10   2         84.15         55.63        49.84 o                         
   7 -10   2          0.51        -15.20        52.76 o                         
   8 -10   2        599.92        684.30        64.33 o                         
   9 -10   2         21.80        105.54        54.12 o                         
  10 -10   2        623.33        624.52        76.65 o                         
  11 -10   2        173.60        187.49        71.11 o                         
  -8  -9   2        304.03        350.17        76.22 o                         
  -7  -9   2         47.50         56.95        75.31 o                         
  -6  -9   2        539.39        512.17        80.02 o                         
  -5  -9   2        148.28        211.03        70.50 o                         
  -4  -9   2        998.05       1149.95        80.01 o                         
  -3  -9   2         11.33         13.92        41.74 o                         
  -2  -9   2        204.79        224.51        40.83 o                         
  -1  -9   2         12.76         27.34        35.83 o                         
   0  -9   2        817.02        829.08        56.53 o                         
   1  -9   2          2.49        -38.23        38.23 o                         
   2  -9   2        752.14        812.66        53.40 o                         
   3  -9   2        244.06        188.07        40.98 o                         
   4  -9   2       2045.53       1978.22        73.63 o                         
   5  -9   2          0.28         42.28        44.73 o                         
   6  -9   2         15.47         22.93        43.30 o                         
   7  -9   2          1.72        -33.00        47.90 o                         
   8  -9   2         80.98         97.60        54.17 o                         
   9  -9   2        932.48        972.04        64.12 o                         
  10  -9   2        847.41        896.36        70.45 o                         
  11  -9   2          8.15         50.95        61.65 o                         
  12  -9   2        322.73        283.11        97.11 o                         
  -9  -8   2         59.15         79.02        79.07 o                         
  -8  -8   2        515.54        519.97        71.42 o                         
  -7  -8   2        265.32        167.05        75.08 o                         
  -6  -8   2        688.80        718.78        68.04 o                         
  -5  -8   2         21.55         34.30        54.50 o                         
  -4  -8   2         86.78        108.80        50.29 o                         
  -3  -8   2        800.70        830.32        59.00 o                         
  -2  -8   2        625.54        691.08        44.51 o                         
  -1  -8   2        393.29        442.22        34.25 o                         
   0  -8   2        282.81        351.93        25.52 o                         
   1  -8   2        285.78        315.36        43.41 o                         
   2  -8   2        589.91        606.99        39.04 o                         
   3  -8   2         15.74         35.27        30.72 o                         
   4  -8   2        981.25        922.26        44.03 o                         
   5  -8   2       2720.29       2639.44        76.73 o                         
   6  -8   2          8.36          9.20        38.54 o                         
   7  -8   2        276.33        325.85        44.12 o                         
   8  -8   2        170.89        166.09        46.32 o                         
   9  -8   2       1853.77       1734.72        73.39 o                         
  10  -8   2         97.60        128.22        56.74 o                         
  11  -8   2        933.96        974.90        73.10 o                         
  12  -8   2         11.20         18.83        62.04 o                         
 -10  -7   2          3.01        -11.43        72.81 o                         
  -9  -7   2          2.17         -1.81        64.28 o                         
  -8  -7   2         16.08         -6.85        59.17 o                         
  -7  -7   2        805.40        834.95        62.12 o                         
  -6  -7   2        488.97        494.53        59.97 o                         
  -5  -7   2        526.66        635.24        51.13 o                         
  -4  -7   2          0.77         13.46        31.34 o                         
  -3  -7   2        586.01        577.17        38.65 o                         
  -2  -7   2        429.37        501.38        34.64 o                         
  -1  -7   2       1689.60       1596.40        42.55 o                         
   0  -7   2        175.51        204.58        19.93 o                         
   1  -7   2       3350.66       3369.79        57.11 o                         
   2  -7   2        268.26        326.32        31.37 o                         
   3  -7   2         64.54         33.88        27.44 o                         
   4  -7   2          9.88         47.23        18.93 o                         
   5  -7   2       1599.89       1664.86        47.49 o                         
   6  -7   2        912.95        885.98        44.71 o                         
   7  -7   2         25.02          7.66        33.66 o                         
   8  -7   2          4.42         -6.00        41.45 o                         
   9  -7   2        705.33        683.90        55.21 o                         
  10  -7   2         91.48         74.46        56.04 o                         
  11  -7   2        110.12         80.13        59.83 o                         
  12  -7   2        378.12        401.55        64.51 o                         
 -10  -6   2         24.47         31.74        74.02 o                         
  -9  -6   2         40.69         34.81        69.58 o                         
  -8  -6   2        420.90        383.10        65.03 o                         
  -7  -6   2         27.38        100.35        55.42 o                         
  -6  -6   2         25.57         -1.99        42.56 o                         
  -5  -6   2        746.44        808.89        52.76 o                         
  -4  -6   2        109.73        141.87        31.76 o                         
  -3  -6   2        639.98        587.49        36.65 o                         
  -2  -6   2         21.49         12.84        24.40 o                         
  -1  -6   2        948.97        920.82        30.79 o                         
   0  -6   2       2191.60       2090.57        34.27 o                         
   1  -6   2       3361.86       3556.31        53.92 o                         
   2  -6   2        308.11        330.06        31.09 o                         
   3  -6   2        335.16        291.92        24.75 o                         
   4  -6   2       1005.34       1018.76        32.21 o                         
   5  -6   2        913.51        795.63        38.51 o                         
   6  -6   2       1653.96       1699.93        49.20 o                         
   7  -6   2          0.50         18.94        30.94 o                         
   8  -6   2         79.33         48.95        34.92 o                         
   9  -6   2          1.08         28.99        44.80 o                         
  10  -6   2         52.31         -6.08        52.31 o                         
  11  -6   2         45.28         -2.09        59.20 o                         
  12  -6   2         84.10         55.14        62.20 o                         
  13  -6   2          8.99        -19.03        70.37 o                         
 -11  -5   2         44.81        130.24        80.90 o                         
 -10  -5   2          2.16        -34.58        71.77 o                         
  -9  -5   2         20.02          2.01        68.52 o                         
  -8  -5   2        362.02        390.58        66.99 o                         
  -7  -5   2         47.29         34.62        53.52 o                         
  -6  -5   2       1363.01       1363.50        66.49 o                         
  -5  -5   2         34.91         25.68        37.25 o                         
  -4  -5   2        645.39        728.73        40.53 o                         
  -3  -5   2        510.89        568.92        36.37 o                         
  -2  -5   2       1582.28       1512.93        37.90 o                         
  -1  -5   2        317.51        389.75        25.04 o                         
   0  -5   2         49.43         61.05        20.04 o                         
   1  -5   2        448.58        439.98        29.71 o                         
   2  -5   2       4670.45       4705.70        57.16 o                         
   3  -5   2        112.35        138.79        19.52 o                         
   4  -5   2       2602.55       2743.11        41.17 o                         
   5  -5   2          0.69         11.59        27.93 o                         
   6  -5   2        433.23        475.28        33.82 o                         
   7  -5   2         14.85          6.26        32.69 o                         
   8  -5   2        391.85        400.39        42.62 o                         
   9  -5   2        977.14       1016.92        61.68 o                         
  10  -5   2          2.12        -14.87        49.72 o                         
  11  -5   2        449.68        319.77        55.44 o                         
  12  -5   2        357.37        325.79        61.90 o                         
  13  -5   2        121.16        101.42        76.32 o                         
 -11  -4   2          0.08         41.84        77.63 o                         
 -10  -4   2         25.32         38.34        73.40 o                         
  -9  -4   2        104.54         91.46        65.35 o                         
  -8  -4   2       1260.98       1343.81        84.76 o                         
  -7  -4   2          1.81         10.23        46.83 o                         
  -6  -4   2        862.86        891.90        53.55 o                         
  -5  -4   2       1111.44       1179.28        57.07 o                         
  -4  -4   2        527.64        504.84        32.99 o                         
  -3  -4   2          1.72         -5.29        25.11 o                         
  -2  -4   2          8.31         27.22        23.93 o                         
  -1  -4   2       2331.93       2474.29        33.91 o                         
   0  -4   2          4.60         23.51        17.40 o                         
   1  -4   2       6249.75       6297.78        56.39 o                         
   2  -4   2        983.36       1011.36        29.24 o                         
   3  -4   2       2545.97       2561.97        35.93 o                         
   4  -4   2       2035.25       2170.42        39.30 o                         
   5  -4   2       6428.91       6703.52        65.40 o                         
   6  -4   2         65.66        102.22        32.87 o                         
   7  -4   2        375.98        309.62        37.60 o                         
   8  -4   2          4.23          1.52        36.22 o                         
   9  -4   2       1924.34       1833.53        75.63 o                         
  10  -4   2        129.96        110.64        46.50 o                         
  11  -4   2        745.28        693.94        60.23 o                         
  12  -4   2         34.64         16.89        55.94 o                         
  13  -4   2         85.88         -3.99        69.07 o                         
 -11  -3   2        106.18         53.95        90.37 o                         
 -10  -3   2        172.26        185.16        75.45 o                         
  -9  -3   2        519.98        451.66        76.22 o                         
  -8  -3   2          8.55         42.76        56.48 o                         
  -7  -3   2        257.95        294.92        54.33 o                         
  -6  -3   2        276.10        271.39        41.23 o                         
  -5  -3   2        241.45        235.73        39.03 o                         
  -4  -3   2        148.25        184.85        24.61 o                         
  -3  -3   2        821.05        788.95        31.37 o                         
  -2  -3   2        311.30        304.12        22.14 o                         
  -1  -3   2       1453.20       1431.65        25.95 o                         
   0  -3   2       1108.30       1035.32        22.81 o                         
   1  -3   2       3003.15       2990.63        22.42 o                         
   2  -3   2        625.96        638.88        19.33 o                         
   3  -3   2       8932.92       9126.37        59.82 o                         
   4  -3   2         91.95         98.71        27.50 o                         
   5  -3   2       2245.71       2198.35        49.72 o                         
   6  -3   2        578.89        635.31        39.48 o                         
   7  -3   2       3824.05       3664.02        61.62 o                         
   8  -3   2         60.81         64.59        29.93 o                         
   9  -3   2          1.97         39.84        41.93 o                         
  10  -3   2        436.49        416.94        49.84 o                         
  11  -3   2        944.99        921.64        61.20 o                         
  12  -3   2          2.87        -11.18        54.79 o                         
  13  -3   2         41.02        -48.67        66.20 o                         
 -12  -2   2          0.13         56.07        95.51 o                         
 -11  -2   2         51.58         34.49        75.38 o                         
 -10  -2   2          8.93        -14.71        65.47 o                         
  -9  -2   2        710.93        740.69        62.36 o                         
  -8  -2   2         17.96         15.84        46.63 o                         
  -7  -2   2        522.03        573.15        49.01 o                         
  -6  -2   2        105.38        103.33        32.98 o                         
  -5  -2   2       3804.87       3725.88        62.26 o                         
  -4  -2   2       2153.71       2018.20        48.00 o                         
  -3  -2   2        135.08        105.59        17.80 o                         
  -2  -2   2       2541.11       2472.69        31.04 o                         
  -1  -2   2          2.10          4.28        17.31 o                         
   0  -2   2          2.84         17.89        13.68 o                         
   1  -2   2       4211.01       4034.49        21.82 o                         
   2  -2   2       8063.90       7866.05        42.31 o                         
   3  -2   2       2206.56       2113.00        38.17 o                         
   4  -2   2       6166.12       6152.21        57.75 o                         
   5  -2   2        133.82        117.40        30.10 o                         
   6  -2   2          4.89         -8.21        25.64 o                         
   7  -2   2          1.18        -19.49        24.47 o                         
   8  -2   2        871.45        943.81        45.79 o                         
   9  -2   2          0.76        -36.32        41.60 o                         
  10  -2   2        625.91        642.65        50.93 o                         
  11  -2   2        764.83        744.12        64.24 o                         
  12  -2   2        837.98        778.13        77.12 o                         
  13  -2   2         28.39         19.54        67.50 o                         
 -12  -1   2         32.81         67.68        78.45 o                         
 -11  -1   2          6.99        -74.44        74.44 o                         
 -10  -1   2        269.91        296.36        72.71 o                         
  -9  -1   2       2638.55       2637.20        98.46 o                         
  -8  -1   2        751.62        831.57        57.85 o                         
  -7  -1   2         88.72        103.27        42.65 o                         
  -6  -1   2       2017.83       1970.49        48.35 o                         
  -5  -1   2        369.34        410.54        32.02 o                         
  -4  -1   2       1578.02       1545.57        42.95 o                         
  -3  -1   2        462.46        457.35        26.54 o                         
  -2  -1   2        984.27        987.71        23.77 o                         
  -1  -1   2        784.76        749.46        19.06 o                         
   0  -1   2         12.61         86.51        19.25 o                         
   1  -1   2         28.83         13.20        11.64 o                         
   2  -1   2      11222.94      10842.28        46.57 o                         
   3  -1   2         55.36        124.54        26.40 o                         
   4  -1   2         23.40         62.49        26.38 o                         
   5  -1   2       2891.28       3022.50        46.94 o                         
   6  -1   2        268.68        247.62        24.16 o                         
   7  -1   2         54.56         80.75        27.96 o                         
   8  -1   2        577.19        552.73        35.63 o                         
   9  -1   2       1029.28       1068.55        56.54 o                         
  10  -1   2        482.07        514.81        48.65 o                         
  11  -1   2        676.23        733.74        63.08 o                         
  12  -1   2        216.73        200.78        68.59 o                         
  13  -1   2        147.26        200.40        72.17 o                         
 -12   0   2        268.23        267.09        83.04 o                         
 -11   0   2        445.02        383.02        79.44 o                         
 -10   0   2        127.67        161.72        63.62 o                         
  -9   0   2         64.43         83.81        55.81 o                         
  -8   0   2        919.16        969.67        66.77 o                         
  -7   0   2        939.87        952.32        55.64 o                         
  -6   0   2        868.93        882.86        37.14 o                         
  -5   0   2       2049.80       2200.06        36.34 o                         
  -4   0   2       3541.44       3591.87        38.33 o                         
  -3   0   2       2241.08       2344.69        40.64 o                         
  -2   0   2        641.05        655.79        21.87 o                         
  -1   0   2       9619.17       9456.12        52.15 o                         
   0   0   2        688.25        606.96        15.97 o                         
   1   0   2       3677.24       3421.09        20.33 o                         
   2   0   2         70.35         83.90        14.30 o                         
   3   0   2       2955.31       2803.12        39.11 o                         
   4   0   2       3351.26       3218.00        36.06 o                         
   5   0   2        888.39        823.77        32.85 o                         
   6   0   2         12.76         27.97        19.78 o                         
   7   0   2       1038.19       1015.90        42.47 o                         
   8   0   2          0.44         21.75        29.43 o                         
   9   0   2        177.24        208.69        38.26 o                         
  10   0   2          9.37         49.38        46.49 o                         
  11   0   2       1025.31       1054.46        68.24 o                         
  12   0   2        236.96        274.96        64.10 o                         
  13   0   2        732.99        640.13        82.41 o                         
 -12   1   2         35.47         61.48        78.11 o                         
 -11   1   2        349.52        299.96        78.39 o                         
 -10   1   2        744.08        697.86        80.93 o                         
  -9   1   2         15.38         21.31        54.65 o                         
  -8   1   2         76.93        102.64        48.51 o                         
  -7   1   2       1339.10       1401.59        52.47 o                         
  -6   1   2          4.76        -19.55        30.83 o                         
  -5   1   2       7823.48       7981.71        68.86 o                         
  -4   1   2       1058.19       1048.63        32.46 o                         
  -3   1   2       6288.16       6455.30        44.39 o                         
  -2   1   2      10998.36      11005.59        46.60 o                         
  -1   1   2        861.31        877.95        25.52 o                         
   0   1   2        385.07        451.94        18.20 o                         
   1   1   2       1891.81       1822.46        19.27 o                         
   2   1   2       5502.95       5433.50        37.97 o                         
   3   1   2       7913.29       7413.57        56.77 o                         
   4   1   2       1579.98       1707.65        30.63 o                         
   5   1   2          3.77         22.69        24.54 o                         
   6   1   2        306.33        304.43        28.09 o                         
   7   1   2          3.61         34.88        27.53 o                         
   8   1   2        289.34        325.49        31.35 o                         
   9   1   2        900.61        907.21        57.20 o                         
  10   1   2        123.41         95.63        49.05 o                         
  11   1   2        682.30        682.16        68.07 o                         
  12   1   2        315.37        336.09        70.91 o                         
  13   1   2         25.78         38.43        78.06 o                         
 -12   2   2         39.04          3.70        77.99 o                         
 -11   2   2         56.33         -2.43        77.84 o                         
 -10   2   2        180.41        137.33        71.42 o                         
  -9   2   2        399.33        461.15        56.13 o                         
  -8   2   2          7.03         -2.11        38.32 o                         
  -7   2   2          8.97         -9.78        33.36 o                         
  -6   2   2        259.94        188.80        35.29 o                         
  -5   2   2        605.38        674.47        39.57 o                         
  -4   2   2        300.29        364.50        28.60 o                         
  -3   2   2       2414.69       2497.26        38.60 o                         
  -2   2   2        192.23        256.37        22.86 o                         
  -1   2   2       3249.46       3039.96        30.27 o                         
   0   2   2       1670.69       1498.97        27.11 o                         
   1   2   2      16719.13      16044.45        63.20 o                         
   2   2   2      79666.55      79352.84       326.08 o                         
   3   2   2       7138.02       7136.70        44.43 o                         
   4   2   2         93.97        134.40        23.79 o                         
   5   2   2        129.85        137.20        27.69 o                         
   6   2   2       1611.13       1615.19        45.48 o                         
   7   2   2        499.59        536.45        38.25 o                         
   8   2   2        985.57        946.63        42.67 o                         
   9   2   2        138.97        103.10        46.00 o                         
  10   2   2        883.56        959.64        80.28 o                         
  11   2   2        118.32         71.57        63.37 o                         
  12   2   2          4.36          8.73        64.40 o                         
  13   2   2        299.02        218.42        74.26 o                         
 -12   3   2        170.52        164.78        68.65 o                         
 -11   3   2        274.72        152.32        77.76 o                         
 -10   3   2        219.79        286.50        75.04 o                         
  -9   3   2        480.02        479.59        55.27 o                         
  -8   3   2        296.57        292.97        43.20 o                         
  -7   3   2         66.08         76.94        38.27 o                         
  -6   3   2         11.77         57.65        34.28 o                         
  -5   3   2        435.57        452.45        32.30 o                         
  -4   3   2        909.58       1219.52        40.33 o                         
  -3   3   2       2209.48       2434.10        40.49 o                         
  -2   3   2        350.81        369.54        24.45 o                         
  -1   3   2       2690.95       2469.69        29.20 o                         
   0   3   2       1387.89       1285.61        23.93 o                         
   1   3   2       2544.91       2538.44        31.46 o                         
   2   3   2      30953.81      31721.57       167.78 o                         
   3   3   2       2381.30       2361.41        39.29 o                         
   4   3   2       3921.80       3743.32        47.69 o                         
   5   3   2          1.31         26.77        27.78 o                         
   6   3   2       1859.25       1836.60        50.70 o                         
   7   3   2        675.19        705.37        42.71 o                         
   8   3   2         13.48         39.70        48.99 o                         
   9   3   2       1082.36       1164.47        98.46 o                         
  10   3   2         92.61         32.30        64.58 o                         
  11   3   2        184.99         97.58        72.03 o                         
  12   3   2          4.74         72.89        74.55 o                         
  13   3   2         94.02        -25.40        77.91 o                         
 -12   4   2        148.35        125.21        69.09 o                         
 -11   4   2         52.58        -25.32        61.39 o                         
 -10   4   2         84.68         46.86        71.46 o                         
  -9   4   2        403.19        257.73        47.23 o                         
  -8   4   2       1847.18       1730.45        68.50 o                         
  -7   4   2         16.28         27.66        37.20 o                         
  -6   4   2       7981.74       8239.35        87.63 o                         
  -5   4   2          2.86        -10.21        28.72 o                         
  -4   4   2        120.06        196.55        30.69 o                         
  -3   4   2       5762.15       5692.34        52.60 o                         
  -2   4   2       2547.81       2684.16        42.43 o                         
  -1   4   2       1577.81       1623.68        24.88 o                         
   0   4   2       2686.67       2532.68        31.12 o                         
   1   4   2         84.91         68.54        19.33 o                         
   2   4   2         20.77         39.39        22.86 o                         
   3   4   2       4930.16       4831.06        58.86 o                         
   4   4   2          8.87         23.45        23.07 o                         
   5   4   2       2800.59       2658.47        50.10 o                         
   6   4   2        102.22        125.80        27.57 o                         
   7   4   2        845.04        789.42        39.37 o                         
   8   4   2        217.09        206.90        45.82 o                         
   9   4   2        559.14        552.67        79.44 o                         
  10   4   2         34.02          6.06        64.23 o                         
  11   4   2        802.64        872.52        86.66 o                         
  12   4   2         32.69         71.08        69.07 o                         
  13   4   2         12.53         92.91        81.83 o                         
 -12   5   2        105.62         55.21        82.74 o                         
 -11   5   2         29.65         31.48        65.41 o                         
 -10   5   2        149.44         93.19        49.50 o                         
  -9   5   2       1314.15       1204.10        65.82 o                         
  -8   5   2        664.85        754.92        57.24 o                         
  -7   5   2       3863.09       3976.29        72.76 o                         
  -6   5   2        160.87        224.03        33.07 o                         
  -5   5   2       3656.44       3652.53        59.65 o                         
  -4   5   2          4.83          5.56        28.29 o                         
  -3   5   2         79.76        113.46        24.60 o                         
  -2   5   2          9.53         -1.67        21.74 o                         
  -1   5   2       1276.89       1232.24        30.18 o                         
   0   5   2        251.54        286.53        20.77 o                         
   1   5   2       5274.36       5264.86        43.52 o                         
   2   5   2        357.73        380.23        29.00 o                         
   3   5   2        442.01        524.76        37.98 o                         
   4   5   2       1418.16       1511.42        41.75 o                         
   5   5   2       1585.71       1475.25        45.41 o                         
   6   5   2        793.05        816.42        38.38 o                         
   7   5   2        633.36        578.57        37.10 o                         
   8   5   2        320.06        287.38        51.50 o                         
   9   5   2        674.78        660.28        72.22 o                         
  10   5   2        249.40        220.36        80.62 o                         
  11   5   2         96.68        103.31        71.76 o                         
  12   5   2       1087.97       1199.07       100.81 o                         
 -12   6   2         53.61          4.31        81.27 o                         
 -11   6   2        527.75        490.70        85.92 o                         
 -10   6   2        151.04        132.05        56.96 o                         
  -9   6   2        734.28        691.34        51.78 o                         
  -8   6   2       3984.15       3868.98        73.39 o                         
  -7   6   2       2010.47       2116.79        53.85 o                         
  -6   6   2       1799.20       1733.99        48.46 o                         
  -5   6   2       2013.63       1969.50        44.89 o                         
  -4   6   2        741.33        696.93        29.77 o                         
  -3   6   2         81.96         43.78        22.91 o                         
  -2   6   2        155.74        146.80        24.90 o                         
  -1   6   2         42.10         95.91        20.98 o                         
   0   6   2       4525.46       4633.74        46.91 o                         
   1   6   2        688.40        754.71        34.56 o                         
   2   6   2       1792.55       1828.83        40.96 o                         
   3   6   2         37.79         34.46        34.31 o                         
   4   6   2        144.66        155.71        30.08 o                         
   5   6   2        346.82        367.71        29.00 o                         
   6   6   2        798.29        799.10        38.76 o                         
   7   6   2         53.19         69.88        30.25 o                         
   8   6   2        406.47        498.04        54.72 o                         
   9   6   2        902.41        922.64        78.70 o                         
  10   6   2        563.62        591.34        77.57 o                         
  11   6   2         67.49        136.09        76.07 o                         
  12   6   2        593.78        640.61        88.69 o                         
 -12   7   2         45.27         -5.16        79.98 o                         
 -11   7   2         99.36        118.55        79.45 o                         
 -10   7   2         35.50        -23.95        56.20 o                         
  -9   7   2         64.40         72.00        50.86 o                         
  -8   7   2       2150.89       2209.45        74.42 o                         
  -7   7   2        275.30        276.78        41.14 o                         
  -6   7   2       3469.98       3740.53        66.71 o                         
  -5   7   2         39.18         55.31        30.22 o                         
  -4   7   2       3819.24       3764.84        52.42 o                         
  -3   7   2         23.82         51.30        24.24 o                         
  -2   7   2         12.03         32.16        23.68 o                         
  -1   7   2       1238.68       1286.43        36.70 o                         
   0   7   2        732.50        734.47        31.10 o                         
   1   7   2         60.96         34.55        25.81 o                         
   2   7   2         67.30         77.15        28.07 o                         
   3   7   2        446.92        422.80        30.57 o                         
   4   7   2       1873.18       1954.02        55.99 o                         
   5   7   2        338.24        381.25        30.94 o                         
   6   7   2          4.74         12.84        27.73 o                         
   7   7   2        358.71        375.96        39.07 o                         
   8   7   2          4.19        -10.96        39.51 o                         
   9   7   2        647.60        551.92        73.31 o                         
  10   7   2        206.83        232.20        72.26 o                         
  11   7   2        670.13        594.44        75.34 o                         
  12   7   2        116.70         88.70        78.45 o                         
 -11   8   2          3.50        -43.13        75.79 o                         
 -10   8   2         26.49         -8.67        63.60 o                         
  -9   8   2         18.91         84.61        55.76 o                         
  -8   8   2        517.07        602.18        45.68 o                         
  -7   8   2        161.39        196.46        39.04 o                         
  -6   8   2          3.17         -3.08        30.72 o                         
  -5   8   2        632.12        709.16        40.19 o                         
  -4   8   2         65.62         73.75        30.08 o                         
  -3   8   2         87.68        101.97        26.19 o                         
  -2   8   2       1012.20       1043.87        39.72 o                         
  -1   8   2        254.88        233.86        25.07 o                         
   0   8   2       1820.14       1858.86        39.00 o                         
   1   8   2       1090.36        940.74        42.96 o                         
   2   8   2          0.32        -16.89        24.71 o                         
   3   8   2        906.30        898.68        37.90 o                         
   4   8   2        841.59        877.03        43.17 o                         
   5   8   2         98.24        125.35        29.19 o                         
   6   8   2        632.80        693.56        37.34 o                         
   7   8   2         20.52         57.38        39.77 o                         
   8   8   2          0.43         34.34        47.91 o                         
   9   8   2        344.18        391.10        64.73 o                         
  10   8   2        222.23        198.27        65.58 o                         
  11   8   2        406.94        392.31        73.62 o                         
 -11   9   2        218.16        192.83        67.00 o                         
 -10   9   2          7.92         18.95        57.66 o                         
  -9   9   2         45.53         43.47        55.91 o                         
  -8   9   2          4.91        -27.28        43.58 o                         
  -7   9   2         53.64         66.56        39.77 o                         
  -6   9   2          0.24         23.12        30.76 o                         
  -5   9   2        766.46        725.67        39.17 o                         
  -4   9   2         15.73         -3.09        27.69 o                         
  -3   9   2        156.49        121.84        28.84 o                         
  -2   9   2        217.44        231.14        27.16 o                         
  -1   9   2       5696.88       5857.38        67.56 o                         
   0   9   2        209.63        272.99        25.31 o                         
   1   9   2       1021.88       1024.44        42.06 o                         
   2   9   2         69.21         99.11        26.37 o                         
   3   9   2        231.91        197.31        29.89 o                         
   4   9   2        407.15        441.05        33.07 o                         
   5   9   2       1030.80        982.23        43.51 o                         
   6   9   2        181.60        194.34        32.17 o                         
   7   9   2          4.23         62.79        42.91 o                         
   8   9   2          1.30         42.43        49.22 o                         
   9   9   2         94.73         87.80        54.11 o                         
  10   9   2        129.43        212.12        74.80 o                         
 -10  10   2         18.51         43.83        61.22 o                         
  -9  10   2        442.59        400.38        62.33 o                         
  -8  10   2         47.77         31.11        44.51 o                         
  -7  10   2        506.53        570.83        52.47 o                         
  -6  10   2         13.88         22.76        37.18 o                         
  -5  10   2        889.59        976.77        48.37 o                         
  -4  10   2        418.10        394.97        34.77 o                         
  -3  10   2        115.57        149.97        30.08 o                         
  -2  10   2        391.82        450.86        34.64 o                         
  -1  10   2          4.16          1.15        26.50 o                         
   0  10   2       1015.49       1125.09        44.33 o                         
   1  10   2        415.51        337.46        34.11 o                         
   2  10   2        966.85       1054.75        49.77 o                         
   3  10   2         32.09         31.12        28.82 o                         
   4  10   2       1256.60       1288.10        48.69 o                         
   5  10   2         11.49        -14.08        30.46 o                         
   6  10   2        132.99        147.80        35.82 o                         
   7  10   2          2.24        -14.57        40.70 o                         
   8  10   2        346.82        328.47        56.27 o                         
   9  10   2          0.17         26.23        53.06 o                         
  10  10   2          7.82        107.79        67.31 o                         
 -10  11   2        128.75        152.53        67.66 o                         
  -9  11   2         30.72         -3.58        61.22 o                         
  -8  11   2        491.18        504.42        60.58 o                         
  -7  11   2         38.74         -2.83        46.27 o                         
  -6  11   2       1042.91       1111.86        63.22 o                         
  -5  11   2         33.88         34.00        43.52 o                         
  -4  11   2         57.70         77.70        40.31 o                         
  -3  11   2        128.56         93.12        37.35 o                         
  -2  11   2        451.48        457.12        51.85 o                         
  -1  11   2        611.38        564.02        49.08 o                         
   0  11   2          6.36        -33.35        33.35 o                         
   1  11   2        588.75        561.12        41.55 o                         
   2  11   2        934.39        988.09        51.87 o                         
   3  11   2         36.68         50.00        34.66 o                         
   4  11   2        621.42        620.57        41.05 o                         
   5  11   2         36.14         10.95        40.53 o                         
   6  11   2         86.29        154.78        40.86 o                         
   7  11   2        352.81        361.92        50.02 o                         
   8  11   2        369.27        325.86        58.61 o                         
   9  11   2         59.13          4.27        62.70 o                         
  -9  12   2        299.44        323.25        82.24 o                         
  -8  12   2        128.53        184.17        58.33 o                         
  -7  12   2        284.77        264.03        55.88 o                         
  -6  12   2        322.06        162.21        69.15 o                         
  -5  12   2       1302.90       1451.19        86.39 o                         
  -4  12   2        405.96        308.30        46.62 o                         
  -3  12   2        156.09        162.71        44.54 o                         
  -2  12   2        211.64        210.80        53.24 o                         
  -1  12   2       1095.81       1096.34        75.30 o                         
   0  12   2          8.51         74.96        46.76 o                         
   1  12   2        209.30        215.64        48.92 o                         
   2  12   2        133.93        177.41        48.57 o                         
   3  12   2       1221.56       1152.68        78.91 o                         
   4  12   2        293.86        257.58        54.56 o                         
   5  12   2        363.81        448.92        62.63 o                         
   6  12   2        369.64        277.59        66.47 o                         
   7  12   2        110.87        162.23        61.40 o                         
   8  12   2         34.14        104.04        71.34 o                         
  -8  13   2          5.41         21.88        74.80 o                         
  -7  13   2        440.07        405.51        81.26 o                         
  -6  13   2         52.77         -2.67        71.63 o                         
  -5  13   2        796.69        786.40        65.56 o                         
  -4  13   2        274.91        270.20        50.79 o                         
  -3  13   2         80.27         40.39        62.69 o                         
  -2  13   2        194.84        211.52        57.35 o                         
  -1  13   2        139.78        147.20        51.75 o                         
   0  13   2        109.29        157.22        64.52 o                         
   1  13   2        713.31        617.58        74.30 o                         
   2  13   2        262.73        244.89        67.02 o                         
   3  13   2        598.20        564.22        74.54 o                         
   4  13   2          1.18          4.79        56.16 o                         
   5  13   2         10.99         29.15        67.27 o                         
   6  13   2        160.95        158.93        65.61 o                         
   7  13   2         10.63         43.08        61.34 o                         
  -7  14   2         57.29         66.03        77.91 o                         
  -6  14   2        272.62        373.89        74.34 o                         
  -5  14   2         29.51         45.91        60.75 o                         
  -4  14   2        766.85        651.78        85.92 o                         
  -3  14   2         32.60         11.07        64.23 o                         
  -2  14   2        161.47        199.61        60.05 o                         
  -1  14   2         82.96         20.44        65.10 o                         
   0  14   2        254.41        280.17        74.98 o                         
   1  14   2          0.81         15.56        65.60 o                         
   2  14   2         52.99         64.00        64.59 o                         
   3  14   2         69.47         42.85        67.44 o                         
   4  14   2          1.35         15.83        70.70 o                         
   5  14   2          0.13          3.44        71.07 o                         
   6  14   2          2.17         69.79        83.11 o                         
  -5  15   2         61.81         98.39        80.12 o                         
  -4  15   2        158.89        182.36        72.03 o                         
  -3  15   2        231.03        289.92        95.70 o                         
  -2  15   2        214.93        253.59        94.94 o                         
  -1  15   2         76.27         88.40        90.75 o                         
   0  15   2          1.29        -26.89        87.05 o                         
   1  15   2          2.14         23.77        66.82 o                         
   2  15   2        126.42        134.05        76.34 o                         
   3  15   2         66.53        143.65        69.17 o                         
   4  15   2          2.60        -18.82        72.94 o                         
  -2  16   2          5.86         54.25        95.82 o                         
  -1  16   2        198.25        238.54        99.98 o                         
   0  16   2         50.00         39.47        81.38 o                         
  -1 -14   3         58.35         55.85        74.72 o                         
   0 -14   3        125.19         82.37        82.43 o                         
   1 -14   3        264.35        321.39        75.75 o                         
   2 -14   3         27.18         77.61        71.25 o                         
   3 -14   3        475.27        510.36        80.66 o                         
   4 -14   3         30.28        -83.24        89.49 o                         
   5 -14   3        581.02        554.28        81.28 o                         
  -3 -13   3         29.23         59.25        80.09 o                         
  -2 -13   3          1.16         11.57        64.78 o                         
  -1 -13   3        249.79        260.31        83.25 o                         
   0 -13   3         57.51        -14.39        67.78 o                         
   1 -13   3         20.31        -63.38        65.06 o                         
   2 -13   3         50.21         18.26        61.28 o                         
   3 -13   3        600.23        563.59        85.57 o                         
   4 -13   3        154.74        248.58        68.86 o                         
   5 -13   3        348.04        386.86        71.90 o                         
   6 -13   3         13.25         59.10        62.55 o                         
   7 -13   3        170.87        109.65        69.47 o                         
   8 -13   3          3.60        -29.39        66.02 o                         
  -5 -12   3         81.88        127.71        74.03 o                         
  -4 -12   3        107.59        124.75        65.56 o                         
  -3 -12   3         81.01         51.67        76.82 o                         
  -2 -12   3         28.39         90.44        69.26 o                         
  -1 -12   3        156.66        151.44        67.83 o                         
   0 -12   3        150.61         93.10        63.71 o                         
   1 -12   3         14.29         67.36        63.34 o                         
   2 -12   3         12.35         42.72        63.46 o                         
   3 -12   3         51.26         43.60        62.92 o                         
   4 -12   3        785.48        920.59        90.54 o                         
   5 -12   3         22.92         90.60        63.21 o                         
   6 -12   3       1830.17       1710.10       102.41 o                         
   7 -12   3        116.86         38.10        66.99 o                         
   8 -12   3        261.53        280.14        64.13 o                         
   9 -12   3          5.09         14.46        60.58 o                         
  -6 -11   3        244.67        334.77        80.31 o                         
  -5 -11   3         31.30         30.79        70.19 o                         
  -4 -11   3        108.64        144.48        62.65 o                         
  -3 -11   3         71.38         96.52        62.28 o                         
  -2 -11   3        184.94        158.60        66.88 o                         
  -1 -11   3         53.80         15.61        63.47 o                         
   0 -11   3        303.41        201.45        60.71 o                         
   1 -11   3        268.90        166.90        61.96 o                         
   2 -11   3        358.32        263.67        64.74 o                         
   3 -11   3        195.40        251.84        60.96 o                         
   4 -11   3       1745.90       1936.03        96.13 o                         
   5 -11   3       2077.17       2006.66        98.29 o                         
   6 -11   3        295.95        319.78        65.35 o                         
   7 -11   3        737.21        757.37        68.30 o                         
   8 -11   3         63.54         48.69        61.23 o                         
   9 -11   3        247.67        230.75        64.16 o                         
  10 -11   3          9.26        -59.58        66.68 o                         
  -7 -10   3        123.68        182.02        84.35 o                         
  -6 -10   3        182.89        168.45        80.33 o                         
  -5 -10   3        435.99        437.28        82.49 o                         
  -4 -10   3         58.14         97.52        64.56 o                         
  -3 -10   3        711.54        837.68        84.54 o                         
  -2 -10   3         95.85         84.12        68.71 o                         
  -1 -10   3         17.42         25.00        53.51 o                         
   0 -10   3         39.44         18.93        55.03 o                         
   1 -10   3         71.26         70.68        56.11 o                         
   2 -10   3         53.56         40.81        56.00 o                         
   3 -10   3        442.13        391.20        60.32 o                         
   4 -10   3         63.90         94.43        47.46 o                         
   5 -10   3        283.71        379.12        54.39 o                         
   6 -10   3         58.39         50.68        47.65 o                         
   7 -10   3         12.06         34.37        53.26 o                         
   8 -10   3        108.03        136.85        57.02 o                         
   9 -10   3        677.15        700.33        70.08 o                         
  10 -10   3         31.10         -4.57        65.42 o                         
  11 -10   3        210.78        152.87        74.14 o                         
  -8  -9   3          0.31         -7.15        78.17 o                         
  -7  -9   3         40.32          9.25        73.47 o                         
  -6  -9   3         30.48         42.64        66.13 o                         
  -5  -9   3       1047.58        989.17        86.29 o                         
  -4  -9   3         87.29        119.98        62.29 o                         
  -3  -9   3        545.18        523.89        74.44 o                         
  -2  -9   3        696.00        648.51        63.63 o                         
  -1  -9   3        354.46        376.47        51.57 o                         
   0  -9   3         37.08         51.17        51.44 o                         
   1  -9   3        143.49         91.18        51.74 o                         
   2  -9   3       1461.79       1370.49        56.08 o                         
   3  -9   3        350.46        389.72        40.12 o                         
   4  -9   3        604.73        653.33        52.37 o                         
   5  -9   3         25.68         61.92        42.76 o                         
   6  -9   3          7.09        -21.94        44.09 o                         
   7  -9   3         13.41         48.90        51.02 o                         
   8  -9   3          1.88        -37.41        51.51 o                         
   9  -9   3          6.17         24.27        53.80 o                         
  10  -9   3        817.67        808.87        78.32 o                         
  11  -9   3        256.03        284.45        75.14 o                         
  -8  -8   3          6.86         -9.92        65.96 o                         
  -7  -8   3         72.31         67.43        76.70 o                         
  -6  -8   3        501.40        532.94        75.29 o                         
  -5  -8   3        211.28        226.40        66.24 o                         
  -4  -8   3         52.67          1.78        56.24 o                         
  -3  -8   3         64.85         54.78        51.64 o                         
  -2  -8   3       1430.57       1391.94        73.24 o                         
  -1  -8   3         40.46         24.73        32.85 o                         
   0  -8   3          4.08         15.88        26.40 o                         
   1  -8   3        321.81        292.46        35.05 o                         
   2  -8   3       2261.49       2390.55        58.72 o                         
   3  -8   3         83.91         80.47        32.55 o                         
   4  -8   3       3291.41       3375.87        76.28 o                         
   5  -8   3         48.06         35.86        33.10 o                         
   6  -8   3       1212.54       1301.35        70.66 o                         
   7  -8   3         66.39         70.72        46.56 o                         
   8  -8   3        259.51        227.51        50.01 o                         
   9  -8   3        185.22        248.50        51.06 o                         
  10  -8   3        696.28        660.25        65.35 o                         
  11  -8   3         48.99        116.23        60.03 o                         
  12  -8   3        240.77        252.66        66.16 o                         
  -9  -7   3        400.72        364.55        73.04 o                         
  -8  -7   3        363.28        212.70        66.52 o                         
  -7  -7   3          0.05        -18.12        62.90 o                         
  -6  -7   3       1458.78       1630.26        86.05 o                         
  -5  -7   3        127.60        158.02        44.64 o                         
  -4  -7   3        426.08        412.23        55.46 o                         
  -3  -7   3        449.29        453.91        50.26 o                         
  -2  -7   3       1097.84       1123.95        66.38 o                         
  -1  -7   3         61.44         80.57        42.98 o                         
   0  -7   3        130.24         84.32        17.86 o                         
   1  -7   3        222.43        226.57        30.25 o                         
   2  -7   3       1177.43       1166.51        46.64 o                         
   3  -7   3         22.26         49.60        30.55 o                         
   4  -7   3        279.11        234.73        31.63 o                         
   5  -7   3       1056.52       1106.25        30.03 o                         
   6  -7   3        290.08        309.51        34.60 o                         
   7  -7   3        242.97        262.01        36.93 o                         
   8  -7   3        696.34        690.07        47.21 o                         
   9  -7   3          3.61        -19.08        46.05 o                         
  10  -7   3        510.11        466.69        62.39 o                         
  11  -7   3        660.08        660.73        68.66 o                         
  12  -7   3          0.69         -5.26        56.87 o                         
 -10  -6   3        371.92        380.99        84.01 o                         
  -9  -6   3         34.63         -6.31        59.28 o                         
  -8  -6   3        146.45        101.48        62.62 o                         
  -7  -6   3        149.42        237.78        59.39 o                         
  -6  -6   3        217.06        229.90        56.82 o                         
  -5  -6   3         78.43        108.31        46.28 o                         
  -4  -6   3        820.24        806.26        53.99 o                         
  -3  -6   3        778.28        860.30        44.06 o                         
  -2  -6   3        108.02        129.84        28.59 o                         
  -1  -6   3        242.50        282.99        39.88 o                         
   0  -6   3          6.91         13.38        18.90 o                         
   1  -6   3       2183.38       2277.62        46.40 o                         
   2  -6   3         87.16        112.39        28.29 o                         
   3  -6   3        236.62        182.40        31.58 o                         
   4  -6   3        191.12        208.67        17.90 o                         
   5  -6   3        107.88         87.29        20.35 o                         
   6  -6   3        199.02        215.83        32.72 o                         
   7  -6   3       2645.64       2776.83        61.48 o                         
   8  -6   3         29.87         51.65        37.87 o                         
   9  -6   3        460.84        533.16        47.15 o                         
  10  -6   3         13.77          0.75        45.71 o                         
  11  -6   3        239.71        243.56        57.10 o                         
  12  -6   3        122.16         95.39        60.98 o                         
  13  -6   3        525.72        429.65        77.62 o                         
 -10  -5   3          2.55        -39.85        77.67 o                         
  -9  -5   3          9.94         23.71        60.31 o                         
  -8  -5   3         23.32         21.87        60.36 o                         
  -7  -5   3        148.24        168.98        57.92 o                         
  -6  -5   3         20.02         51.58        60.91 o                         
  -5  -5   3        179.85        161.78        43.44 o                         
  -4  -5   3         15.53         20.80        41.38 o                         
  -3  -5   3        244.01        254.84        31.87 o                         
  -2  -5   3       1411.05       1527.06        42.45 o                         
  -1  -5   3          3.58         -1.92        20.80 o                         
   0  -5   3         82.33        123.81        20.48 o                         
   1  -5   3       5041.44       5237.84        40.31 o                         
   2  -5   3        705.60        798.88        40.29 o                         
   3  -5   3       2075.13       2049.19        41.32 o                         
   4  -5   3       1961.38       1672.81        31.36 o                         
   5  -5   3        331.48        356.12        28.18 o                         
   6  -5   3       1672.59       1552.55        58.10 o                         
   7  -5   3        156.61        184.55        33.83 o                         
   8  -5   3        600.18        592.23        41.58 o                         
   9  -5   3         51.57         20.50        40.97 o                         
  10  -5   3        350.61        350.69        50.93 o                         
  11  -5   3          0.69        -10.20        48.56 o                         
  12  -5   3        274.34        300.06        55.24 o                         
  13  -5   3         43.82         91.13        70.24 o                         
 -11  -4   3         10.58        -53.42        78.34 o                         
 -10  -4   3        105.24        142.63        77.40 o                         
  -9  -4   3        292.49        249.07        69.19 o                         
  -8  -4   3        575.73        784.72        87.68 o                         
  -7  -4   3          3.81          3.73        49.58 o                         
  -6  -4   3        983.13        932.67        60.32 o                         
  -5  -4   3        651.65        728.47        52.03 o                         
  -4  -4   3       1740.36       1709.76        57.14 o                         
  -3  -4   3       1063.14       1056.12        37.20 o                         
  -2  -4   3         11.68         26.30        24.34 o                         
  -1  -4   3          3.19        -15.50        18.83 o                         
   0  -4   3         10.64         49.84        17.01 o                         
   1  -4   3         40.09         45.37        14.62 o                         
   2  -4   3       7632.15       7776.60        70.04 o                         
   3  -4   3        531.72        537.97        21.37 o                         
   4  -4   3       1172.31       1213.05        35.68 o                         
   5  -4   3         83.68        105.31        28.15 o                         
   6  -4   3       2336.37       2224.48        51.53 o                         
   7  -4   3        384.07        369.22        38.46 o                         
   8  -4   3         66.50         42.26        38.60 o                         
   9  -4   3        228.46        168.96        44.40 o                         
  10  -4   3         51.80         68.96        46.20 o                         
  11  -4   3        247.00        279.03        53.21 o                         
  12  -4   3        186.32        203.59        53.43 o                         
  13  -4   3          1.91        -16.26        58.33 o                         
 -11  -3   3         57.29         55.64        80.44 o                         
 -10  -3   3         36.17         -3.66        64.57 o                         
  -9  -3   3          0.07          3.11        62.29 o                         
  -8  -3   3       1882.26       1938.04        96.99 o                         
  -7  -3   3         83.09        135.54        55.17 o                         
  -6  -3   3        611.35        569.41        49.83 o                         
  -5  -3   3        324.38        423.63        44.11 o                         
  -4  -3   3       5785.69       5660.45        70.75 o                         
  -3  -3   3        159.64        174.87        23.58 o                         
  -2  -3   3          5.90         20.15        21.75 o                         
  -1  -3   3        593.74        563.76        28.15 o                         
   0  -3   3       1321.61       1306.49        26.78 o                         
   1  -3   3         10.80         11.07        12.79 o                         
   2  -3   3       1234.82       1205.77        20.91 o                         
   3  -3   3       1590.70       1668.96        29.77 o                         
   4  -3   3       1057.03        956.42        35.34 o                         
   5  -3   3       1259.10       1280.52        45.06 o                         
   6  -3   3       2139.42       2347.92        54.05 o                         
   7  -3   3        577.46        609.91        39.23 o                         
   8  -3   3        274.69        377.60        37.36 o                         
   9  -3   3        250.38        277.81        42.83 o                         
  10  -3   3        177.87        146.59        46.67 o                         
  11  -3   3       1264.72       1245.68        70.14 o                         
  12  -3   3         29.60         30.35        57.71 o                         
  13  -3   3        582.48        580.79        70.03 o                         
  14  -3   3         25.98        -10.48        79.00 o                         
 -11  -2   3         90.16         63.52        76.45 o                         
 -10  -2   3        124.78         75.53        61.75 o                         
  -9  -2   3        322.90        381.06        58.34 o                         
  -8  -2   3        393.95        435.84        55.75 o                         
  -7  -2   3       1219.19       1200.95        67.68 o                         
  -6  -2   3         11.81         28.71        31.86 o                         
  -5  -2   3        695.65        695.52        39.12 o                         
  -4  -2   3       1141.86       1203.62        46.17 o                         
  -3  -2   3        253.81        284.53        26.84 o                         
  -2  -2   3        638.01        737.08        23.23 o                         
  -1  -2   3       2405.70       2571.52        34.43 o                         
   0  -2   3       7917.99       7531.48        41.96 o                         
   1  -2   3        212.49        279.41        16.86 o                         
   2  -2   3        800.03        799.95        22.80 o                         
   3  -2   3       4753.13       4642.59        42.92 o                         
   4  -2   3        655.20        811.19        35.17 o                         
   5  -2   3       1836.80       1835.59        48.75 o                         
   6  -2   3         46.29         61.52        29.50 o                         
   7  -2   3       1175.42       1154.70        46.53 o                         
   8  -2   3        161.70        118.34        31.96 o                         
   9  -2   3       1009.09       1049.48        56.38 o                         
  10  -2   3        852.25        893.71        57.29 o                         
  11  -2   3       1112.64       1157.95        66.13 o                         
  12  -2   3        419.93        446.96        59.32 o                         
  13  -2   3        341.74        372.84        74.82 o                         
  14  -2   3        162.70        282.70        70.92 o                         
 -11  -1   3         24.52        -70.82        74.95 o                         
 -10  -1   3          5.24         69.60        67.45 o                         
  -9  -1   3        930.95        922.25        64.78 o                         
  -8  -1   3         58.16         94.07        49.15 o                         
  -7  -1   3        327.91        312.13        44.17 o                         
  -6  -1   3         22.56         52.98        29.70 o                         
  -5  -1   3       2796.51       2813.36        52.87 o                         
  -4  -1   3         39.89         57.30        27.98 o                         
  -3  -1   3       3019.84       3081.32        47.23 o                         
  -2  -1   3        490.60        471.21        22.05 o                         
  -1  -1   3        139.24        160.24        15.88 o                         
   0  -1   3       1557.01       1580.21        23.93 o                         
   1  -1   3        850.33        879.29        26.29 o                         
   2  -1   3       3705.77       3578.61        29.92 o                         
   3  -1   3         37.84         32.46        19.07 o                         
   4  -1   3       1372.54       1361.54        37.41 o                         
   5  -1   3        249.71        241.61        29.78 o                         
   6  -1   3       2596.99       2576.73        49.84 o                         
   7  -1   3         16.46         -2.04        21.82 o                         
   8  -1   3        249.73        229.66        30.26 o                         
   9  -1   3        127.91        144.35        40.57 o                         
  10  -1   3         90.71        119.94        43.30 o                         
  11  -1   3        308.41        336.01        50.64 o                         
  12  -1   3        370.73        493.32        67.23 o                         
  13  -1   3          3.87        -66.00        66.00 o                         
  14  -1   3         80.56         90.53        73.82 o                         
 -12   0   3         13.30        109.65       102.91 o                         
 -11   0   3          7.24        -18.83        74.54 o                         
 -10   0   3         11.82        -21.95        67.11 o                         
  -9   0   3         94.88        139.67        60.99 o                         
  -8   0   3         12.71         42.16        45.67 o                         
  -7   0   3        384.07        346.86        43.15 o                         
  -6   0   3       1644.43       1584.28        45.46 o                         
  -5   0   3        127.03        165.24        29.44 o                         
  -4   0   3       4161.15       4236.58        60.06 o                         
  -3   0   3       1390.80       1518.11        39.31 o                         
  -2   0   3       7461.74       7421.16        44.38 o                         
  -1   0   3         44.56         93.26        19.04 o                         
   0   0   3          8.32         17.11        15.58 o                         
   1   0   3         71.83         70.07        15.68 o                         
   2   0   3       1318.96       1297.97        25.89 o                         
   3   0   3        884.86        960.06        27.14 o                         
   4   0   3       3979.85       3885.39        45.43 o                         
   5   0   3         56.10         67.62        27.05 o                         
   6   0   3         64.98         53.90        20.40 o                         
   7   0   3        481.98        542.53        26.37 o                         
   8   0   3         27.02         31.30        28.27 o                         
   9   0   3        560.28        654.38        46.07 o                         
  10   0   3         24.96         32.19        40.47 o                         
  11   0   3          8.24         -9.55        51.67 o                         
  12   0   3        527.27        500.24        68.13 o                         
  13   0   3        165.06        137.07        71.27 o                         
  14   0   3         90.00        -39.07        80.58 o                         
 -12   1   3        185.26        192.12        82.51 o                         
 -11   1   3        109.89         71.66        74.51 o                         
 -10   1   3        210.69        214.58        73.44 o                         
  -9   1   3        559.63        602.43        61.00 o                         
  -8   1   3        393.96        376.31        53.71 o                         
  -7   1   3         56.45         38.13        44.16 o                         
  -6   1   3       1015.73        962.13        35.87 o                         
  -5   1   3        931.32        910.25        32.42 o                         
  -4   1   3       1045.47       1071.60        32.04 o                         
  -3   1   3       2259.94       2180.68        30.31 o                         
  -2   1   3       6945.20       6960.00        41.87 o                         
  -1   1   3      11096.34      10791.88        58.98 o                         
   0   1   3       7179.74       7076.51        39.20 o                         
   1   1   3         52.03        105.95        14.90 o                         
   2   1   3        158.41        170.70        15.51 o                         
   3   1   3       2292.78       2346.84        35.27 o                         
   4   1   3       3087.83       3046.93        43.68 o                         
   5   1   3         82.46        123.69        17.52 o                         
   6   1   3         31.68         55.02        19.30 o                         
   7   1   3        325.19        341.30        30.34 o                         
   8   1   3        253.86        304.93        35.09 o                         
   9   1   3        396.44        440.29        41.38 o                         
  10   1   3        562.33        556.81        51.35 o                         
  11   1   3        982.34        887.69        65.86 o                         
  12   1   3         29.33        -25.15        77.76 o                         
  13   1   3        678.30        669.11        90.62 o                         
  14   1   3        153.72         -0.25        83.07 o                         
 -12   2   3        497.83        384.57        95.40 o                         
 -11   2   3         57.18        144.24        97.40 o                         
 -10   2   3         54.51         80.30        67.54 o                         
  -9   2   3        700.07        702.06        59.87 o                         
  -8   2   3        151.86        175.13        50.25 o                         
  -7   2   3        151.90        147.75        39.25 o                         
  -6   2   3        971.04        927.96        47.80 o                         
  -5   2   3       2639.44       2560.60        51.34 o                         
  -4   2   3       1108.62       1147.58        35.53 o                         
  -3   2   3       3419.60       3374.00        36.95 o                         
  -2   2   3          0.53         70.01        18.62 o                         
  -1   2   3       2532.27       2511.19        32.99 o                         
   0   2   3        256.58        317.36        18.85 o                         
   1   2   3       2550.80       2458.26        21.48 o                         
   2   2   3       2243.60       2056.72        24.58 o                         
   3   2   3      21597.93      22147.96        71.17 o                         
   4   2   3        158.21        179.95        20.68 o                         
   5   2   3       3446.45       3483.98        45.08 o                         
   6   2   3         16.78         20.48        26.59 o                         
   7   2   3        202.57        209.73        31.35 o                         
   8   2   3       1197.39       1162.04        47.39 o                         
   9   2   3        213.87        267.92        42.86 o                         
  10   2   3         93.76         84.72        50.59 o                         
  11   2   3        472.57        542.11        63.94 o                         
  12   2   3        238.53        193.91        76.80 o                         
  13   2   3        272.04        278.27        83.24 o                         
 -12   3   3        146.62        129.28        86.64 o                         
 -11   3   3        320.67        273.19        80.54 o                         
 -10   3   3         12.43        -59.32        64.83 o                         
  -9   3   3        119.38        107.94        53.87 o                         
  -8   3   3         85.50        115.58        49.32 o                         
  -7   3   3        605.94        633.90        44.32 o                         
  -6   3   3        655.35        685.13        38.95 o                         
  -5   3   3       2764.57       2986.36        55.22 o                         
  -4   3   3       3433.08       3359.14        49.49 o                         
  -3   3   3        335.92        296.86        25.09 o                         
  -2   3   3       1890.64       1754.76        34.86 o                         
  -1   3   3         81.27         71.34        18.36 o                         
   0   3   3       2400.14       2194.65        37.05 o                         
   1   3   3       4923.72       4719.94        39.36 o                         
   2   3   3       4355.09       4291.30        42.78 o                         
   3   3   3      14721.83      15269.37        69.13 o                         
   4   3   3       7614.11       7840.97        64.76 o                         
   5   3   3       1559.29       1457.84        40.45 o                         
   6   3   3        495.49        510.35        38.23 o                         
   7   3   3        249.26        274.98        33.08 o                         
   8   3   3          3.56        -10.38        35.83 o                         
   9   3   3         10.70        -36.81        47.85 o                         
  10   3   3        536.83        508.43        72.33 o                         
  11   3   3         58.19        117.41        69.76 o                         
  12   3   3        436.63        385.29        83.42 o                         
  13   3   3         37.87          8.24        77.97 o                         
 -12   4   3         83.61        111.20        82.93 o                         
 -11   4   3        396.47        542.68        85.64 o                         
 -10   4   3        215.42        192.10        61.30 o                         
  -9   4   3        112.83         59.94        55.02 o                         
  -8   4   3        630.09        571.76        51.15 o                         
  -7   4   3        147.82         95.92        40.78 o                         
  -6   4   3        958.15        928.59        46.65 o                         
  -5   4   3       1938.43       2001.52        52.27 o                         
  -4   4   3        895.86        867.20        37.20 o                         
  -3   4   3         28.15         49.76        24.69 o                         
  -2   4   3         99.02         95.85        22.15 o                         
  -1   4   3       1186.38       1121.51        26.13 o                         
   0   4   3         18.79         46.54        16.66 o                         
   1   4   3       2948.65       2832.17        31.44 o                         
   2   4   3       3443.82       3317.06        40.29 o                         
   3   4   3        239.85        284.39        26.23 o                         
   4   4   3       5821.38       5865.48        56.56 o                         
   5   4   3          8.56         23.02        22.84 o                         
   6   4   3        599.94        639.06        35.75 o                         
   7   4   3        289.90        327.49        35.55 o                         
   8   4   3        850.05        924.37        55.97 o                         
   9   4   3        248.48        300.01        62.29 o                         
  10   4   3        712.74        701.20        76.18 o                         
  11   4   3        652.51        547.84        78.68 o                         
  12   4   3         29.10         42.13        90.92 o                         
  13   4   3          6.59        -43.37        77.77 o                         
 -12   5   3        357.87        330.34        88.50 o                         
 -11   5   3          3.45        -41.56        74.84 o                         
 -10   5   3        224.09        304.93        71.27 o                         
  -9   5   3        113.08        107.60        53.77 o                         
  -8   5   3          6.99        -36.30        44.15 o                         
  -7   5   3        431.58        510.59        43.77 o                         
  -6   5   3        303.19        350.23        38.81 o                         
  -5   5   3         93.59         75.35        32.84 o                         
  -4   5   3        207.52        157.83        27.49 o                         
  -3   5   3        186.27        234.73        27.10 o                         
  -2   5   3        900.92        865.30        32.68 o                         
  -1   5   3       1584.46       1687.28        28.05 o                         
   0   5   3        485.57        518.48        23.62 o                         
   1   5   3         32.41        -10.15        22.70 o                         
   2   5   3       1044.19       1087.38        35.66 o                         
   3   5   3       3609.29       3591.05        46.46 o                         
   4   5   3         22.79         29.30        23.93 o                         
   5   5   3       2704.05       2799.84        46.28 o                         
   6   5   3         66.39         65.25        24.47 o                         
   7   5   3       2062.38       2023.54        49.97 o                         
   8   5   3        277.64        320.57        38.44 o                         
   9   5   3         92.59         86.39        58.93 o                         
  10   5   3          1.51        -22.39        59.34 o                         
  11   5   3         89.03        107.76        70.76 o                         
  12   5   3          4.46         21.69        73.89 o                         
  13   5   3         10.70         -7.10        78.95 o                         
 -12   6   3        242.95        283.85        86.74 o                         
 -11   6   3         97.19        122.73        72.11 o                         
 -10   6   3        185.59        113.35        61.33 o                         
  -9   6   3        129.15         98.68        49.66 o                         
  -8   6   3        530.69        519.33        51.05 o                         
  -7   6   3        462.06        549.93        44.82 o                         
  -6   6   3        664.31        739.60        42.71 o                         
  -5   6   3       3660.90       3650.25        62.21 o                         
  -4   6   3         20.43         27.57        26.37 o                         
  -3   6   3        515.33        722.10        33.17 o                         
  -2   6   3         25.27          1.45        22.16 o                         
  -1   6   3       1099.42       1037.49        28.13 o                         
   0   6   3        397.78        411.77        24.13 o                         
   1   6   3       2459.94       2565.80        42.09 o                         
   2   6   3        779.73        755.85        33.93 o                         
   3   6   3       1069.42        967.02        41.35 o                         
   4   6   3       3690.54       3684.68        58.27 o                         
   5   6   3        767.29        792.98        37.38 o                         
   6   6   3       1506.16       1456.61        45.47 o                         
   7   6   3        359.78        357.13        31.60 o                         
   8   6   3         54.52         53.54        38.02 o                         
   9   6   3         92.93         90.06        45.64 o                         
  10   6   3         18.82         43.87        57.31 o                         
  11   6   3        853.64        871.21        77.97 o                         
  12   6   3        131.30         73.05        75.70 o                         
 -11   7   3        396.06        458.39        78.44 o                         
 -10   7   3         13.41         52.13        66.97 o                         
  -9   7   3       1113.84       1097.87        65.14 o                         
  -8   7   3        236.07        203.31        47.97 o                         
  -7   7   3       3312.30       3104.34        72.23 o                         
  -6   7   3       2548.76       2590.82        65.28 o                         
  -5   7   3       2859.01       3122.16        60.70 o                         
  -4   7   3       1033.58        995.02        42.75 o                         
  -3   7   3        315.21        343.23        25.83 o                         
  -2   7   3        133.57        161.56        25.15 o                         
  -1   7   3          7.67         10.36        22.48 o                         
   0   7   3        681.37        693.24        28.28 o                         
   1   7   3        492.20        410.02        26.66 o                         
   2   7   3       1171.49       1106.37        37.65 o                         
   3   7   3         89.03         74.93        26.16 o                         
   4   7   3       1209.65       1150.90        43.46 o                         
   5   7   3         53.57         61.34        26.99 o                         
   6   7   3        144.39        161.76        31.54 o                         
   7   7   3        161.84        170.59        30.72 o                         
   8   7   3       1150.52       1220.72        64.19 o                         
   9   7   3        155.34        169.94        51.59 o                         
  10   7   3        826.89        803.84        65.63 o                         
  11   7   3        118.95         85.06        74.58 o                         
  12   7   3        671.56        588.00        82.07 o                         
 -11   8   3        339.68        346.47        73.90 o                         
 -10   8   3        138.83        124.68        55.48 o                         
  -9   8   3         11.70         39.46        51.21 o                         
  -8   8   3        308.55        247.75        52.13 o                         
  -7   8   3        932.20        961.71        51.89 o                         
  -6   8   3       2640.06       2583.49        60.61 o                         
  -5   8   3         73.23         49.08        29.95 o                         
  -4   8   3       2463.11       2618.57        50.34 o                         
  -3   8   3        364.99        344.22        28.98 o                         
  -2   8   3       1722.38       1723.39        44.85 o                         
  -1   8   3          1.42         27.17        23.21 o                         
   0   8   3       1186.54       1179.83        38.48 o                         
   1   8   3        148.94        177.18        25.34 o                         
   2   8   3       1847.41       1775.07        42.20 o                         
   3   8   3         11.70        -17.16        24.48 o                         
   4   8   3        435.01        383.46        31.99 o                         
   5   8   3          7.90          3.64        28.23 o                         
   6   8   3        292.03        297.87        33.57 o                         
   7   8   3          1.29        -30.57        31.20 o                         
   8   8   3        131.67        112.30        47.80 o                         
   9   8   3       1064.95       1052.64        67.56 o                         
  10   8   3        581.68        541.26        63.07 o                         
  11   8   3        342.82        246.56        76.41 o                         
 -11   9   3          5.25         43.63        94.27 o                         
 -10   9   3         69.18         41.65        63.80 o                         
  -9   9   3          3.32        -31.79        47.91 o                         
  -8   9   3         34.33         43.99        44.48 o                         
  -7   9   3        194.02        195.55        37.29 o                         
  -6   9   3       1023.61        938.31        49.66 o                         
  -5   9   3         70.52         38.54        32.68 o                         
  -4   9   3        226.29        195.18        29.76 o                         
  -3   9   3        803.85        803.59        40.87 o                         
  -2   9   3        259.01        299.83        31.34 o                         
  -1   9   3       1425.82       1471.72        43.74 o                         
   0   9   3       3426.56       3675.79        60.73 o                         
   1   9   3         19.34         44.29        25.85 o                         
   2   9   3         15.68         25.19        27.49 o                         
   3   9   3        766.14        773.33        36.44 o                         
   4   9   3          7.85         22.39        27.17 o                         
   5   9   3        312.57        358.50        28.39 o                         
   6   9   3         23.33         46.13        28.89 o                         
   7   9   3        183.83        143.69        36.71 o                         
   8   9   3         11.80         25.92        43.99 o                         
   9   9   3        271.94        333.19        52.98 o                         
  10   9   3         74.68         61.94        57.30 o                         
  11   9   3        381.07        384.10        83.03 o                         
 -10  10   3        204.75        161.71        69.22 o                         
  -9  10   3        110.42        128.88        64.25 o                         
  -8  10   3          1.97         33.76        51.56 o                         
  -7  10   3        659.33        706.45        55.56 o                         
  -6  10   3         70.65         99.50        35.48 o                         
  -5  10   3         45.01         57.92        32.08 o                         
  -4  10   3        114.42        131.79        31.80 o                         
  -3  10   3        193.66        162.26        31.20 o                         
  -2  10   3          4.16        -24.32        24.32 o                         
  -1  10   3        107.46        134.23        32.17 o                         
   0  10   3         28.24         23.64        30.54 o                         
   1  10   3       2668.13       2734.76        57.24 o                         
   2  10   3         52.78         54.00        29.60 o                         
   3  10   3        223.78        293.15        30.95 o                         
   4  10   3       1156.64       1062.09        45.39 o                         
   5  10   3        481.50        518.71        33.04 o                         
   6  10   3          3.34        -21.58        27.22 o                         
   7  10   3         51.15         57.14        40.53 o                         
   8  10   3          1.12        -25.00        45.15 o                         
   9  10   3         95.24         45.43        48.81 o                         
  10  10   3          0.68        -51.75        60.29 o                         
 -10  11   3          0.96        -30.41        78.96 o                         
  -9  11   3         83.08        127.26        77.36 o                         
  -8  11   3          3.25         54.72        60.43 o                         
  -7  11   3         69.93        118.01        52.87 o                         
  -6  11   3         66.00        145.24        50.79 o                         
  -5  11   3         52.41          9.23        44.21 o                         
  -4  11   3          2.28         -0.44        33.02 o                         
  -3  11   3        477.22        459.66        39.49 o                         
  -2  11   3         14.62         15.07        33.41 o                         
  -1  11   3         37.84         54.02        38.93 o                         
   0  11   3        771.00        627.51        46.69 o                         
   1  11   3        214.58        182.19        31.95 o                         
   2  11   3        553.78        563.18        40.47 o                         
   3  11   3       1075.37       1021.73        50.82 o                         
   4  11   3        600.78        567.53        36.11 o                         
   5  11   3          1.43         11.16        29.64 o                         
   6  11   3        350.67        351.76        37.66 o                         
   7  11   3          2.69         22.72        41.98 o                         
   8  11   3       1037.23       1168.77        75.98 o                         
   9  11   3        137.68        131.53        50.56 o                         
  -9  12   3         30.76         28.66        86.77 o                         
  -8  12   3        474.82        539.79        71.55 o                         
  -7  12   3        339.94        367.26        65.99 o                         
  -6  12   3        414.80        403.80        64.48 o                         
  -5  12   3         16.57         93.71        56.32 o                         
  -4  12   3        495.77        462.22        63.81 o                         
  -3  12   3         90.29         46.66        46.72 o                         
  -2  12   3        223.41        240.78        61.04 o                         
  -1  12   3          1.24          4.18        47.00 o                         
   0  12   3        162.63        212.09        47.58 o                         
   1  12   3        761.60        850.58        61.07 o                         
   2  12   3        704.80        711.18        55.44 o                         
   3  12   3         82.56         81.41        46.63 o                         
   4  12   3        469.74        389.41        46.39 o                         
   5  12   3          1.25        -26.25        39.53 o                         
   6  12   3         13.69        -35.87        43.47 o                         
   7  12   3        416.42        407.47        60.66 o                         
   8  12   3         51.01        142.36        60.52 o                         
  -8  13   3        916.29        931.39        90.94 o                         
  -7  13   3        129.80         81.04        74.08 o                         
  -6  13   3        505.75        515.03        80.37 o                         
  -5  13   3         42.26        -67.14        67.14 o                         
  -4  13   3        287.87        182.43        65.13 o                         
  -3  13   3         13.10          8.75        67.93 o                         
  -2  13   3        212.87        204.83        70.49 o                         
  -1  13   3         33.85         34.92        65.24 o                         
   0  13   3         10.12          1.68        45.27 o                         
   1  13   3        561.15        650.91        57.95 o                         
   2  13   3          1.20         -3.20        54.40 o                         
   3  13   3        887.42       1084.38        76.74 o                         
   4  13   3        232.14        305.07        60.31 o                         
   5  13   3         82.83         76.76        57.82 o                         
   6  13   3          0.09         -0.03        51.22 o                         
   7  13   3         41.11         43.25        67.75 o                         
  -7  14   3         58.31        147.76        78.96 o                         
  -6  14   3          0.35          7.78        74.27 o                         
  -5  14   3        485.63        572.36        76.52 o                         
  -4  14   3          4.10         28.28        64.84 o                         
  -3  14   3        162.77         89.49        72.50 o                         
  -2  14   3        252.94        218.58        67.94 o                         
  -1  14   3          6.97         -6.39        60.94 o                         
   0  14   3          9.07         12.40        66.07 o                         
   1  14   3        413.14        312.89        91.79 o                         
   2  14   3         70.60        117.09        62.52 o                         
   3  14   3        190.68        212.48        61.59 o                         
   4  14   3          9.39         -8.02        53.44 o                         
   5  14   3        121.44        137.69        62.28 o                         
   6  14   3          4.38         -5.24        60.13 o                         
  -5  15   3        271.78        214.11        73.45 o                         
  -4  15   3        653.19        659.23        83.96 o                         
  -3  15   3        318.64        357.18        76.21 o                         
  -2  15   3         93.41        135.19        74.86 o                         
  -1  15   3        146.90        193.37        91.94 o                         
   0  15   3        130.95        108.95        89.94 o                         
   1  15   3         76.42        119.31        89.65 o                         
   2  15   3          4.41         -0.77        85.91 o                         
   3  15   3         25.88        144.57        96.18 o                         
   4  15   3          6.74          0.44        73.62 o                         
  -3  16   3        134.09        113.06        79.81 o                         
  -2  16   3        360.48        364.06       101.90 o                         
  -1  16   3         91.18         93.37        81.48 o                         
   0  16   3        305.85        361.05       100.07 o                         
   1  16   3          4.57         69.56        91.62 o                         
   2  16   3         63.97        130.60        92.72 o                         
   2 -14   4         95.41         28.08        72.50 o                         
   3 -14   4         11.02         60.70        73.71 o                         
   4 -14   4        100.36         81.92       101.43 o                         
  -2 -13   4         24.87        -40.58        81.58 o                         
  -1 -13   4        213.54        364.05        87.77 o                         
   0 -13   4          0.74         -7.84        78.49 o                         
   1 -13   4        674.40        671.59        80.59 o                         
   2 -13   4         29.23         89.95        69.95 o                         
   3 -13   4        117.74        109.73        70.21 o                         
   4 -13   4         98.62        144.65        71.25 o                         
   5 -13   4        338.50        380.17        70.37 o                         
   6 -13   4         14.75        -31.09        67.05 o                         
   7 -13   4        435.71        387.12        76.60 o                         
  -4 -12   4         61.07        138.88        80.37 o                         
  -3 -12   4         68.31         71.93        81.26 o                         
  -2 -12   4          9.46         35.20        77.95 o                         
  -1 -12   4        163.43        153.40        80.64 o                         
   0 -12   4          7.83        -66.62        66.62 o                         
   1 -12   4          6.54          2.25        60.03 o                         
   2 -12   4         60.72        128.57        67.19 o                         
   3 -12   4        572.22        579.01        75.53 o                         
   4 -12   4         33.57        107.82        60.22 o                         
   5 -12   4         64.11         37.76        64.61 o                         
   6 -12   4         74.87        113.82        67.27 o                         
   7 -12   4        186.38        209.17        69.87 o                         
   8 -12   4          1.65         47.59        66.22 o                         
   9 -12   4         22.87         -5.86        63.50 o                         
  -5 -11   4        129.62        177.23        83.53 o                         
  -4 -11   4         49.78         60.78        63.77 o                         
  -3 -11   4          5.55         20.49        67.47 o                         
  -2 -11   4        385.07        369.97        82.42 o                         
  -1 -11   4        637.16        691.56        81.83 o                         
   0 -11   4        119.28        125.42        74.26 o                         
   1 -11   4        132.50        154.92        63.72 o                         
   2 -11   4         57.71         55.97        61.61 o                         
   3 -11   4         90.81        107.77        53.02 o                         
   4 -11   4        393.81        421.52        67.79 o                         
   5 -11   4        224.95        155.71        63.92 o                         
   6 -11   4         39.30        -11.74        57.14 o                         
   7 -11   4        193.32        197.71        68.77 o                         
   8 -11   4        102.02         90.96        60.65 o                         
   9 -11   4         38.35        100.13        60.96 o                         
  10 -11   4        218.27         99.49        66.09 o                         
  -6 -10   4         47.04         -0.90        79.10 o                         
  -5 -10   4        102.53        198.53        73.04 o                         
  -4 -10   4        166.27        245.36        66.10 o                         
  -3 -10   4         21.92         98.83        66.14 o                         
  -2 -10   4        127.05        137.24        87.92 o                         
  -1 -10   4         64.11        197.80        72.01 o                         
   0 -10   4        710.63        739.45        71.68 o                         
   1 -10   4        576.71        581.68        63.60 o                         
   2 -10   4          2.30          4.00        50.47 o                         
   3 -10   4        570.19        592.66        58.87 o                         
   4 -10   4        698.95        705.94        65.76 o                         
   5 -10   4         29.67        -24.62        57.92 o                         
   6 -10   4       1992.88       1797.28        91.62 o                         
   7 -10   4        333.57        320.63        57.49 o                         
   8 -10   4        278.14        282.55        64.35 o                         
   9 -10   4        399.88        378.60        65.85 o                         
  10 -10   4         60.49         88.18        68.02 o                         
  11 -10   4         96.44         77.52        71.16 o                         
  -7  -9   4        114.50        136.55        84.99 o                         
  -6  -9   4         81.79         98.98        78.50 o                         
  -5  -9   4         21.72         83.79        75.27 o                         
  -4  -9   4       1001.28        885.84        77.63 o                         
  -3  -9   4        558.94        472.08        72.19 o                         
  -2  -9   4          1.50         56.92        68.19 o                         
  -1  -9   4         89.09         63.48        44.78 o                         
   0  -9   4        271.20        280.36        60.67 o                         
   1  -9   4         10.46         12.68        44.39 o                         
   2  -9   4        795.67        795.77        52.77 o                         
   3  -9   4       1369.93       1447.82        65.56 o                         
   4  -9   4        397.37        465.62        53.46 o                         
   5  -9   4        288.00        280.06        50.14 o                         
   6  -9   4         68.72         16.65        47.45 o                         
   7  -9   4       1256.77       1242.38        75.73 o                         
   8  -9   4        141.43        106.24        57.25 o                         
   9  -9   4         82.27        165.73        59.94 o                         
  10  -9   4        116.15        118.67        61.33 o                         
  11  -9   4        658.75        695.46        82.96 o                         
  -8  -8   4          1.55          0.71        78.83 o                         
  -7  -8   4        176.91         99.89        93.35 o                         
  -6  -8   4          0.38        -16.86        64.02 o                         
  -5  -8   4        397.36        388.46        68.72 o                         
  -4  -8   4        156.56        167.60        62.38 o                         
  -3  -8   4       2082.10       2140.95        93.72 o                         
  -2  -8   4          0.80        -44.42        47.43 o                         
  -1  -8   4       2114.35       2007.82        82.51 o                         
   0  -8   4        300.65        314.16        48.86 o                         
   1  -8   4        709.32        734.26        53.54 o                         
   2  -8   4       1907.01       1926.01        64.14 o                         
   3  -8   4       1079.51       1119.41        52.11 o                         
   4  -8   4       1327.29       1262.03        55.92 o                         
   5  -8   4        745.04        881.71        52.93 o                         
   6  -8   4         31.76         44.92        41.79 o                         
   7  -8   4         20.20         14.74        48.79 o                         
   8  -8   4          7.55        -24.61        46.65 o                         
   9  -8   4        112.45        122.43        53.13 o                         
  10  -8   4        574.76        587.30        74.27 o                         
  11  -8   4          0.94         14.88        53.30 o                         
  12  -8   4        624.65        563.45        64.09 o                         
  -8  -7   4          2.62         57.59        78.19 o                         
  -7  -7   4         27.10        164.08        91.00 o                         
  -6  -7   4        221.87        148.58        75.14 o                         
  -5  -7   4        210.83        179.51        72.19 o                         
  -4  -7   4        271.65        357.85        62.25 o                         
  -3  -7   4        968.67       1066.61        74.10 o                         
  -2  -7   4       2700.04       2862.28        84.40 o                         
  -1  -7   4        114.89        155.87        46.84 o                         
   0  -7   4         57.30         40.84        37.75 o                         
   1  -7   4         14.56         76.74        38.60 o                         
   2  -7   4       1245.95       1198.23        48.03 o                         
   3  -7   4         50.28         35.99        32.70 o                         
   4  -7   4       1068.53       1080.13        50.54 o                         
   5  -7   4         93.23         98.58        32.88 o                         
   6  -7   4       2118.22       2037.98        63.32 o                         
   7  -7   4        115.70        130.42        40.00 o                         
   8  -7   4         16.00         52.17        40.07 o                         
   9  -7   4          0.02         69.51        46.02 o                         
  10  -7   4        170.69        139.03        58.47 o                         
  11  -7   4        135.60         66.98        54.77 o                         
  12  -7   4        697.61        633.42        66.18 o                         
  -9  -6   4        138.82        152.30        72.77 o                         
  -8  -6   4          7.39         35.08        62.87 o                         
  -7  -6   4        787.67        845.47        82.16 o                         
  -6  -6   4        128.46         43.59        60.57 o                         
  -5  -6   4        382.20        365.99        53.78 o                         
  -4  -6   4       1183.67       1069.66        63.04 o                         
  -3  -6   4          3.11         24.57        45.79 o                         
  -2  -6   4          8.28         27.69        37.46 o                         
  -1  -6   4        906.68        828.81        52.17 o                         
   0  -6   4       1474.45       1522.51        45.65 o                         
   1  -6   4          0.23          9.90        17.74 o                         
   2  -6   4       1051.73       1102.55        45.05 o                         
   3  -6   4         73.85         93.97        31.88 o                         
   4  -6   4        567.28        433.05        35.38 o                         
   5  -6   4        127.42         82.30        18.56 o                         
   6  -6   4        747.03        704.05        35.96 o                         
   7  -6   4        812.24        794.90        40.95 o                         
   8  -6   4        208.03        243.45        39.42 o                         
   9  -6   4       1079.04        920.96        50.85 o                         
  10  -6   4        483.39        435.71        54.41 o                         
  11  -6   4        219.38        337.82        52.22 o                         
  12  -6   4        256.55        240.12        60.61 o                         
  13  -6   4        243.71        193.28        63.38 o                         
 -10  -5   4        164.76        153.37        75.24 o                         
  -9  -5   4         56.11         97.77        68.60 o                         
  -8  -5   4        112.05        120.14        64.68 o                         
  -7  -5   4        225.23        157.41        56.31 o                         
  -6  -5   4        128.92        146.63        57.04 o                         
  -5  -5   4         31.66         14.30        46.98 o                         
  -4  -5   4        566.86        532.29        47.51 o                         
  -3  -5   4        412.35        410.05        38.83 o                         
  -2  -5   4       1022.80        955.75        41.76 o                         
  -1  -5   4         93.99         83.30        25.00 o                         
   0  -5   4        513.72        479.88        30.17 o                         
   1  -5   4       4673.02       4682.43        42.31 o                         
   2  -5   4        926.31        913.75        44.39 o                         
   3  -5   4       4019.37       4045.47        56.58 o                         
   4  -5   4        172.91        219.58        20.93 o                         
   5  -5   4        432.91        511.31        30.90 o                         
   6  -5   4        122.41        114.31        26.78 o                         
   7  -5   4       2538.65       2536.38        59.03 o                         
   8  -5   4        135.15        152.47        38.11 o                         
   9  -5   4          7.82        -40.00        40.00 o                         
  10  -5   4        374.16        280.67        45.85 o                         
  11  -5   4        697.10        701.04        58.02 o                         
  12  -5   4         48.63         -8.19        51.60 o                         
  13  -5   4          2.49        -54.31        54.31 o                         
 -10  -4   4          0.78        -29.42        67.34 o                         
  -9  -4   4        485.57        597.04        75.99 o                         
  -8  -4   4         11.38         16.35        57.16 o                         
  -7  -4   4         58.94        113.60        58.75 o                         
  -6  -4   4        194.17        251.81        62.58 o                         
  -5  -4   4        513.78        498.23        49.93 o                         
  -4  -4   4         96.61         85.69        36.15 o                         
  -3  -4   4       1212.64       1104.56        43.02 o                         
  -2  -4   4        266.28        286.03        28.63 o                         
  -1  -4   4         12.15          2.48        21.85 o                         
   0  -4   4        509.34        603.98        29.52 o                         
   1  -4   4        132.98        113.87        16.22 o                         
   2  -4   4        672.96        669.34        24.78 o                         
   3  -4   4       3916.93       4313.06        40.81 o                         
   4  -4   4        403.31        443.43        24.83 o                         
   5  -4   4       1601.69       1619.88        41.21 o                         
   6  -4   4        157.74        164.93        26.73 o                         
   7  -4   4       1024.23       1086.12        50.60 o                         
   8  -4   4       2327.64       2234.62        59.01 o                         
   9  -4   4        286.35        310.07        42.91 o                         
  10  -4   4         23.97         38.94        47.74 o                         
  11  -4   4        112.77        101.22        51.61 o                         
  12  -4   4        218.93        235.78        55.45 o                         
  13  -4   4         23.29        -36.86        58.10 o                         
 -10  -3   4         13.49         24.94        70.99 o                         
  -9  -3   4        111.04        134.62        67.14 o                         
  -8  -3   4         35.14         66.35        61.60 o                         
  -7  -3   4        262.12        315.68        61.03 o                         
  -6  -3   4       1718.98       1763.16        75.24 o                         
  -5  -3   4         86.38         97.70        39.54 o                         
  -4  -3   4        565.60        647.07        45.58 o                         
  -3  -3   4        193.37        217.96        32.77 o                         
  -2  -3   4        352.86        402.05        26.26 o                         
  -1  -3   4        666.11        746.79        31.30 o                         
   0  -3   4         74.28         85.65        18.43 o                         
   1  -3   4         13.02         17.26        18.73 o                         
   2  -3   4        489.70        473.74        19.86 o                         
   3  -3   4        215.11        205.81        18.46 o                         
   4  -3   4       8407.95       8319.77        55.47 o                         
   5  -3   4        115.94        125.62        25.08 o                         
   6  -3   4       5080.11       5155.33        59.80 o                         
   7  -3   4        506.73        597.69        39.08 o                         
   8  -3   4         87.05         75.57        34.96 o                         
   9  -3   4         59.06         60.12        42.29 o                         
  10  -3   4       1745.23       1660.32        72.85 o                         
  11  -3   4        158.14        124.86        50.00 o                         
  12  -3   4        362.44        389.27        57.30 o                         
  13  -3   4         15.59          0.71        60.58 o                         
  14  -3   4        163.92        186.05        73.92 o                         
 -11  -2   4         79.18         91.54        95.31 o                         
 -10  -2   4        209.34        251.29        79.59 o                         
  -9  -2   4         30.45         11.54        53.32 o                         
  -8  -2   4         20.53         37.26        49.37 o                         
  -7  -2   4         28.97         17.69        44.53 o                         
  -6  -2   4        704.65        687.52        48.22 o                         
  -5  -2   4        345.44        352.33        37.78 o                         
  -4  -2   4       1555.81       1553.68        50.48 o                         
  -3  -2   4         34.93         -7.27        24.99 o                         
  -2  -2   4        617.32        582.61        22.67 o                         
  -1  -2   4         55.59         58.30        13.35 o                         
   0  -2   4      10052.97      10190.16        54.25 o                         
   1  -2   4       5814.26       5917.77        41.70 o                         
   2  -2   4        584.10        527.76        20.64 o                         
   3  -2   4       1837.76       1749.78        28.80 o                         
   4  -2   4        892.68        838.86        29.63 o                         
   5  -2   4        646.02        612.27        32.07 o                         
   6  -2   4       3567.60       3707.77        53.29 o                         
   7  -2   4        215.23        186.37        33.66 o                         
   8  -2   4        633.56        618.95        40.17 o                         
   9  -2   4        178.30        160.71        41.15 o                         
  10  -2   4        492.81        525.52        52.23 o                         
  11  -2   4       2190.24       2177.78        78.84 o                         
  12  -2   4         75.14        115.67        50.88 o                         
  13  -2   4        900.00        918.01        75.97 o                         
  14  -2   4        197.20        135.66        72.95 o                         
 -11  -1   4         64.97          9.73        90.94 o                         
 -10  -1   4        289.29        291.05        73.54 o                         
  -9  -1   4        195.04        226.96        56.64 o                         
  -8  -1   4       1238.39       1218.21        66.81 o                         
  -7  -1   4        730.88        694.89        51.72 o                         
  -6  -1   4        301.00        341.32        40.71 o                         
  -5  -1   4          7.58         22.80        30.14 o                         
  -4  -1   4       2958.40       2890.06        53.60 o                         
  -3  -1   4        891.13        931.89        39.18 o                         
  -2  -1   4       1634.89       1563.94        32.55 o                         
  -1  -1   4        105.27         79.05        17.05 o                         
   0  -1   4          1.04         -3.33        16.17 o                         
   1  -1   4       2870.78       2862.11        34.08 o                         
   2  -1   4        283.80        325.59        18.97 o                         
   3  -1   4        597.92        610.26        23.56 o                         
   4  -1   4         90.82        142.53        20.85 o                         
   5  -1   4       2584.12       2592.45        46.89 o                         
   6  -1   4         28.18         36.31        25.39 o                         
   7  -1   4       1638.38       1616.01        48.96 o                         
   8  -1   4         10.36         45.62        31.27 o                         
   9  -1   4       1888.71       1908.50        65.89 o                         
  10  -1   4        312.09        303.64        47.30 o                         
  11  -1   4        134.50        149.75        46.77 o                         
  12  -1   4        482.93        480.12        60.86 o                         
  13  -1   4       1369.17       1409.54        90.43 o                         
  14  -1   4         26.34          7.28        69.63 o                         
 -11   0   4       1014.35       1054.88       116.03 o                         
 -10   0   4        176.28         94.96        70.13 o                         
  -9   0   4         61.63         47.27        54.95 o                         
  -8   0   4         39.01         60.17        46.35 o                         
  -7   0   4       2544.92       2580.22        72.63 o                         
  -6   0   4        129.48         91.69        38.99 o                         
  -5   0   4        361.68        313.29        33.31 o                         
  -4   0   4         19.51         32.03        26.62 o                         
  -3   0   4       2153.38       2161.52        45.48 o                         
  -2   0   4        320.12        297.88        22.37 o                         
  -1   0   4       2105.63       2092.52        34.98 o                         
   0   0   4        169.63        227.17        20.06 o                         
   1   0   4        108.39        165.34        18.51 o                         
   2   0   4        306.57        325.17        19.22 o                         
   3   0   4        810.54        787.76        27.64 o                         
   4   0   4       1196.68       1202.43        30.44 o                         
   5   0   4       1302.53       1348.52        40.01 o                         
   6   0   4       1268.41       1366.90        40.35 o                         
   7   0   4          8.30         36.14        27.63 o                         
   8   0   4        973.37       1033.75        42.70 o                         
   9   0   4        629.59        603.17        47.76 o                         
  10   0   4        622.87        614.38        50.27 o                         
  11   0   4         18.59        -34.22        44.11 o                         
  12   0   4        103.66         79.56        56.63 o                         
  13   0   4         10.34         25.50        67.05 o                         
  14   0   4        315.98        392.52        88.45 o                         
 -11   1   4        271.31        248.62        79.70 o                         
 -10   1   4          0.78        -58.67        67.58 o                         
  -9   1   4         82.82         72.08        55.02 o                         
  -8   1   4         41.32         43.23        52.39 o                         
  -7   1   4       2180.76       2148.98        67.47 o                         
  -6   1   4        207.32        178.46        33.74 o                         
  -5   1   4         32.12         31.46        27.99 o                         
  -4   1   4        855.44        909.58        31.41 o                         
  -3   1   4       1971.78       1958.51        31.98 o                         
  -2   1   4       1074.33       1047.05        31.58 o                         
  -1   1   4       2096.84       2041.59        36.49 o                         
   0   1   4       6252.55       6124.56        42.43 o                         
   1   1   4        889.19        914.06        27.78 o                         
   2   1   4       1602.45       1811.47        31.13 o                         
   3   1   4       6331.63       5918.88        40.61 o                         
   4   1   4       5221.21       5252.14        50.88 o                         
   5   1   4       2944.82       3090.11        47.73 o                         
   6   1   4         33.68         44.81        27.95 o                         
   7   1   4       1944.41       2067.18        56.28 o                         
   8   1   4        247.06        235.75        40.26 o                         
   9   1   4        136.37        143.75        39.78 o                         
  10   1   4       1408.21       1387.83        72.49 o                         
  11   1   4        304.06        333.34        63.70 o                         
  12   1   4        486.19        460.73        66.33 o                         
  13   1   4          6.67         -3.44        79.02 o                         
  14   1   4         48.18        135.65        85.14 o                         
 -11   2   4         79.59        128.26        77.06 o                         
 -10   2   4        324.04        339.91        69.48 o                         
  -9   2   4        373.93        290.04        56.77 o                         
  -8   2   4        125.30        131.74        52.46 o                         
  -7   2   4        117.33        158.41        47.99 o                         
  -6   2   4       1066.89       1190.10        50.99 o                         
  -5   2   4        187.98        177.57        25.62 o                         
  -4   2   4       3395.37       3414.64        40.31 o                         
  -3   2   4        430.46        446.90        22.46 o                         
  -2   2   4       8441.21       8352.41        55.89 o                         
  -1   2   4          7.33          6.23        20.84 o                         
   0   2   4          6.28         24.99        20.56 o                         
   1   2   4      12059.42      11737.88        45.97 o                         
   2   2   4        137.83        139.02        19.68 o                         
   3   2   4       2686.34       2689.72        28.77 o                         
   4   2   4        469.62        466.88        28.34 o                         
   5   2   4        688.30        678.94        32.86 o                         
   6   2   4        845.72        848.92        39.76 o                         
   7   2   4         31.04         35.50        30.48 o                         
   8   2   4         59.94         80.07        39.97 o                         
   9   2   4          2.25         -8.90        43.73 o                         
  10   2   4         42.57         73.56        42.77 o                         
  11   2   4        334.30        304.53        55.74 o                         
  12   2   4        492.31        460.67        69.39 o                         
  13   2   4        476.01        416.18        85.31 o                         
  14   2   4         17.44        -50.49        80.17 o                         
 -11   3   4         15.62         -7.26        74.86 o                         
 -10   3   4        138.55        228.74        62.17 o                         
  -9   3   4        875.38        876.96        67.16 o                         
  -8   3   4          3.82        -15.93        46.08 o                         
  -7   3   4         22.93         13.65        45.63 o                         
  -6   3   4        664.22        648.59        39.77 o                         
  -5   3   4       1352.85       1242.69        44.44 o                         
  -4   3   4       2009.42       2215.68        43.83 o                         
  -3   3   4       1161.36       1296.05        35.71 o                         
  -2   3   4       1889.41       1853.95        33.24 o                         
  -1   3   4       4745.29       4884.80        38.72 o                         
   0   3   4        536.71        533.67        29.76 o                         
   1   3   4       1089.65       1053.58        20.53 o                         
   2   3   4        629.86        569.40        25.31 o                         
   3   3   4       9068.15       8952.86        50.59 o                         
   4   3   4        346.42        387.23        25.57 o                         
   5   3   4       1712.91       1608.17        52.72 o                         
   6   3   4        941.97        955.43        38.01 o                         
   7   3   4         64.89         76.53        26.83 o                         
   8   3   4          0.32         27.92        38.65 o                         
   9   3   4          3.10         49.59        43.70 o                         
  10   3   4         10.33         26.47        53.41 o                         
  11   3   4        111.14        134.81        69.36 o                         
  12   3   4        120.15        102.18        66.70 o                         
  13   3   4        997.56        928.39        95.35 o                         
 -11   4   4        271.61        201.51        71.93 o                         
 -10   4   4        263.96        244.01        61.01 o                         
  -9   4   4        546.91        638.60        63.54 o                         
  -8   4   4        346.32        284.40        49.32 o                         
  -7   4   4        655.06        637.03        44.96 o                         
  -6   4   4        276.39        326.32        36.05 o                         
  -5   4   4        143.70        130.90        33.46 o                         
  -4   4   4          0.27          9.13        24.86 o                         
  -3   4   4       3796.12       3863.21        49.88 o                         
  -2   4   4        355.41        373.09        25.53 o                         
  -1   4   4        963.49        896.43        29.80 o                         
   0   4   4        109.35        147.81        27.07 o                         
   1   4   4        335.49        340.06        19.49 o                         
   2   4   4       2128.74       2259.48        37.55 o                         
   3   4   4      12942.59      13454.29        78.16 o                         
   4   4   4       3126.56       3062.35        47.11 o                         
   5   4   4        741.52        741.86        38.39 o                         
   6   4   4          4.33         15.98        24.69 o                         
   7   4   4       1149.04       1131.05        45.63 o                         
   8   4   4       1174.00       1226.09        59.52 o                         
   9   4   4         55.79         76.54        40.47 o                         
  10   4   4        729.62        720.35        82.06 o                         
  11   4   4        374.94        410.08        69.59 o                         
  12   4   4        495.31        446.87        81.65 o                         
  13   4   4        227.82        282.54        95.54 o                         
 -11   5   4        709.55        665.58        79.77 o                         
 -10   5   4        264.55        311.07        62.39 o                         
  -9   5   4       1249.72       1196.14        75.03 o                         
  -8   5   4         37.00         50.03        53.23 o                         
  -7   5   4        379.70        388.27        41.96 o                         
  -6   5   4       1020.00       1010.47        49.48 o                         
  -5   5   4        134.25        149.39        34.51 o                         
  -4   5   4        263.39        228.41        28.69 o                         
  -3   5   4        425.61        397.61        28.38 o                         
  -2   5   4         49.96        134.01        23.32 o                         
  -1   5   4        349.27        430.96        21.35 o                         
   0   5   4       6457.73       6611.24        59.31 o                         
   1   5   4         49.61         82.09        15.53 o                         
   2   5   4        171.76        137.73        21.10 o                         
   3   5   4       3592.57       3869.68        47.27 o                         
   4   5   4       9945.48       9946.79        67.08 o                         
   5   5   4         31.07         63.00        26.04 o                         
   6   5   4       1341.48       1288.49        41.38 o                         
   7   5   4         12.99         22.55        29.39 o                         
   8   5   4       1086.25       1078.75        59.22 o                         
   9   5   4         10.86         30.35        44.24 o                         
  10   5   4        479.11        520.33        63.95 o                         
  11   5   4        457.93        454.26        67.96 o                         
  12   5   4        514.77        483.55        95.82 o                         
  13   5   4        153.14        167.10        93.54 o                         
 -11   6   4         55.27          5.24        68.53 o                         
 -10   6   4        663.33        569.33        65.53 o                         
  -9   6   4         11.56        -39.62        53.84 o                         
  -8   6   4         62.60        161.80        48.34 o                         
  -7   6   4         18.65         37.77        38.37 o                         
  -6   6   4        470.37        453.66        41.16 o                         
  -5   6   4        237.17        214.69        35.20 o                         
  -4   6   4       4226.92       4204.93        59.16 o                         
  -3   6   4         56.45         44.52        26.96 o                         
  -2   6   4         39.65         81.90        17.92 o                         
  -1   6   4        433.96        437.99        23.26 o                         
   0   6   4        925.61        840.13        28.18 o                         
   1   6   4        651.53        840.61        36.93 o                         
   2   6   4        652.99        572.07        27.57 o                         
   3   6   4         43.30         31.91        23.10 o                         
   4   6   4       1053.92        957.84        41.25 o                         
   5   6   4       2266.35       2171.87        48.86 o                         
   6   6   4        299.01        290.31        30.10 o                         
   7   6   4        470.16        487.98        34.35 o                         
   8   6   4        139.58        136.09        46.32 o                         
   9   6   4         98.46        129.17        55.13 o                         
  10   6   4         34.85        -47.43        54.60 o                         
  11   6   4        394.37        413.55        76.39 o                         
  12   6   4         55.41         75.35        85.47 o                         
  13   6   4        286.84        404.70       100.54 o                         
 -11   7   4        341.56        308.44        76.12 o                         
 -10   7   4          6.06         -8.30        59.53 o                         
  -9   7   4        165.55        141.93        56.96 o                         
  -8   7   4          5.76         34.19        47.56 o                         
  -7   7   4        363.69        332.01        43.46 o                         
  -6   7   4        465.45        510.02        43.06 o                         
  -5   7   4       1186.15       1262.39        53.17 o                         
  -4   7   4        984.52       1052.96        43.95 o                         
  -3   7   4       1198.42       1288.57        40.26 o                         
  -2   7   4        943.01       1032.90        34.79 o                         
  -1   7   4         38.96         65.12        20.26 o                         
   0   7   4        111.43        134.12        20.37 o                         
   1   7   4        116.78        114.45        22.92 o                         
   2   7   4        215.99        268.87        27.29 o                         
   3   7   4       1800.98       1913.33        41.58 o                         
   4   7   4        355.45        386.30        31.63 o                         
   5   7   4         43.37         51.26        26.48 o                         
   6   7   4        148.94        186.74        29.76 o                         
   7   7   4        854.57        872.23        42.86 o                         
   8   7   4        171.47        136.72        39.74 o                         
   9   7   4        126.65         98.96        49.55 o                         
  10   7   4          6.65        -33.92        64.41 o                         
  11   7   4         76.25        125.28        71.24 o                         
  12   7   4         31.03         33.95        86.06 o                         
 -11   8   4         16.65          0.29        79.94 o                         
 -10   8   4        109.59         63.39        63.25 o                         
  -9   8   4        152.91        199.96        52.85 o                         
  -8   8   4        120.98        122.13        50.06 o                         
  -7   8   4        516.68        524.88        46.18 o                         
  -6   8   4        132.19        185.85        39.59 o                         
  -5   8   4       3859.61       3869.60        63.22 o                         
  -4   8   4         82.17         93.09        27.49 o                         
  -3   8   4       1287.70       1325.46        40.85 o                         
  -2   8   4        260.25        239.46        24.34 o                         
  -1   8   4        610.30        626.54        37.18 o                         
   0   8   4        473.66        438.89        26.96 o                         
   1   8   4        157.63        186.09        24.59 o                         
   2   8   4        519.01        502.67        31.47 o                         
   3   8   4       1989.48       2162.59        47.95 o                         
   4   8   4       1516.98       1465.93        43.65 o                         
   5   8   4          9.46         18.27        27.82 o                         
   6   8   4          4.07          1.52        29.46 o                         
   7   8   4         13.73         48.86        32.06 o                         
   8   8   4         23.68         47.96        38.85 o                         
   9   8   4         30.09         64.52        55.80 o                         
  10   8   4        142.69        126.84        71.23 o                         
  11   8   4         45.29         55.11        83.73 o                         
  12   8   4        261.66        205.67        83.03 o                         
 -10   9   4          3.41        -59.56        59.56 o                         
  -9   9   4          1.44          1.96        57.93 o                         
  -8   9   4          4.72         -4.04        52.83 o                         
  -7   9   4         99.77         72.40        37.89 o                         
  -6   9   4       2013.56       1912.42        59.26 o                         
  -5   9   4       2101.86       2095.08        55.54 o                         
  -4   9   4       1038.34       1004.92        42.02 o                         
  -3   9   4         60.35        100.33        26.41 o                         
  -2   9   4       2345.51       2183.91        47.82 o                         
  -1   9   4        484.64        490.92        32.11 o                         
   0   9   4        502.35        518.88        33.22 o                         
   1   9   4          2.16         13.33        22.98 o                         
   2   9   4       3097.37       3066.47        54.53 o                         
   3   9   4         66.89        102.47        27.69 o                         
   4   9   4        112.61         88.64        29.28 o                         
   5   9   4         23.21         30.42        29.65 o                         
   6   9   4        682.12        720.89        38.32 o                         
   7   9   4        787.06        686.55        39.76 o                         
   8   9   4         73.94         55.05        41.39 o                         
   9   9   4         79.75        107.06        53.20 o                         
  10   9   4        519.68        483.37        68.49 o                         
  11   9   4        273.72        299.18        91.53 o                         
 -10  10   4        481.12        411.17        86.12 o                         
  -9  10   4          6.84         44.85        65.60 o                         
  -8  10   4         67.01         71.35        55.23 o                         
  -7  10   4         65.11         59.91        45.07 o                         
  -6  10   4        760.08        863.97        51.39 o                         
  -5  10   4         89.69        126.21        44.17 o                         
  -4  10   4        750.46        880.81        46.69 o                         
  -3  10   4        169.27        170.13        32.54 o                         
  -2  10   4       1056.83       1056.13        44.92 o                         
  -1  10   4         48.23         51.02        26.61 o                         
   0  10   4        497.53        407.51        35.93 o                         
   1  10   4        114.26        148.55        30.88 o                         
   2  10   4        861.56        831.62        41.84 o                         
   3  10   4        637.52        603.94        35.23 o                         
   4  10   4        185.67        183.35        31.66 o                         
   5  10   4        168.90        216.61        31.55 o                         
   6  10   4        471.58        479.59        32.95 o                         
   7  10   4          2.04         -1.07        35.23 o                         
   8  10   4        337.07        351.80        53.94 o                         
   9  10   4          1.79         32.37        52.64 o                         
  10  10   4         25.65        -13.61        66.94 o                         
  -9  11   4        138.01         96.51        77.68 o                         
  -8  11   4          1.15        -38.63        70.42 o                         
  -7  11   4         59.48         86.45        62.21 o                         
  -6  11   4        113.07         97.01        53.37 o                         
  -5  11   4          9.38        -34.01        51.25 o                         
  -4  11   4        297.23        283.23        51.86 o                         
  -3  11   4       1524.62       1611.81        74.85 o                         
  -2  11   4        211.59        239.83        39.10 o                         
  -1  11   4         47.05         70.41        36.79 o                         
   0  11   4         12.53         45.61        32.69 o                         
   1  11   4       1925.36       1947.71        58.80 o                         
   2  11   4        314.88        282.53        36.79 o                         
   3  11   4       1086.18       1107.03        56.74 o                         
   4  11   4         66.79         98.58        32.95 o                         
   5  11   4        289.69        333.88        33.64 o                         
   6  11   4         94.23        101.49        28.99 o                         
   7  11   4        444.41        403.72        42.97 o                         
   8  11   4          6.56         -5.75        45.27 o                         
   9  11   4         58.96          9.32        52.20 o                         
  10  11   4         24.10         10.56        62.86 o                         
  -9  12   4         94.05         55.62        78.32 o                         
  -8  12   4         48.47        120.53        75.79 o                         
  -7  12   4        170.96        165.73        59.58 o                         
  -6  12   4         40.78         42.05        61.60 o                         
  -5  12   4         14.61         15.17        58.09 o                         
  -4  12   4         33.24         64.74        55.96 o                         
  -3  12   4         84.59         90.56        54.18 o                         
  -2  12   4        171.36        161.71        53.97 o                         
  -1  12   4        201.54        244.29        47.33 o                         
   0  12   4         76.48        129.73        50.41 o                         
   1  12   4        100.97        116.22        49.60 o                         
   2  12   4        645.29        664.84        52.90 o                         
   3  12   4        408.11        434.51        44.45 o                         
   4  12   4        530.76        524.25        44.56 o                         
   5  12   4        239.79        278.65        41.56 o                         
   6  12   4        166.55        167.22        40.90 o                         
   7  12   4         19.87        -19.79        51.88 o                         
   8  12   4        277.56        254.83        58.63 o                         
   9  12   4         69.58        154.47        67.68 o                         
  -8  13   4        148.41        156.63        74.03 o                         
  -7  13   4        220.70        229.02        69.14 o                         
  -6  13   4        128.49        178.89        63.92 o                         
  -5  13   4          7.08         60.01        60.00 o                         
  -4  13   4        206.12        236.19        53.66 o                         
  -3  13   4        238.97        285.05        58.01 o                         
  -2  13   4         68.61         64.94        61.05 o                         
  -1  13   4         89.64         56.68        57.15 o                         
   0  13   4         46.08         50.85        53.96 o                         
   1  13   4        770.15        649.24        68.86 o                         
   2  13   4        686.28        752.55        69.50 o                         
   3  13   4        290.77        245.42        51.41 o                         
   4  13   4        683.59        678.83        67.89 o                         
   5  13   4         56.29         -8.94        55.45 o                         
   6  13   4        558.74        582.41        70.74 o                         
   7  13   4          0.13        -89.26        89.26 o                         
   8  13   4         11.54        -18.09        81.68 o                         
  -7  14   4          0.72         36.37        75.26 o                         
  -6  14   4        263.27        307.76        81.09 o                         
  -5  14   4         21.58         -4.32        60.14 o                         
  -4  14   4        603.56        606.15        75.72 o                         
  -3  14   4         46.94        -28.25        71.96 o                         
  -2  14   4        165.48        144.64        72.84 o                         
  -1  14   4        234.46        181.12        72.84 o                         
   0  14   4        208.44        195.29        64.96 o                         
   1  14   4        438.70        398.25        60.96 o                         
   2  14   4          3.56         21.71        59.20 o                         
   3  14   4        278.67        254.97        74.46 o                         
   4  14   4        204.45        233.65        73.12 o                         
   5  14   4        462.62        462.43        68.18 o                         
   6  14   4        266.84        313.83        64.37 o                         
  -5  15   4        169.26        213.75        72.91 o                         
  -4  15   4        135.84        139.60        77.40 o                         
  -3  15   4        386.22        387.76        83.43 o                         
  -2  15   4         33.49        128.11        75.38 o                         
  -1  15   4          1.63          0.23        73.21 o                         
   0  15   4        311.32        224.66        75.76 o                         
   1  15   4         26.15        -25.85        73.26 o                         
   2  15   4          0.42        -32.12        73.96 o                         
   3  15   4         47.49         79.77        74.98 o                         
   4  15   4         11.60         65.65        76.61 o                         
   5  15   4        137.51        195.86        66.35 o                         
  -3  16   4        154.79        184.80        81.13 o                         
  -2  16   4        180.10        156.91        74.19 o                         
  -1  16   4        122.99         75.67        77.98 o                         
   0  16   4        115.59         96.09        84.28 o                         
   1  16   4          3.68         14.14        91.09 o                         
   2  16   4         28.88         20.19        91.40 o                         
   0 -13   5        383.90        545.26        93.95 o                         
   1 -13   5         14.06        -61.81        77.72 o                         
   2 -13   5        431.78        486.52        80.88 o                         
   3 -13   5          0.03         19.19        71.59 o                         
   4 -13   5         37.05         79.86        74.53 o                         
   5 -13   5          7.16         44.39        64.15 o                         
   6 -13   5        328.82        351.05        71.04 o                         
  -2 -12   5        295.27        306.04        86.54 o                         
  -1 -12   5          1.83        -22.05        79.42 o                         
   0 -12   5         30.75        150.87        81.71 o                         
   1 -12   5        637.90        706.68        91.14 o                         
   2 -12   5        182.09         93.99        69.81 o                         
   3 -12   5        325.84        429.80        71.24 o                         
   4 -12   5        125.11         60.05        61.96 o                         
   5 -12   5        421.32        490.18        69.13 o                         
   6 -12   5        507.11        494.71        69.72 o                         
   7 -12   5       1012.52        997.58        85.54 o                         
   8 -12   5        111.14         47.02        71.70 o                         
  -4 -11   5          1.71        104.23        67.68 o                         
  -3 -11   5        138.96         68.58        72.13 o                         
  -2 -11   5          5.08        -64.48        66.92 o                         
  -1 -11   5        340.54        330.28        81.69 o                         
   0 -11   5        123.99        140.45        78.03 o                         
   1 -11   5        253.23        236.67        76.89 o                         
   2 -11   5        313.45        320.58        65.80 o                         
   3 -11   5        165.03        151.26        69.27 o                         
   4 -11   5        106.95         13.77        58.62 o                         
   5 -11   5       1719.10       1799.49        90.58 o                         
   6 -11   5         69.27         72.64        68.79 o                         
   7 -11   5        333.52        402.03        73.52 o                         
   8 -11   5        355.00        368.12        73.88 o                         
   9 -11   5        426.22        453.15        69.31 o                         
  -5 -10   5         74.13         93.45        81.50 o                         
  -4 -10   5         25.23         32.51        69.69 o                         
  -3 -10   5        176.99        135.95        65.05 o                         
  -2 -10   5        260.36        155.50        76.84 o                         
  -1 -10   5         61.31         56.77        65.77 o                         
   0 -10   5         94.88        114.15        65.81 o                         
   1 -10   5        987.42        985.37        76.56 o                         
   2 -10   5         18.74         34.22        46.34 o                         
   3 -10   5       1178.53        941.19        69.18 o                         
   4 -10   5         82.91         44.23        55.49 o                         
   5 -10   5         21.02         51.96        54.88 o                         
   6 -10   5        308.82        271.29        66.60 o                         
   7 -10   5        136.33         78.05        64.56 o                         
   8 -10   5        358.79        381.19        64.85 o                         
   9 -10   5         10.70         13.09        67.37 o                         
  10 -10   5        174.79        169.53        64.71 o                         
  -6  -9   5         29.34         78.88        82.19 o                         
  -5  -9   5         38.63         36.70        76.87 o                         
  -4  -9   5        229.71        293.67        71.44 o                         
  -3  -9   5        495.64        521.78        73.10 o                         
  -2  -9   5         14.68         27.67        69.77 o                         
  -1  -9   5         64.78         76.37        70.02 o                         
   0  -9   5        106.80         84.34        58.41 o                         
   1  -9   5         53.88          9.68        47.92 o                         
   2  -9   5        492.09        395.87        53.26 o                         
   3  -9   5        492.16        476.14        48.22 o                         
   4  -9   5        297.56        226.25        43.87 o                         
   5  -9   5         14.69         29.32        57.82 o                         
   6  -9   5       1184.04       1314.11        90.20 o                         
   7  -9   5         79.66         61.66        54.23 o                         
   8  -9   5       1574.37       1651.63        99.99 o                         
   9  -9   5          2.90        -14.09        58.86 o                         
  10  -9   5          6.87        -34.01        62.07 o                         
  11  -9   5        563.13        480.75        77.42 o                         
  -7  -8   5         53.35         -6.75        95.90 o                         
  -6  -8   5         53.63         75.17        69.25 o                         
  -5  -8   5         55.47         71.15        61.59 o                         
  -4  -8   5        590.16        713.03        71.29 o                         
  -3  -8   5        223.51        200.09        65.11 o                         
  -2  -8   5        662.91        776.86        80.85 o                         
  -1  -8   5          4.71          2.48        48.91 o                         
   0  -8   5         81.48         35.87        46.74 o                         
   1  -8   5        308.55        260.64        45.06 o                         
   2  -8   5         86.52         41.81        39.40 o                         
   3  -8   5         21.91         64.69        38.52 o                         
   4  -8   5        483.35        522.84        46.96 o                         
   5  -8   5          4.49         26.39        35.29 o                         
   6  -8   5         66.39         82.62        41.71 o                         
   7  -8   5        897.85        839.28        63.95 o                         
   8  -8   5        201.95        289.42        57.06 o                         
   9  -8   5         84.74         77.37        55.84 o                         
  10  -8   5         70.20        109.06        59.79 o                         
  11  -8   5        373.45        278.89        66.07 o                         
  12  -8   5        148.95        113.04        66.47 o                         
  -8  -7   5          3.28        -29.48        70.83 o                         
  -7  -7   5         30.00        135.30        93.68 o                         
  -6  -7   5          2.07        -31.16        85.56 o                         
  -5  -7   5         83.88        102.62        65.63 o                         
  -4  -7   5         42.91         77.92        57.23 o                         
  -3  -7   5       1986.90       1849.86        92.47 o                         
  -2  -7   5       2623.08       2498.05       105.26 o                         
  -1  -7   5       2831.32       2825.22        78.58 o                         
   0  -7   5         97.22         85.75        42.86 o                         
   1  -7   5       1535.93       1637.48        71.56 o                         
   2  -7   5         24.38         49.21        39.51 o                         
   3  -7   5        607.61        660.74        40.61 o                         
   4  -7   5        137.51        166.32        36.39 o                         
   5  -7   5       1938.60       1779.65        62.39 o                         
   6  -7   5          2.42         44.08        35.88 o                         
   7  -7   5        128.77        167.93        40.58 o                         
   8  -7   5        472.31        508.47        49.77 o                         
   9  -7   5        267.44        371.80        50.94 o                         
  10  -7   5          0.72        -38.20        60.90 o                         
  11  -7   5        125.43        171.27        55.64 o                         
  12  -7   5        486.68        565.90        67.18 o                         
  -8  -6   5         43.95        152.95        81.37 o                         
  -7  -6   5          5.79        -18.35        88.90 o                         
  -6  -6   5          0.24         13.54        84.44 o                         
  -5  -6   5        493.02        536.04        78.80 o                         
  -4  -6   5        127.00         95.45        59.72 o                         
  -3  -6   5       1629.87       1475.30        84.80 o                         
  -2  -6   5        542.06        502.01        57.93 o                         
  -1  -6   5       1751.70       1696.06        66.29 o                         
   0  -6   5       2303.02       2455.90        70.39 o                         
   1  -6   5        724.87        759.33        36.42 o                         
   2  -6   5         50.30         14.56        29.84 o                         
   3  -6   5       1259.56       1322.10        53.94 o                         
   4  -6   5       1232.31       1194.87        48.56 o                         
   5  -6   5       1282.92       1343.38        38.09 o                         
   6  -6   5       2535.62       2533.58        54.71 o                         
   7  -6   5        472.04        398.80        36.43 o                         
   8  -6   5        382.88        440.14        37.74 o                         
   9  -6   5          4.43         31.42        41.50 o                         
  10  -6   5        145.61        173.70        47.09 o                         
  11  -6   5         64.04         75.85        49.11 o                         
  12  -6   5        686.86        743.99        67.81 o                         
  13  -6   5          0.16         44.83        58.66 o                         
  -9  -5   5        107.96        178.00        71.99 o                         
  -8  -5   5        221.77        202.75        68.36 o                         
  -7  -5   5       1370.61       1160.90        82.09 o                         
  -6  -5   5         20.91         67.19        72.13 o                         
  -5  -5   5          0.46         -0.01        52.52 o                         
  -4  -5   5       3728.65       3735.77        76.74 o                         
  -3  -5   5         12.49          5.51        36.28 o                         
  -2  -5   5        815.46        905.21        41.04 o                         
  -1  -5   5        129.71        181.00        32.64 o                         
   0  -5   5       2251.02       2155.67        50.14 o                         
   1  -5   5        184.91        220.08        23.14 o                         
   2  -5   5        627.86        608.12        24.23 o                         
   3  -5   5          5.36          8.93        18.70 o                         
   4  -5   5        881.70        917.11        34.14 o                         
   5  -5   5         37.57         30.39        20.69 o                         
   6  -5   5        928.18        896.72        34.82 o                         
   7  -5   5        896.51        989.44        45.44 o                         
   8  -5   5        532.51        583.18        40.04 o                         
   9  -5   5         61.10          6.73        34.71 o                         
  10  -5   5         22.96         36.42        38.90 o                         
  11  -5   5         16.95         23.50        43.00 o                         
  12  -5   5         81.06         52.35        49.52 o                         
  13  -5   5        248.97        214.69        55.53 o                         
  -9  -4   5        101.71         63.10        71.57 o                         
  -8  -4   5        204.20        293.74        69.12 o                         
  -7  -4   5        116.10        121.48        60.65 o                         
  -6  -4   5         38.60         60.10        66.69 o                         
  -5  -4   5          3.05         -0.89        45.30 o                         
  -4  -4   5        151.98        158.32        40.61 o                         
  -3  -4   5        138.02        159.01        35.94 o                         
  -2  -4   5       3152.73       3221.55        49.98 o                         
  -1  -4   5       1010.95        986.47        36.17 o                         
   0  -4   5         92.72        129.14        23.32 o                         
   1  -4   5        226.06        171.22        21.14 o                         
   2  -4   5         13.88         25.37        15.87 o                         
   3  -4   5       3224.10       3225.39        33.95 o                         
   4  -4   5         17.88         10.20        17.94 o                         
   5  -4   5         42.82         76.66        21.02 o                         
   6  -4   5        535.32        608.35        34.34 o                         
   7  -4   5        775.67        728.73        37.17 o                         
   8  -4   5         21.42         16.67        31.21 o                         
   9  -4   5       1228.39       1232.26        50.98 o                         
  10  -4   5        727.46        682.23        47.58 o                         
  11  -4   5          4.45         19.28        45.35 o                         
  12  -4   5         54.44         26.55        47.70 o                         
  13  -4   5         61.53         44.41        54.25 o                         
 -10  -3   5        216.97        160.58        73.71 o                         
  -9  -3   5        157.02        222.80        71.46 o                         
  -8  -3   5        181.46        149.89        65.18 o                         
  -7  -3   5         11.59        -18.56        50.11 o                         
  -6  -3   5         28.35         32.59        49.97 o                         
  -5  -3   5        857.81        755.31        55.74 o                         
  -4  -3   5          3.14         17.30        37.70 o                         
  -3  -3   5         18.74        -11.34        33.44 o                         
  -2  -3   5         12.36          4.73        20.36 o                         
  -1  -3   5        987.73        939.45        33.71 o                         
   0  -3   5        118.93        126.41        20.46 o                         
   1  -3   5         25.86         70.78        20.39 o                         
   2  -3   5        636.06        676.76        28.66 o                         
   3  -3   5        936.13        864.23        26.24 o                         
   4  -3   5        213.24        183.66        21.10 o                         
   5  -3   5       3776.61       3586.67        42.38 o                         
   6  -3   5        180.08        205.23        26.87 o                         
   7  -3   5        455.40        389.98        30.70 o                         
   8  -3   5        210.80        258.64        33.85 o                         
   9  -3   5        188.48        194.64        38.08 o                         
  10  -3   5        229.41        204.57        48.46 o                         
  11  -3   5        762.20        790.94        58.82 o                         
  12  -3   5         12.16          0.72        52.49 o                         
  13  -3   5         19.43        -21.23        54.35 o                         
  14  -3   5        188.17        183.30        64.43 o                         
 -10  -2   5          7.30        -36.13        75.59 o                         
  -9  -2   5        452.99        448.02        73.76 o                         
  -8  -2   5          4.85         -2.09        51.34 o                         
  -7  -2   5         99.52         88.19        47.80 o                         
  -6  -2   5       1521.43       1486.47        63.11 o                         
  -5  -2   5        926.25        949.50        50.83 o                         
  -4  -2   5        247.10        278.60        35.76 o                         
  -3  -2   5       1486.70       1430.10        40.80 o                         
  -2  -2   5       1127.04       1037.34        27.75 o                         
  -1  -2   5        541.99        438.05        25.89 o                         
   0  -2   5        221.99        330.58        22.22 o                         
   1  -2   5       1087.10        911.25        31.55 o                         
   2  -2   5        173.10        260.73        21.05 o                         
   3  -2   5       2147.15       2241.84        33.51 o                         
   4  -2   5       3441.39       3838.66        41.01 o                         
   5  -2   5       1816.80       1781.89        34.99 o                         
   6  -2   5       1811.92       1753.64        39.51 o                         
   7  -2   5       1470.97       1468.94        47.16 o                         
   8  -2   5        824.20        816.09        41.37 o                         
   9  -2   5        207.90        191.01        35.94 o                         
  10  -2   5        498.05        445.80        50.58 o                         
  11  -2   5        733.51        724.29        57.90 o                         
  12  -2   5        399.98        366.73        53.10 o                         
  13  -2   5        170.57        140.31        62.15 o                         
  14  -2   5         63.32         39.32        61.18 o                         
 -10  -1   5        701.37        600.85        79.92 o                         
  -9  -1   5        124.02        104.54        61.26 o                         
  -8  -1   5          3.16         12.42        44.86 o                         
  -7  -1   5        227.40        157.82        45.76 o                         
  -6  -1   5       1498.41       1527.58        63.92 o                         
  -5  -1   5         52.36         51.39        36.17 o                         
  -4  -1   5       1259.65       1182.88        47.34 o                         
  -3  -1   5        319.86        359.79        29.87 o                         
  -2  -1   5       8560.69       9120.11        73.63 o                         
  -1  -1   5        561.94        590.96        22.92 o                         
   0  -1   5         53.51        105.23        18.29 o                         
   1  -1   5       1137.43       1129.11        31.93 o                         
   2  -1   5       3364.38       3417.75        37.61 o                         
   3  -1   5        500.42        548.63        23.27 o                         
   4  -1   5        580.73        531.91        25.03 o                         
   5  -1   5       2255.10       2397.82        37.20 o                         
   6  -1   5       2748.89       2832.21        45.38 o                         
   7  -1   5         47.64         44.47        29.94 o                         
   8  -1   5       3638.96       3771.13        59.21 o                         
   9  -1   5        284.87        247.75        40.39 o                         
  10  -1   5        219.38        188.02        47.59 o                         
  11  -1   5         69.40         94.35        44.38 o                         
  12  -1   5          4.39         10.11        45.15 o                         
  13  -1   5       1242.39       1359.60        85.17 o                         
  14  -1   5        467.26        421.37        86.38 o                         
 -11   0   5         92.51        245.99       100.15 o                         
 -10   0   5        271.50        320.96        68.76 o                         
  -9   0   5          2.71        -23.58        50.47 o                         
  -8   0   5         79.53        126.57        49.27 o                         
  -7   0   5          2.77         14.53        44.96 o                         
  -6   0   5       2126.25       2108.07        66.11 o                         
  -5   0   5         72.39         82.90        30.20 o                         
  -4   0   5        356.25        381.46        33.13 o                         
  -3   0   5       1139.67       1143.45        36.38 o                         
  -2   0   5       4154.38       4302.45        45.92 o                         
  -1   0   5       7010.39       7193.39        53.00 o                         
   0   0   5          6.22        -11.67        18.97 o                         
   1   0   5       1599.81       1516.88        28.59 o                         
   2   0   5        122.10        115.01        18.35 o                         
   3   0   5        937.18        858.14        31.08 o                         
   4   0   5       1032.29       1074.34        29.64 o                         
   5   0   5        469.04        393.59        25.61 o                         
   6   0   5        679.95        701.89        35.56 o                         
   7   0   5        404.15        393.63        31.74 o                         
   8   0   5        722.53        816.30        38.96 o                         
   9   0   5       1799.94       1926.11        63.19 o                         
  10   0   5       1849.30       1917.47        73.01 o                         
  11   0   5        287.18        297.38        47.98 o                         
  12   0   5          4.41          9.59        55.01 o                         
  13   0   5        604.22        501.58        71.61 o                         
  14   0   5          3.57         52.93        87.03 o                         
 -11   1   5         11.52         29.14        74.91 o                         
 -10   1   5        449.86        451.80        65.89 o                         
  -9   1   5         58.95          6.19        54.91 o                         
  -8   1   5         31.32         29.23        47.69 o                         
  -7   1   5       1141.29       1186.81        66.63 o                         
  -6   1   5       1133.95       1144.72        58.08 o                         
  -5   1   5        357.18        341.89        32.59 o                         
  -4   1   5          0.97        -18.99        26.60 o                         
  -3   1   5       1197.46       1025.00        28.99 o                         
  -2   1   5        657.40        654.15        29.30 o                         
  -1   1   5       5277.68       5265.82        48.19 o                         
   0   1   5         87.91         98.85        23.57 o                         
   1   1   5       1931.43       1748.84        30.61 o                         
   2   1   5        160.98        160.62        22.32 o                         
   3   1   5        807.39        788.23        32.05 o                         
   4   1   5        163.59        174.86        20.66 o                         
   5   1   5       3127.14       3216.77        48.99 o                         
   6   1   5        753.52        890.60        42.68 o                         
   7   1   5       1452.85       1417.95        46.16 o                         
   8   1   5       1032.49       1072.72        44.10 o                         
   9   1   5        466.17        478.88        44.58 o                         
  10   1   5        984.39       1043.93        59.44 o                         
  11   1   5        672.29        587.42        52.15 o                         
  12   1   5          2.55         33.07        53.28 o                         
  13   1   5         18.07          5.58        67.66 o                         
  14   1   5        179.76        107.05        95.25 o                         
 -11   2   5        515.67        488.30        89.78 o                         
 -10   2   5         60.51         76.26        58.67 o                         
  -9   2   5         14.10         -2.98        55.49 o                         
  -8   2   5         17.00         49.57        49.95 o                         
  -7   2   5        438.03        445.86        55.93 o                         
  -6   2   5         24.05         -8.03        33.97 o                         
  -5   2   5        659.90        663.42        37.39 o                         
  -4   2   5        140.98        127.82        21.11 o                         
  -3   2   5       4932.72       4784.04        43.96 o                         
  -2   2   5        143.51        101.43        24.70 o                         
  -1   2   5        662.63        670.04        31.53 o                         
   0   2   5       3467.75       3516.36        39.88 o                         
   1   2   5        236.90        236.42        18.20 o                         
   2   2   5        153.28        190.86        14.67 o                         
   3   2   5       1319.93       1495.28        35.98 o                         
   4   2   5        809.74        741.03        25.32 o                         
   5   2   5         18.87         10.31        27.60 o                         
   6   2   5       8800.40       8966.72        72.00 o                         
   7   2   5        609.37        659.63        36.63 o                         
   8   2   5        567.33        639.24        42.47 o                         
   9   2   5        399.61        410.39        40.23 o                         
  10   2   5        105.65        111.60        45.18 o                         
  11   2   5        265.70        227.74        46.91 o                         
  12   2   5        470.62        458.05        65.69 o                         
  13   2   5        131.85         31.50       106.68 o                         
  14   2   5        109.69         84.83        94.33 o                         
 -11   3   5        355.48        413.63        77.01 o                         
 -10   3   5        286.33        295.45        63.30 o                         
  -9   3   5        138.73        172.56        58.36 o                         
  -8   3   5        115.20         70.18        55.15 o                         
  -7   3   5         21.93         11.63        42.08 o                         
  -6   3   5         89.53         48.72        40.85 o                         
  -5   3   5         62.04         81.70        23.94 o                         
  -4   3   5       1785.72       1727.66        37.43 o                         
  -3   3   5        229.64        215.96        21.84 o                         
  -2   3   5       4901.77       5320.82        45.08 o                         
  -1   3   5          2.63          4.34        22.60 o                         
   0   3   5        870.34        883.68        31.08 o                         
   1   3   5        141.12        172.83        18.15 o                         
   2   3   5       2520.41       2450.53        33.23 o                         
   3   3   5       6163.61       6097.67        48.33 o                         
   4   3   5         80.39        140.50        21.88 o                         
   5   3   5       4548.05       4709.85        55.13 o                         
   6   3   5        941.84        942.20        41.15 o                         
   7   3   5         75.57        107.56        35.16 o                         
   8   3   5        401.79        405.93        39.10 o                         
   9   3   5         33.35         17.97        39.28 o                         
  10   3   5        201.71        153.97        49.87 o                         
  11   3   5        191.93        237.82        69.75 o                         
  12   3   5        247.42        360.00        76.75 o                         
  13   3   5        575.77        559.70        91.20 o                         
  14   3   5        309.51        177.07        99.15 o                         
 -11   4   5         26.95         17.50        63.58 o                         
 -10   4   5        214.57        245.11        61.15 o                         
  -9   4   5         76.22         89.94        56.57 o                         
  -8   4   5        318.27        313.74        56.65 o                         
  -7   4   5        431.63        444.09        49.64 o                         
  -6   4   5         51.05         24.54        33.68 o                         
  -5   4   5         19.73         27.69        27.20 o                         
  -4   4   5        195.31        169.92        26.50 o                         
  -3   4   5       1725.03       1790.80        39.95 o                         
  -2   4   5       3361.89       3479.93        44.12 o                         
  -1   4   5       2454.63       2338.27        37.80 o                         
   0   4   5        404.59        411.74        18.93 o                         
   1   4   5        415.18        411.64        21.20 o                         
   2   4   5        253.24        251.13        22.25 o                         
   3   4   5        656.89        630.45        25.08 o                         
   4   4   5        249.33        257.03        25.50 o                         
   5   4   5       2673.45       2668.03        47.15 o                         
   6   4   5       1243.39       1208.18        39.51 o                         
   7   4   5        876.45        770.71        44.86 o                         
   8   4   5         36.63         27.02        33.52 o                         
   9   4   5       1206.41       1179.53        67.06 o                         
  10   4   5        361.14        380.68        54.07 o                         
  11   4   5          9.92         28.71        66.94 o                         
  12   4   5         14.34         35.85        70.20 o                         
  13   4   5        152.89        122.23        91.59 o                         
 -11   5   5        524.39        434.30        83.59 o                         
 -10   5   5        230.70        250.25        61.81 o                         
  -9   5   5        341.21        360.10        63.87 o                         
  -8   5   5        164.73        261.03        58.29 o                         
  -7   5   5         54.90         42.06        39.10 o                         
  -6   5   5         13.84         15.20        33.46 o                         
  -5   5   5       1196.10       1126.56        44.93 o                         
  -4   5   5       1503.13       1473.04        45.35 o                         
  -3   5   5       1463.36       1338.03        37.18 o                         
  -2   5   5        408.74        424.87        28.03 o                         
  -1   5   5        363.27        318.57        22.99 o                         
   0   5   5        992.52       1134.01        42.37 o                         
   1   5   5        189.67        212.20        26.51 o                         
   2   5   5        529.54        513.10        27.73 o                         
   3   5   5        938.08        831.37        36.52 o                         
   4   5   5        309.26        340.69        26.98 o                         
   5   5   5       4805.61       4945.97        58.31 o                         
   6   5   5        336.68        305.69        27.61 o                         
   7   5   5       1370.89       1359.96        47.27 o                         
   8   5   5          1.96         -5.58        34.46 o                         
   9   5   5        158.82        135.88        44.91 o                         
  10   5   5         39.62         91.27        43.42 o                         
  11   5   5         65.13         55.01        70.96 o                         
  12   5   5          1.69        -46.19        83.77 o                         
  13   5   5        139.91         63.70        89.97 o                         
 -11   6   5        285.90        242.73        78.46 o                         
 -10   6   5         11.67        -31.64        58.07 o                         
  -9   6   5       1362.94       1246.33        79.16 o                         
  -8   6   5        182.84        147.88        50.75 o                         
  -7   6   5         36.87         20.78        39.83 o                         
  -6   6   5         36.00         44.77        37.41 o                         
  -5   6   5        739.68        742.39        40.87 o                         
  -4   6   5        843.36        824.99        40.87 o                         
  -3   6   5        954.98        943.05        43.20 o                         
  -2   6   5        151.31        128.13        23.39 o                         
  -1   6   5          1.72          4.81        24.60 o                         
   0   6   5        422.39        400.96        29.98 o                         
   1   6   5         81.41         80.06        23.42 o                         
   2   6   5        805.49        817.50        29.54 o                         
   3   6   5        316.82        347.44        24.44 o                         
   4   6   5         70.83        123.63        25.18 o                         
   5   6   5         49.37        119.06        26.56 o                         
   6   6   5       2900.88       2959.00        60.60 o                         
   7   6   5        464.79        499.93        35.77 o                         
   8   6   5         89.51         88.75        43.07 o                         
   9   6   5        122.23        101.04        42.93 o                         
  10   6   5        458.13        507.15        68.21 o                         
  11   6   5        665.99        603.87        79.36 o                         
  12   6   5        518.21        484.29        96.17 o                         
  13   6   5         52.07         65.25        91.24 o                         
 -10   7   5        595.94        659.81        80.23 o                         
  -9   7   5        191.72        180.69        55.76 o                         
  -8   7   5        788.66        653.74        54.21 o                         
  -7   7   5         10.72        -41.52        41.52 o                         
  -6   7   5        151.70        153.38        40.26 o                         
  -5   7   5         18.17        -17.23        30.69 o                         
  -4   7   5       1117.62       1144.54        47.26 o                         
  -3   7   5          8.43         32.84        25.09 o                         
  -2   7   5       1837.49       1817.22        33.48 o                         
  -1   7   5       1215.02       1339.59        40.05 o                         
   0   7   5        142.20        118.79        24.41 o                         
   1   7   5        203.83        148.24        21.25 o                         
   2   7   5         89.01        119.32        21.91 o                         
   3   7   5         23.08         23.72        22.46 o                         
   4   7   5       3209.88       3312.65        52.95 o                         
   5   7   5        151.79        154.87        28.70 o                         
   6   7   5        243.10        274.83        31.77 o                         
   7   7   5       1737.96       1791.62        51.20 o                         
   8   7   5       3206.19       3131.13        74.98 o                         
   9   7   5       1692.36       1609.22        76.23 o                         
  10   7   5        534.10        514.22        75.39 o                         
  11   7   5         81.35         99.04        70.89 o                         
  12   7   5        118.41         52.69        86.51 o                         
 -10   8   5        517.01        596.90        75.11 o                         
  -9   8   5        148.64        177.38        67.66 o                         
  -8   8   5         36.35         69.14        49.38 o                         
  -7   8   5         32.36         41.62        43.01 o                         
  -6   8   5        702.89        723.91        46.98 o                         
  -5   8   5         66.97         82.56        34.74 o                         
  -4   8   5       1332.29       1222.68        44.03 o                         
  -3   8   5       2128.22       2144.93        46.46 o                         
  -2   8   5         46.11         72.28        22.18 o                         
  -1   8   5         44.60         37.81        32.37 o                         
   0   8   5        221.16        230.09        25.61 o                         
   1   8   5        567.00        521.69        30.82 o                         
   2   8   5        214.94        269.57        24.79 o                         
   3   8   5        255.98        261.25        26.60 o                         
   4   8   5        681.99        724.64        35.88 o                         
   5   8   5       3732.17       3544.76        56.51 o                         
   6   8   5         72.89         52.34        30.61 o                         
   7   8   5       1473.65       1483.12        49.56 o                         
   8   8   5        893.47        874.97        51.37 o                         
   9   8   5        952.31        873.41        65.03 o                         
  10   8   5         39.90        -10.14        64.94 o                         
  11   8   5         61.29         76.16        82.86 o                         
  12   8   5         57.71         10.77        94.43 o                         
 -10   9   5        124.89        198.47        72.16 o                         
  -9   9   5         56.79         96.45        66.09 o                         
  -8   9   5         10.95         13.79        49.03 o                         
  -7   9   5        406.35        426.31        52.62 o                         
  -6   9   5          1.35        -13.91        44.86 o                         
  -5   9   5       4430.39       4145.68        76.81 o                         
  -4   9   5        404.97        461.72        42.42 o                         
  -3   9   5       2192.40       2352.13        68.78 o                         
  -2   9   5        447.86        500.80        41.88 o                         
  -1   9   5        765.54        755.16        48.37 o                         
   0   9   5          8.10         13.01        32.20 o                         
   1   9   5        420.01        377.97        27.73 o                         
   2   9   5        264.27        298.63        28.23 o                         
   3   9   5        201.59        213.71        27.06 o                         
   4   9   5        612.37        629.49        34.96 o                         
   5   9   5         21.05         -7.47        28.98 o                         
   6   9   5        876.21        847.71        43.32 o                         
   7   9   5         89.36         22.85        31.10 o                         
   8   9   5         14.08         50.64        44.22 o                         
   9   9   5         50.26         60.01        51.29 o                         
  10   9   5        204.11        154.10        72.48 o                         
  11   9   5         29.60        107.43        85.60 o                         
  -9  10   5        160.91        127.26        68.53 o                         
  -8  10   5          1.02        -34.98        53.26 o                         
  -7  10   5         31.07        -10.87        51.54 o                         
  -6  10   5          2.38         -1.50        44.65 o                         
  -5  10   5       1396.30       1462.18        68.69 o                         
  -4  10   5       1121.10       1219.30        61.22 o                         
  -3  10   5       1919.32       1893.11        70.74 o                         
  -2  10   5        264.90        303.97        43.31 o                         
  -1  10   5        781.48        839.00        50.67 o                         
   0  10   5        136.72        192.56        40.18 o                         
   1  10   5          0.85          6.65        36.71 o                         
   2  10   5        477.32        549.37        36.50 o                         
   3  10   5         62.51         59.06        26.19 o                         
   4  10   5         35.85         22.87        27.71 o                         
   5  10   5          9.11         17.05        32.74 o                         
   6  10   5          3.13         -8.32        31.54 o                         
   7  10   5          5.27         19.51        38.07 o                         
   8  10   5        217.93        240.78        41.94 o                         
   9  10   5         87.01        126.62        49.14 o                         
  10  10   5         39.08         53.04        84.10 o                         
  11  10   5        126.19         95.36        84.99 o                         
  -9  11   5         20.35          7.62        88.84 o                         
  -8  11   5        133.45        187.12        61.88 o                         
  -7  11   5        170.91        158.48        55.70 o                         
  -6  11   5         32.75         17.75        53.74 o                         
  -5  11   5         67.53         57.63        52.55 o                         
  -4  11   5        954.05        896.95        54.55 o                         
  -3  11   5        209.57        210.81        45.61 o                         
  -2  11   5       1235.31       1246.59        61.58 o                         
  -1  11   5          2.37         14.40        35.87 o                         
   0  11   5        546.83        634.48        48.73 o                         
   1  11   5         33.11          5.70        40.43 o                         
   2  11   5        777.39        805.43        53.16 o                         
   3  11   5        296.13        320.75        40.39 o                         
   4  11   5       1076.53       1044.08        45.97 o                         
   5  11   5         11.83         11.08        31.26 o                         
   6  11   5         18.17         46.01        33.21 o                         
   7  11   5        130.21        155.59        39.31 o                         
   8  11   5         98.06        101.67        43.37 o                         
   9  11   5         68.21         78.16        48.56 o                         
  10  11   5          0.67        -21.34        55.45 o                         
  -8  12   5        205.26        198.30        78.24 o                         
  -7  12   5         79.20         57.53        62.23 o                         
  -6  12   5        297.01        374.87        76.37 o                         
  -5  12   5        225.52        172.18        67.85 o                         
  -4  12   5          6.99        -18.11        50.31 o                         
  -3  12   5        315.98        219.39        57.20 o                         
  -2  12   5         15.92         51.11        46.15 o                         
  -1  12   5       1248.43       1220.69        77.81 o                         
   0  12   5       1026.56       1042.13        64.10 o                         
   1  12   5         14.30          1.42        40.06 o                         
   2  12   5        327.49        369.39        49.90 o                         
   3  12   5       1432.99       1421.09        68.81 o                         
   4  12   5        218.10        197.18        46.35 o                         
   5  12   5        181.09        152.15        43.59 o                         
   6  12   5         21.06        -21.50        37.86 o                         
   7  12   5         73.01         95.43        45.60 o                         
   8  12   5          2.37         -3.38        49.74 o                         
   9  12   5          1.24        -61.66        61.66 o                         
  -7  13   5        204.89        214.47        68.22 o                         
  -6  13   5          0.02         49.29        62.16 o                         
  -5  13   5        430.61        580.90        80.87 o                         
  -4  13   5        162.48        131.52        66.00 o                         
  -3  13   5          6.48          6.63        53.47 o                         
  -2  13   5         14.93         37.90        59.21 o                         
  -1  13   5        403.37        318.30        73.41 o                         
   0  13   5        305.22        324.14        70.82 o                         
   1  13   5         47.47         66.86        68.34 o                         
   2  13   5         60.33         65.46        57.93 o                         
   3  13   5        219.99        262.09        71.30 o                         
   4  13   5         75.22         45.78        53.40 o                         
   5  13   5        641.99        617.51        54.43 o                         
   6  13   5        167.80        192.76        49.66 o                         
   7  13   5        564.22        501.35        64.31 o                         
   8  13   5          4.11        -42.74        75.26 o                         
  -6  14   5         73.00        115.89        68.12 o                         
  -5  14   5        378.91        277.55        68.61 o                         
  -4  14   5        360.84        426.84        59.77 o                         
  -3  14   5         14.80         26.15        59.27 o                         
  -2  14   5        150.06        115.82        72.71 o                         
  -1  14   5         65.51        147.95        72.13 o                         
   0  14   5         57.84        122.28        70.94 o                         
   1  14   5          0.84          6.08        67.69 o                         
   2  14   5        533.78        476.82        69.01 o                         
   3  14   5          0.28        -60.73        60.73 o                         
   4  14   5        432.88        461.54        67.08 o                         
   5  14   5         24.78         73.78        72.56 o                         
   6  14   5        680.60        715.40        74.42 o                         
   7  14   5         23.11        -18.97        91.68 o                         
  -5  15   5         17.87        110.59        66.73 o                         
  -4  15   5        254.32        108.36        69.21 o                         
  -3  15   5          0.04         60.26        76.48 o                         
  -2  15   5        253.04        217.47        72.99 o                         
  -1  15   5         42.88         81.93        66.44 o                         
   0  15   5        240.06        301.72        71.25 o                         
   1  15   5          4.22         15.80        59.36 o                         
   2  15   5         62.91        153.04        66.52 o                         
   3  15   5        326.59        300.91        79.41 o                         
   4  15   5        137.97        171.48        75.88 o                         
   5  15   5        314.96        233.39        80.10 o                         
  -3  16   5         85.60         87.61        72.79 o                         
  -2  16   5          0.41         11.67        77.11 o                         
  -1  16   5        245.37        278.51        81.67 o                         
   0  16   5         25.06        -17.13        74.82 o                         
   1  16   5         37.58          1.74        62.64 o                         
   2  16   5          2.21         82.42        78.40 o                         
   3  16   5         52.31        100.29        78.50 o                         
  -1 -12   6         84.47        145.83        85.87 o                         
   0 -12   6        204.81        246.17        85.68 o                         
   1 -12   6         73.39         93.88        73.27 o                         
   2 -12   6        376.87        187.68        76.88 o                         
   3 -12   6         25.68        -27.08        69.51 o                         
   4 -12   6        198.77        226.56        74.86 o                         
   5 -12   6          0.37        -61.13        61.13 o                         
   6 -12   6        254.95        277.29        69.18 o                         
   7 -12   6          1.46        -10.83        68.65 o                         
  -3 -11   6          0.84        -36.38        67.29 o                         
  -2 -11   6        471.68        441.14        90.36 o                         
  -1 -11   6          0.98        -10.35        70.52 o                         
   0 -11   6        309.34        302.77        77.25 o                         
   1 -11   6        192.28        168.62        79.38 o                         
   2 -11   6        522.53        536.43        76.92 o                         
   3 -11   6        439.78        372.36        74.55 o                         
   4 -11   6        200.87        244.23        66.73 o                         
   5 -11   6         13.37          2.95        61.75 o                         
   6 -11   6        603.93        585.20        69.71 o                         
   7 -11   6        113.08        163.54        63.96 o                         
   8 -11   6        343.23        401.19        67.44 o                         
   9 -11   6        257.29        234.68        75.07 o                         
  -4 -10   6          8.44         14.89        71.92 o                         
  -3 -10   6         14.83        103.62        72.46 o                         
  -2 -10   6         76.85         85.66        78.29 o                         
  -1 -10   6        176.11        156.12        71.78 o                         
   0 -10   6          1.36          0.13        73.70 o                         
   1 -10   6        418.13        479.29        66.59 o                         
   2 -10   6        324.58        268.66        57.44 o                         
   3 -10   6        149.07        208.57        53.38 o                         
   4 -10   6        189.64        223.25        60.73 o                         
   5 -10   6       1458.81       1446.63        87.93 o                         
   6 -10   6         59.89         27.40        56.99 o                         
   7 -10   6        311.81        271.00        62.10 o                         
   8 -10   6         54.33         31.55        57.84 o                         
   9 -10   6        842.20        801.64        74.37 o                         
  10 -10   6         19.83        -69.02        69.02 o                         
  -5  -9   6        334.21        403.57        82.22 o                         
  -4  -9   6         33.33         14.06        55.39 o                         
  -3  -9   6         66.45         97.41        69.35 o                         
  -2  -9   6         37.88         22.32        65.93 o                         
  -1  -9   6         97.84        136.31        74.70 o                         
   0  -9   6         34.43         -7.25        69.29 o                         
   1  -9   6       1644.30       1506.11        81.57 o                         
   2  -9   6        585.33        658.86        58.24 o                         
   3  -9   6        345.99        406.20        53.51 o                         
   4  -9   6         52.99         31.22        45.99 o                         
   5  -9   6          4.09         36.09        51.68 o                         
   6  -9   6       1769.06       1858.32        88.33 o                         
   7  -9   6        898.05        967.56        69.66 o                         
   8  -9   6        177.60        138.02        67.58 o                         
   9  -9   6        320.94        223.46        71.11 o                         
  10  -9   6        396.57        317.88        65.84 o                         
  11  -9   6          4.01         25.30        65.59 o                         
  -6  -8   6         72.92        101.92        84.10 o                         
  -5  -8   6          2.93         56.09        71.47 o                         
  -4  -8   6        143.17        156.41        63.96 o                         
  -3  -8   6        384.79        329.97        70.66 o                         
  -2  -8   6        570.30        538.81        80.41 o                         
  -1  -8   6         10.06         35.78        61.91 o                         
   0  -8   6        880.74        821.84        59.73 o                         
   1  -8   6         22.31         16.17        48.29 o                         
   2  -8   6        258.77        235.06        51.08 o                         
   3  -8   6         85.04         32.90        44.33 o                         
   4  -8   6        143.05         74.99        41.95 o                         
   5  -8   6         69.86         62.52        43.64 o                         
   6  -8   6        343.05        384.73        48.37 o                         
   7  -8   6         20.18         60.08        49.03 o                         
   8  -8   6       1896.52       1813.46       101.83 o                         
   9  -8   6          0.06         64.90        57.40 o                         
  10  -8   6        153.80        211.32        61.72 o                         
  11  -8   6         36.47        -26.74        61.72 o                         
  12  -8   6          9.43          4.42        65.05 o                         
  -7  -7   6         25.12        -11.50        96.85 o                         
  -6  -7   6        232.72        243.83        96.45 o                         
  -5  -7   6        277.19        240.44        73.91 o                         
  -4  -7   6         84.00         10.44        66.92 o                         
  -3  -7   6        225.72        250.59        66.99 o                         
  -2  -7   6       1709.72       1507.76        86.50 o                         
  -1  -7   6        546.68        653.85        65.60 o                         
   0  -7   6        957.09        910.85        60.58 o                         
   1  -7   6          1.02         20.79        45.47 o                         
   2  -7   6         63.68        144.25        43.20 o                         
   3  -7   6        240.68        279.11        42.62 o                         
   4  -7   6         62.24         83.62        41.85 o                         
   5  -7   6         26.55         22.77        36.25 o                         
   6  -7   6         58.47         64.45        38.21 o                         
   7  -7   6         49.74         31.82        37.08 o                         
   8  -7   6        209.53        171.94        47.53 o                         
   9  -7   6        698.00        673.95        56.28 o                         
  10  -7   6         80.69         48.43        54.30 o                         
  11  -7   6        107.64        136.63        63.10 o                         
  12  -7   6         23.08         24.15        62.25 o                         
  -8  -6   6         89.98        122.37        85.58 o                         
  -7  -6   6         48.66        102.57        94.89 o                         
  -6  -6   6         37.18        138.78        91.04 o                         
  -5  -6   6        152.81        189.04        89.21 o                         
  -4  -6   6         24.76        -53.68        55.19 o                         
  -3  -6   6        131.57         60.04        59.45 o                         
  -2  -6   6       1018.27        934.85        59.30 o                         
  -1  -6   6        283.90        309.55        39.23 o                         
   0  -6   6        549.66        537.85        41.32 o                         
   1  -6   6        763.52        817.31        51.73 o                         
   2  -6   6          1.28         12.01        38.42 o                         
   3  -6   6        334.55        318.54        42.54 o                         
   4  -6   6          0.77         -4.71        32.25 o                         
   5  -6   6       2585.37       2612.83        61.02 o                         
   6  -6   6         51.93         47.30        36.29 o                         
   7  -6   6        432.21        438.20        42.48 o                         
   8  -6   6          0.12        -33.00        42.94 o                         
   9  -6   6        187.56        197.35        47.48 o                         
  10  -6   6         90.57         80.05        44.41 o                         
  11  -6   6        305.59        289.42        49.02 o                         
  12  -6   6        309.83        260.67        61.36 o                         
  13  -6   6        149.60        150.62        61.28 o                         
  -8  -5   6          8.46        -21.90        78.83 o                         
  -7  -5   6         22.46         35.01        71.01 o                         
  -6  -5   6        209.41        236.43        70.46 o                         
  -5  -5   6         23.24         27.12        69.36 o                         
  -4  -5   6        378.23        409.99        58.24 o                         
  -3  -5   6       1298.67       1271.66        67.38 o                         
  -2  -5   6         11.24         22.67        39.32 o                         
  -1  -5   6       4076.50       4047.08        65.27 o                         
   0  -5   6        580.56        561.43        40.05 o                         
   1  -5   6       1460.16       1410.31        43.40 o                         
   2  -5   6        188.71        153.13        24.40 o                         
   3  -5   6        282.21        270.37        21.08 o                         
   4  -5   6        539.81        562.36        30.15 o                         
   5  -5   6       2354.36       2323.86        47.36 o                         
   6  -5   6        431.99        399.01        28.27 o                         
   7  -5   6       2044.64       2046.53        45.02 o                         
   8  -5   6        695.76        648.03        38.86 o                         
   9  -5   6         83.39        109.02        35.74 o                         
  10  -5   6         84.90         28.61        37.61 o                         
  11  -5   6        202.85        178.61        52.94 o                         
  12  -5   6         66.65         48.88        51.14 o                         
  13  -5   6         29.45         42.30        53.31 o                         
  -9  -4   6        211.67        263.13        74.41 o                         
  -8  -4   6         56.76         91.40        70.03 o                         
  -7  -4   6        807.77        771.27        74.83 o                         
  -6  -4   6         35.25         -6.86        59.58 o                         
  -5  -4   6       1803.72       1855.85        85.76 o                         
  -4  -4   6        653.88        608.41        53.96 o                         
  -3  -4   6         13.89          0.92        37.21 o                         
  -2  -4   6       2781.34       2769.03        53.27 o                         
  -1  -4   6        699.08        767.35        34.85 o                         
   0  -4   6       1187.42       1156.70        36.22 o                         
   1  -4   6          1.90         19.23        23.81 o                         
   2  -4   6        856.40        823.83        29.31 o                         
   3  -4   6        896.71        872.90        27.22 o                         
   4  -4   6       1742.11       1640.52        33.76 o                         
   5  -4   6         37.20         37.09        21.26 o                         
   6  -4   6       1379.50       1365.37        35.99 o                         
   7  -4   6          2.12         13.06        24.56 o                         
   8  -4   6       1808.42       1723.17        47.13 o                         
   9  -4   6        883.21        874.98        45.91 o                         
  10  -4   6          5.36         23.00        39.63 o                         
  11  -4   6        719.06        636.73        48.38 o                         
  12  -4   6        298.50        331.09        48.94 o                         
  13  -4   6          4.56         -2.97        47.53 o                         
  -9  -3   6         81.26         72.33        70.16 o                         
  -8  -3   6        932.31        961.64        82.19 o                         
  -7  -3   6         84.08         95.31        55.80 o                         
  -6  -3   6        199.11        236.49        60.70 o                         
  -5  -3   6        317.79        222.53        50.00 o                         
  -4  -3   6        257.90        233.22        46.51 o                         
  -3  -3   6         21.10         20.19        32.74 o                         
  -2  -3   6        298.88        268.35        25.61 o                         
  -1  -3   6        340.83        394.69        24.76 o                         
   0  -3   6       1959.12       2036.47        39.03 o                         
   1  -3   6         95.39        105.19        26.02 o                         
   2  -3   6        901.51        922.61        30.56 o                         
   3  -3   6       1499.14       1497.34        33.70 o                         
   4  -3   6       1495.70       1536.85        31.17 o                         
   5  -3   6       3114.38       3186.42        42.55 o                         
   6  -3   6        217.04        222.61        24.33 o                         
   7  -3   6         34.32         25.25        26.07 o                         
   8  -3   6         75.09         80.14        32.10 o                         
   9  -3   6       3182.64       3188.97        65.68 o                         
  10  -3   6         16.17          3.35        41.28 o                         
  11  -3   6         33.40         87.93        43.76 o                         
  12  -3   6         65.79         15.30        45.99 o                         
  13  -3   6        118.60        136.69        51.35 o                         
  14  -3   6          8.11        -61.89        61.89 o                         
  -9  -2   6         33.76        111.14        69.50 o                         
  -8  -2   6         25.42        -33.81        59.99 o                         
  -7  -2   6        846.07        834.04        67.62 o                         
  -6  -2   6          3.78          0.28        50.03 o                         
  -5  -2   6        165.74        155.88        47.82 o                         
  -4  -2   6        243.92        253.71        41.86 o                         
  -3  -2   6        767.78        796.64        36.09 o                         
  -2  -2   6        265.67        220.03        22.99 o                         
  -1  -2   6        933.22        914.45        33.42 o                         
   0  -2   6         16.08          5.47        21.41 o                         
   1  -2   6        172.79        326.97        20.95 o                         
   2  -2   6        844.64        912.71        31.43 o                         
   3  -2   6         96.44         61.13        19.63 o                         
   4  -2   6        199.86        214.65        21.78 o                         
   5  -2   6       3335.45       3468.17        42.94 o                         
   6  -2   6         62.37         59.93        21.57 o                         
   7  -2   6       1006.35        923.22        35.77 o                         
   8  -2   6        126.02         96.78        32.17 o                         
   9  -2   6        438.28        440.99        39.82 o                         
  10  -2   6        977.13        933.26        53.47 o                         
  11  -2   6        134.62        109.96        44.84 o                         
  12  -2   6         67.42         90.71        48.94 o                         
  13  -2   6        138.69        122.30        53.12 o                         
  14  -2   6        329.38        314.79        69.52 o                         
 -10  -1   6         23.24        -52.57        73.74 o                         
  -9  -1   6        708.95        723.55        73.29 o                         
  -8  -1   6        155.81        107.51        58.39 o                         
  -7  -1   6         91.43         32.37        54.54 o                         
  -6  -1   6         47.79          2.99        39.26 o                         
  -5  -1   6       1877.07       1921.43        59.99 o                         
  -4  -1   6       1832.72       1915.83        53.85 o                         
  -3  -1   6       2768.46       2721.14        52.17 o                         
  -2  -1   6        271.87        231.29        24.64 o                         
  -1  -1   6         92.62        107.05        19.65 o                         
   0  -1   6        325.56        296.96        21.86 o                         
   1  -1   6       1634.63       1869.23        33.27 o                         
   2  -1   6       1320.33       1388.67        33.60 o                         
   3  -1   6         13.59         32.48        18.88 o                         
   4  -1   6        694.75        604.96        26.19 o                         
   5  -1   6       1550.18       1436.58        36.73 o                         
   6  -1   6       2807.15       2799.69        41.59 o                         
   7  -1   6         93.28         96.43        31.36 o                         
   8  -1   6       1830.88       1786.67        51.72 o                         
   9  -1   6       1179.72       1188.72        51.66 o                         
  10  -1   6         20.93         85.88        41.74 o                         
  11  -1   6         17.99         43.74        43.77 o                         
  12  -1   6       1099.11       1034.16        63.15 o                         
  13  -1   6          3.27        -16.33        55.84 o                         
  14  -1   6        288.90        141.18        82.63 o                         
 -10   0   6         81.40         65.81        71.06 o                         
  -9   0   6        406.78        400.87        67.35 o                         
  -8   0   6        840.10        873.66        61.02 o                         
  -7   0   6         53.54         53.02        47.10 o                         
  -6   0   6         50.32         77.27        40.49 o                         
  -5   0   6        592.87        610.33        38.77 o                         
  -4   0   6        648.14        576.17        39.55 o                         
  -3   0   6         47.58         92.25        27.61 o                         
  -2   0   6       1212.19       1219.33        37.10 o                         
  -1   0   6       3028.08       3102.90        45.48 o                         
   0   0   6        163.02        135.53        22.12 o                         
   1   0   6       1297.44       1279.29        31.38 o                         
   2   0   6       3907.00       3757.34        38.45 o                         
   3   0   6        570.32        662.01        29.59 o                         
   4   0   6        143.60        115.40        23.66 o                         
   5   0   6        268.27        292.43        24.44 o                         
   6   0   6       1020.48       1034.18        40.64 o                         
   7   0   6        249.80        260.97        32.28 o                         
   8   0   6       3089.17       2911.91        58.75 o                         
   9   0   6        148.18        142.58        35.47 o                         
  10   0   6        157.25        181.72        44.97 o                         
  11   0   6         33.78         12.56        47.34 o                         
  12   0   6        502.51        529.02        60.43 o                         
  13   0   6        891.59        875.21        77.17 o                         
  14   0   6        147.85        191.23        82.50 o                         
 -10   1   6         20.67         68.62        61.15 o                         
  -9   1   6         83.58         78.00        57.81 o                         
  -8   1   6        587.89        630.95        59.63 o                         
  -7   1   6         37.09        -32.65        44.77 o                         
  -6   1   6       1196.48       1245.92        60.93 o                         
  -5   1   6        139.30        164.37        33.31 o                         
  -4   1   6        802.25        734.06        39.86 o                         
  -3   1   6       1013.02        976.94        30.30 o                         
  -2   1   6       4349.75       4141.16        48.94 o                         
  -1   1   6       2343.11       2333.19        42.07 o                         
   0   1   6       4813.13       5047.77        50.29 o                         
   1   1   6       1101.00       1168.06        31.32 o                         
   2   1   6        732.24        709.57        28.98 o                         
   3   1   6        919.14       1028.52        33.39 o                         
   4   1   6       4975.52       4977.77        50.24 o                         
   5   1   6         16.08         19.20        19.37 o                         
   6   1   6         55.74         55.33        26.08 o                         
   7   1   6       1594.50       1553.00        47.71 o                         
   8   1   6          5.43         45.17        28.76 o                         
   9   1   6        128.73        115.40        34.37 o                         
  10   1   6          3.20         27.38        42.47 o                         
  11   1   6        189.18        131.78        46.83 o                         
  12   1   6        207.72        195.21        56.08 o                         
  13   1   6        172.39        183.60        66.69 o                         
  14   1   6          0.13        -41.36        92.35 o                         
 -10   2   6        424.61        501.97        71.98 o                         
  -9   2   6         41.06         23.56        56.82 o                         
  -8   2   6        157.89        159.61        55.57 o                         
  -7   2   6          5.45          4.23        46.50 o                         
  -6   2   6        903.25        850.95        56.50 o                         
  -5   2   6       4712.24       4779.59        67.23 o                         
  -4   2   6        529.92        537.20        28.53 o                         
  -3   2   6        453.37        431.80        25.13 o                         
  -2   2   6          8.59         38.62        24.22 o                         
  -1   2   6       1286.79       1333.41        39.45 o                         
   0   2   6          5.29         13.45        23.18 o                         
   1   2   6       1419.89       1366.35        31.24 o                         
   2   2   6       1243.85       1207.30        29.34 o                         
   3   2   6       1013.05        942.61        21.17 o                         
   4   2   6          7.04          7.70        22.04 o                         
   5   2   6        101.14         83.96        19.60 o                         
   6   2   6        991.43        935.10        40.22 o                         
   7   2   6       3821.90       3854.39        59.31 o                         
   8   2   6        126.42         90.57        29.65 o                         
   9   2   6          3.44         24.27        33.23 o                         
  10   2   6        178.70        184.26        42.21 o                         
  11   2   6        793.81        745.93        61.57 o                         
  12   2   6          9.24         13.78        50.76 o                         
  13   2   6          2.46         32.73        74.51 o                         
  14   2   6          1.09         -4.77        91.58 o                         
 -10   3   6        175.20        130.94        62.56 o                         
  -9   3   6        666.25        767.00        68.91 o                         
  -8   3   6         49.97        111.21        55.16 o                         
  -7   3   6        243.35        164.24        48.71 o                         
  -6   3   6        155.88        169.49        44.89 o                         
  -5   3   6       2057.19       2099.41        56.12 o                         
  -4   3   6       1454.46       1388.55        37.02 o                         
  -3   3   6         56.25         91.74        22.67 o                         
  -2   3   6       1109.60       1094.67        39.85 o                         
  -1   3   6       3026.88       2918.30        44.82 o                         
   0   3   6       1068.10       1001.94        34.19 o                         
   1   3   6       1047.90        958.22        28.90 o                         
   2   3   6       1255.57       1219.11        24.68 o                         
   3   3   6       1059.29       1098.14        29.86 o                         
   4   3   6       2912.07       3250.36        48.86 o                         
   5   3   6         56.88         71.93        23.82 o                         
   6   3   6       2504.77       2504.02        48.18 o                         
   7   3   6       6396.82       6658.52        71.42 o                         
   8   3   6        169.98        173.76        38.94 o                         
   9   3   6          2.79        -13.84        40.45 o                         
  10   3   6        112.54         50.80        43.37 o                         
  11   3   6          0.35          5.62        48.09 o                         
  12   3   6        877.60        850.91        85.27 o                         
  13   3   6          0.63         56.78        88.17 o                         
  14   3   6        138.76         78.34        97.04 o                         
 -10   4   6        197.25        165.83        59.31 o                         
  -9   4   6        355.58        380.98        60.54 o                         
  -8   4   6        667.81        667.27        64.39 o                         
  -7   4   6         95.95         37.43        46.91 o                         
  -6   4   6        120.92         89.04        43.59 o                         
  -5   4   6        496.50        450.20        36.20 o                         
  -4   4   6       1908.67       1860.80        42.41 o                         
  -3   4   6        558.51        578.40        27.97 o                         
  -2   4   6       4316.47       4333.94        45.63 o                         
  -1   4   6       1686.19       1660.39        33.37 o                         
   0   4   6       4456.21       4308.43        54.99 o                         
   1   4   6        329.90        364.77        25.92 o                         
   2   4   6       3893.26       3904.39        32.01 o                         
   3   4   6         18.93         34.65        22.62 o                         
   4   4   6       4756.26       5014.11        61.12 o                         
   5   4   6        953.75        973.99        35.78 o                         
   6   4   6       1266.97       1275.09        46.53 o                         
   7   4   6        173.32        200.58        40.27 o                         
   8   4   6        851.88        778.31        50.88 o                         
   9   4   6        185.67        171.18        43.90 o                         
  10   4   6         73.31         94.46        52.45 o                         
  11   4   6         85.39        133.99        54.95 o                         
  12   4   6         13.53        119.76        71.41 o                         
  13   4   6        292.63        262.01        94.90 o                         
 -10   5   6        624.73        608.52        69.90 o                         
  -9   5   6        123.86        109.39        55.07 o                         
  -8   5   6        698.81        673.65        59.46 o                         
  -7   5   6        159.85        233.74        49.11 o                         
  -6   5   6        872.65        851.31        50.00 o                         
  -5   5   6          3.36         16.20        30.59 o                         
  -4   5   6        727.71        780.53        38.82 o                         
  -3   5   6        131.00        145.79        26.67 o                         
  -2   5   6       2146.52       2190.49        42.93 o                         
  -1   5   6         58.02         31.71        20.78 o                         
   0   5   6       1480.45       1531.35        41.41 o                         
   1   5   6       2141.87       2203.54        43.94 o                         
   2   5   6       2103.72       2072.77        36.98 o                         
   3   5   6       2482.62       2604.87        44.94 o                         
   4   5   6        477.09        463.87        27.99 o                         
   5   5   6       7594.76       7795.72        66.03 o                         
   6   5   6        610.06        635.78        35.86 o                         
   7   5   6       1606.85       1553.81        57.67 o                         
   8   5   6         27.22         35.10        40.00 o                         
   9   5   6         55.34         23.36        40.28 o                         
  10   5   6          0.64        -49.78        49.78 o                         
  11   5   6        109.51        131.55        54.00 o                         
  12   5   6        259.65        236.02        89.68 o                         
  13   5   6          5.38        -30.45        88.25 o                         
 -10   6   6        186.14        259.49        74.56 o                         
  -9   6   6        261.14        243.44        63.35 o                         
  -8   6   6        652.24        730.68        59.69 o                         
  -7   6   6        371.37        286.84        51.92 o                         
  -6   6   6        350.39        314.68        40.97 o                         
  -5   6   6        891.59        966.33        45.61 o                         
  -4   6   6         21.26         11.17        30.58 o                         
  -3   6   6        181.38        159.27        26.38 o                         
  -2   6   6        139.75        155.14        23.87 o                         
  -1   6   6       2625.30       2488.68        50.45 o                         
   0   6   6        451.10        513.06        34.95 o                         
   1   6   6        279.84        189.95        26.22 o                         
   2   6   6         75.72         98.05        22.26 o                         
   3   6   6          5.96         24.96        24.62 o                         
   4   6   6        545.60        654.75        31.60 o                         
   5   6   6       3084.89       3080.40        51.06 o                         
   6   6   6        136.70        159.03        31.06 o                         
   7   6   6        894.55        944.51        47.70 o                         
   8   6   6         19.24         33.35        40.52 o                         
   9   6   6        566.78        600.85        53.96 o                         
  10   6   6        249.58        258.27        64.66 o                         
  11   6   6         14.25         25.54        55.38 o                         
  12   6   6          0.67         -1.96        73.89 o                         
  13   6   6          0.87         64.75        92.06 o                         
 -10   7   6         96.45          6.25        70.48 o                         
  -9   7   6        147.95        147.26        69.57 o                         
  -8   7   6          8.68         30.62        49.37 o                         
  -7   7   6        731.62        737.67        52.56 o                         
  -6   7   6        145.00        102.81        40.60 o                         
  -5   7   6         33.73         35.69        33.54 o                         
  -4   7   6       1197.42       1196.91        48.56 o                         
  -3   7   6        450.10        418.90        33.44 o                         
  -2   7   6        175.59        192.05        30.21 o                         
  -1   7   6        972.66        912.73        41.49 o                         
   0   7   6          7.28          1.80        27.59 o                         
   1   7   6         10.94         33.80        24.77 o                         
   2   7   6       1484.09       1466.43        40.24 o                         
   3   7   6        211.08        191.24        27.24 o                         
   4   7   6        349.33        407.73        31.31 o                         
   5   7   6       3024.71       3000.70        52.41 o                         
   6   7   6       1556.68       1462.74        50.09 o                         
   7   7   6         96.07        132.71        34.33 o                         
   8   7   6         55.74         60.47        40.73 o                         
   9   7   6         36.80         31.07        50.50 o                         
  10   7   6        148.26        136.46        54.90 o                         
  11   7   6        417.56        483.49        72.56 o                         
  12   7   6          1.72        -33.56        84.63 o                         
 -10   8   6        185.16        274.28        75.90 o                         
  -9   8   6        257.87        260.63        72.03 o                         
  -8   8   6        419.15        461.84        64.38 o                         
  -7   8   6        320.02        349.94        54.02 o                         
  -6   8   6         21.80         13.02        44.78 o                         
  -5   8   6        159.95        174.33        40.89 o                         
  -4   8   6        386.47        335.45        41.10 o                         
  -3   8   6         34.69         29.72        34.32 o                         
  -2   8   6        823.35        877.33        46.48 o                         
  -1   8   6          1.07         13.31        27.10 o                         
   0   8   6         17.51         14.61        27.10 o                         
   1   8   6        226.38        192.16        28.05 o                         
   2   8   6        170.48        182.52        26.26 o                         
   3   8   6       1149.44       1205.80        38.53 o                         
   4   8   6       1962.55       1958.72        46.79 o                         
   5   8   6        598.21        640.55        34.09 o                         
   6   8   6        570.40        607.10        37.93 o                         
   7   8   6         65.37         35.98        33.37 o                         
   8   8   6        882.91        944.99        54.68 o                         
   9   8   6         43.11         49.24        48.13 o                         
  10   8   6        352.85        359.56        71.78 o                         
  11   8   6          8.07        -77.76        77.76 o                         
  12   8   6         45.06         28.21        91.17 o                         
  -9   9   6          1.34         92.68        70.08 o                         
  -8   9   6        213.32        147.76        54.55 o                         
  -7   9   6        132.96        141.58        47.31 o                         
  -6   9   6        454.32        424.43        52.35 o                         
  -5   9   6        176.07        174.78        43.68 o                         
  -4   9   6        420.11        431.49        45.75 o                         
  -3   9   6        410.40        404.76        43.90 o                         
  -2   9   6       1676.57       1686.56        63.21 o                         
  -1   9   6        575.54        540.26        42.51 o                         
   0   9   6         21.74         18.40        30.83 o                         
   1   9   6          3.81        -21.58        29.45 o                         
   2   9   6          2.43          5.21        32.18 o                         
   3   9   6        109.00        113.52        27.85 o                         
   4   9   6         85.24         67.00        30.09 o                         
   5   9   6        924.05       1099.27        48.65 o                         
   6   9   6       1893.95       1806.56        53.11 o                         
   7   9   6       1197.18       1217.29        57.01 o                         
   8   9   6        219.08        223.71        46.38 o                         
   9   9   6        949.31        942.07        60.72 o                         
  10   9   6          1.58          9.90        64.79 o                         
  11   9   6        127.17         87.55        82.29 o                         
  -9  10   6         95.88         82.70        69.81 o                         
  -8  10   6         63.17         29.76        51.68 o                         
  -7  10   6          9.56         51.55        50.53 o                         
  -6  10   6         88.15         55.96        49.37 o                         
  -5  10   6        842.86        947.55        55.25 o                         
  -4  10   6        349.02        381.43        44.48 o                         
  -3  10   6       2288.90       2281.42        78.48 o                         
  -2  10   6        717.04        761.16        48.95 o                         
  -1  10   6       1161.77       1204.15        56.09 o                         
   0  10   6          8.17         27.02        34.14 o                         
   1  10   6        309.14        399.90        44.58 o                         
   2  10   6          0.17        -10.45        36.35 o                         
   3  10   6       1214.47       1252.00        60.79 o                         
   4  10   6          8.99        -25.45        28.52 o                         
   5  10   6       2842.60       2795.11        60.68 o                         
   6  10   6       1929.30       1875.66        58.62 o                         
   7  10   6        283.85        273.46        41.76 o                         
   8  10   6        357.23        308.87        48.63 o                         
   9  10   6        431.71        480.91        59.57 o                         
  10  10   6         20.54         26.28        59.55 o                         
  11  10   6          3.93         -8.96        71.06 o                         
  -8  11   6          0.99        -13.00        52.49 o                         
  -7  11   6        177.72        169.43        57.75 o                         
  -6  11   6         86.06         -3.65        53.98 o                         
  -5  11   6        137.98        177.49        52.90 o                         
  -4  11   6        432.04        374.89        46.27 o                         
  -3  11   6       2295.37       2237.11        82.94 o                         
  -2  11   6         43.75         85.55        43.98 o                         
  -1  11   6         95.86         90.73        39.08 o                         
   0  11   6        480.78        529.73        48.21 o                         
   1  11   6        973.51        967.10        60.29 o                         
   2  11   6       1931.34       1971.06        72.33 o                         
   3  11   6         42.01         28.68        42.49 o                         
   4  11   6        821.06        769.83        50.47 o                         
   5  11   6         20.85         -1.13        38.02 o                         
   6  11   6        204.66        205.28        40.93 o                         
   7  11   6        167.44        110.44        41.08 o                         
   8  11   6        162.28        208.81        44.89 o                         
   9  11   6        101.52        104.01        55.62 o                         
  10  11   6          5.55         36.72        75.58 o                         
  -8  12   6        430.15        347.73        86.39 o                         
  -7  12   6         31.08        -73.79        73.79 o                         
  -6  12   6         96.42        144.74        68.77 o                         
  -5  12   6         28.34         21.57        55.26 o                         
  -4  12   6        236.76        266.51        53.59 o                         
  -3  12   6          9.94         62.37        52.71 o                         
  -2  12   6       1248.60       1277.59        64.37 o                         
  -1  12   6        179.21        243.65        42.33 o                         
   0  12   6        411.03        321.82        48.60 o                         
   1  12   6         11.74         -1.41        42.86 o                         
   2  12   6        105.28         96.38        44.46 o                         
   3  12   6         23.77         60.52        44.94 o                         
   4  12   6        361.16        398.08        50.79 o                         
   5  12   6         21.59         10.27        42.39 o                         
   6  12   6         21.76         27.22        41.01 o                         
   7  12   6          8.21        -25.54        40.42 o                         
   8  12   6          8.41         31.68        47.13 o                         
   9  12   6          8.00         20.51        52.14 o                         
  -7  13   6          5.48         68.80        68.22 o                         
  -6  13   6         20.45         -4.05        71.24 o                         
  -5  13   6         92.66        133.45        71.11 o                         
  -4  13   6        307.74        418.44        77.57 o                         
  -3  13   6          4.18         47.94        61.19 o                         
  -2  13   6         97.94         93.71        55.69 o                         
  -1  13   6        501.19        512.68        60.09 o                         
   0  13   6        260.86        329.34        58.50 o                         
   1  13   6        264.30        258.01        55.70 o                         
   2  13   6         51.71         96.38        52.54 o                         
   3  13   6         54.84         81.51        52.89 o                         
   4  13   6        138.43        132.78        53.88 o                         
   5  13   6        772.45        780.78        67.22 o                         
   6  13   6          1.48         14.77        50.23 o                         
   7  13   6        257.71        285.47        51.78 o                         
   8  13   6         28.77         19.84        55.40 o                         
  -6  14   6          2.12         60.59        67.24 o                         
  -5  14   6        209.46        254.04        76.04 o                         
  -4  14   6          0.13         -3.52        61.52 o                         
  -3  14   6         61.05         95.93        56.49 o                         
  -2  14   6          1.51         42.85        64.24 o                         
  -1  14   6         59.86         59.38        64.36 o                         
   0  14   6         13.67        -21.91        68.32 o                         
   1  14   6        658.95        603.65        79.93 o                         
   2  14   6         51.60          7.73        61.27 o                         
   3  14   6         40.40          9.73        67.47 o                         
   4  14   6         77.11         31.86        66.81 o                         
   5  14   6        405.70        399.27        67.38 o                         
   6  14   6        162.84        197.89        62.80 o                         
   7  14   6        530.13        486.90        68.11 o                         
  -4  15   6         35.86         66.65        67.70 o                         
  -3  15   6        245.72        321.66        79.78 o                         
  -2  15   6        177.76        140.67        69.98 o                         
  -1  15   6        124.03        204.23        77.82 o                         
   0  15   6          1.95         24.86        72.21 o                         
   1  15   6         75.43         96.16        72.63 o                         
   2  15   6         71.40         93.90        72.80 o                         
   3  15   6         70.02         56.22        63.84 o                         
   4  15   6        428.35        592.98        76.44 o                         
   5  15   6         64.09         97.11        59.28 o                         
  -2  16   6        154.93        201.60        81.71 o                         
  -1  16   6         76.13         64.30        70.01 o                         
   0  16   6          5.50         95.40        69.95 o                         
   1  16   6        151.17        116.70        69.73 o                         
   2  16   6         38.07         97.83        68.44 o                         
   3  16   6         43.69         94.38        78.11 o                         
   2 -12   7         26.79         19.28        81.79 o                         
   3 -12   7         62.77         36.47        68.03 o                         
   4 -12   7          1.44        -28.58        72.46 o                         
   5 -12   7        110.71         50.68        65.52 o                         
  -1 -11   7        113.07        111.23        85.69 o                         
   0 -11   7        245.14        234.51        86.84 o                         
   1 -11   7        134.47        112.08        82.14 o                         
   2 -11   7         43.00        124.60        80.27 o                         
   3 -11   7         63.85        124.82        71.35 o                         
   4 -11   7        598.73        623.76        72.40 o                         
   5 -11   7         12.55        -27.77        56.80 o                         
   6 -11   7        132.73         79.00        64.79 o                         
   7 -11   7         27.87         23.91        57.14 o                         
   8 -11   7        241.91        248.30        67.22 o                         
  -3 -10   7         23.10         50.60        75.72 o                         
  -2 -10   7         88.93         54.15        74.10 o                         
  -1 -10   7         65.68         35.76        79.37 o                         
   0 -10   7        139.87        149.57        80.39 o                         
   1 -10   7          5.57          2.09        62.35 o                         
   2 -10   7        856.34        902.08        78.03 o                         
   3 -10   7        179.54        232.56        63.55 o                         
   4 -10   7        630.38        678.21        69.83 o                         
   5 -10   7         18.50         43.71        59.92 o                         
   6 -10   7         45.22         88.44        61.28 o                         
   7 -10   7        200.39        114.25        57.05 o                         
   8 -10   7        892.59        869.05        74.73 o                         
   9 -10   7         42.41         47.81        73.32 o                         
  -4  -9   7        170.82        149.19        73.17 o                         
  -3  -9   7          8.16        -25.50        63.07 o                         
  -2  -9   7        134.90        132.47        71.89 o                         
  -1  -9   7          1.31        -23.10        63.61 o                         
   0  -9   7         27.43         51.26        56.12 o                         
   1  -9   7         61.61         84.29        61.54 o                         
   2  -9   7        336.86        259.65        56.26 o                         
   3  -9   7        418.53        344.02        57.73 o                         
   4  -9   7        145.43        114.51        52.66 o                         
   5  -9   7         64.14        122.94        49.47 o                         
   6  -9   7          8.06         26.72        52.82 o                         
   7  -9   7       1133.21       1155.74        77.79 o                         
   8  -9   7         43.67         15.50        57.37 o                         
   9  -9   7        463.70        452.11        71.23 o                         
  10  -9   7         73.58        108.45        60.54 o                         
  -5  -8   7        437.85        497.97        91.07 o                         
  -4  -8   7         88.65         88.68        78.96 o                         
  -3  -8   7         36.78         84.11        77.25 o                         
  -2  -8   7          1.46         34.82        66.62 o                         
  -1  -8   7        691.91        799.70        86.81 o                         
   0  -8   7        230.27        210.53        54.52 o                         
   1  -8   7          9.90         21.08        57.13 o                         
   2  -8   7        136.76        165.26        53.37 o                         
   3  -8   7       2167.44       2015.30        73.27 o                         
   4  -8   7          0.57         27.73        44.07 o                         
   5  -8   7        283.88        260.53        51.36 o                         
   6  -8   7         18.69        -29.15        44.46 o                         
   7  -8   7        900.14        908.76        60.52 o                         
   8  -8   7        263.44        316.10        60.12 o                         
   9  -8   7        395.20        435.07        59.16 o                         
  10  -8   7        352.26        317.57        68.85 o                         
  11  -8   7        245.34        234.31        68.30 o                         
  -6  -7   7         87.83        157.28        90.42 o                         
  -5  -7   7        113.79        206.21        96.57 o                         
  -4  -7   7        164.57        227.66        79.05 o                         
  -3  -7   7        323.11        387.76        73.31 o                         
  -2  -7   7          7.57         -7.87        62.62 o                         
  -1  -7   7       1828.63       1879.50        88.56 o                         
   0  -7   7        832.73        895.86        70.53 o                         
   1  -7   7        103.77        133.23        52.37 o                         
   2  -7   7        326.33        434.75        54.72 o                         
   3  -7   7        407.71        381.99        48.88 o                         
   4  -7   7         41.71         64.39        44.44 o                         
   5  -7   7        294.37        257.88        46.60 o                         
   6  -7   7          8.20         -0.71        43.15 o                         
   7  -7   7        107.91         99.36        47.02 o                         
   8  -7   7        487.31        528.02        44.82 o                         
   9  -7   7         36.34         22.44        44.49 o                         
  10  -7   7       1115.21       1110.98        70.51 o                         
  11  -7   7        143.60        101.86        62.63 o                         
  12  -7   7        212.25        233.71        67.58 o                         
  -7  -6   7          0.36         22.23       105.56 o                         
  -6  -6   7        556.43        614.14       107.75 o                         
  -5  -6   7          5.88         32.94       107.24 o                         
  -4  -6   7        616.19        575.39        82.09 o                         
  -3  -6   7         85.79         -9.14        50.97 o                         
  -2  -6   7       2486.22       2478.88        84.67 o                         
  -1  -6   7         74.88        110.76        53.29 o                         
   0  -6   7        806.85        809.92        53.36 o                         
   1  -6   7        170.21        145.89        43.62 o                         
   2  -6   7        835.24        794.49        51.76 o                         
   3  -6   7         96.75         98.20        41.89 o                         
   4  -6   7          3.44         34.13        41.79 o                         
   5  -6   7        208.51        277.52        41.66 o                         
   6  -6   7        290.53        343.74        38.58 o                         
   7  -6   7        151.12        182.59        39.24 o                         
   8  -6   7        317.66        261.03        41.99 o                         
   9  -6   7         38.30         26.91        45.37 o                         
  10  -6   7        262.50        261.84        51.03 o                         
  11  -6   7         55.40        -14.98        51.62 o                         
  12  -6   7        108.34        156.75        60.52 o                         
  -7  -5   7        397.10        387.40       103.93 o                         
  -6  -5   7        117.93         79.78        92.63 o                         
  -5  -5   7        567.55        525.85        78.72 o                         
  -4  -5   7        283.41        253.57        72.20 o                         
  -3  -5   7        690.18        671.59        61.86 o                         
  -2  -5   7         31.85         37.05        43.31 o                         
  -1  -5   7       1584.15       1510.32        55.42 o                         
   0  -5   7       2479.11       2559.41        54.12 o                         
   1  -5   7        701.88        670.22        37.28 o                         
   2  -5   7        322.61        331.71        32.00 o                         
   3  -5   7        552.29        575.33        36.23 o                         
   4  -5   7          2.01         24.58        25.07 o                         
   5  -5   7        753.16        814.55        37.79 o                         
   6  -5   7        914.11        833.63        38.52 o                         
   7  -5   7        688.78        737.10        41.73 o                         
   8  -5   7         11.57        -16.69        37.54 o                         
   9  -5   7        232.79        302.18        42.94 o                         
  10  -5   7         94.57         85.16        45.37 o                         
  11  -5   7        164.56        222.23        49.44 o                         
  12  -5   7         22.50         10.71        48.97 o                         
  13  -5   7         52.21         61.78        54.04 o                         
  -8  -4   7         40.91        100.80        62.95 o                         
  -7  -4   7        140.45        240.73        71.01 o                         
  -6  -4   7          6.44        -43.64        58.07 o                         
  -5  -4   7         34.60         20.31        56.06 o                         
  -4  -4   7          2.36        -46.33        46.33 o                         
  -3  -4   7         67.25         41.36        36.93 o                         
  -2  -4   7         71.72         83.13        36.31 o                         
  -1  -4   7       1160.04       1178.52        45.71 o                         
   0  -4   7         15.45         18.07        29.17 o                         
   1  -4   7       3053.29       3183.80        51.35 o                         
   2  -4   7         71.11         63.99        25.42 o                         
   3  -4   7        246.35        234.72        26.68 o                         
   4  -4   7         53.60         13.15        23.30 o                         
   5  -4   7       1147.80       1095.92        37.15 o                         
   6  -4   7          1.54        -22.47        22.47 o                         
   7  -4   7       1159.53       1194.27        40.51 o                         
   8  -4   7        172.65        180.57        31.38 o                         
   9  -4   7        328.03        307.30        34.63 o                         
  10  -4   7        351.86        400.46        43.16 o                         
  11  -4   7         89.41        123.62        42.35 o                         
  12  -4   7         69.37         42.41        49.24 o                         
  13  -4   7        220.59        260.19        58.28 o                         
  -8  -3   7         19.30         10.40        70.39 o                         
  -7  -3   7         41.64         53.22        57.35 o                         
  -6  -3   7        229.28        207.40        62.57 o                         
  -5  -3   7        813.98        848.35        69.02 o                         
  -4  -3   7       1219.32       1190.94        70.09 o                         
  -3  -3   7         99.78        142.82        39.16 o                         
  -2  -3   7        291.89        350.35        35.81 o                         
  -1  -3   7        128.54        138.07        24.23 o                         
   0  -3   7       1557.56       1524.23        40.86 o                         
   1  -3   7       1324.24       1329.30        42.77 o                         
   2  -3   7       2932.86       2887.46        47.09 o                         
   3  -3   7         51.60         80.43        24.78 o                         
   4  -3   7        501.81        466.44        26.49 o                         
   5  -3   7        191.23        211.99        25.00 o                         
   6  -3   7       2590.45       2504.17        43.58 o                         
   7  -3   7        742.83        801.59        35.65 o                         
   8  -3   7       1287.46       1139.87        46.42 o                         
   9  -3   7         28.44         22.60        36.05 o                         
  10  -3   7        427.88        488.43        42.70 o                         
  11  -3   7         94.09        129.31        43.72 o                         
  12  -3   7         65.82         74.68        46.79 o                         
  13  -3   7        167.33        134.48        54.02 o                         
  14  -3   7        101.01         92.82        92.71 o                         
  -9  -2   7        129.63         39.34        72.15 o                         
  -8  -2   7        229.90        185.79        63.64 o                         
  -7  -2   7        455.12        589.29        66.09 o                         
  -6  -2   7         92.72         82.55        64.63 o                         
  -5  -2   7         70.30         41.96        57.63 o                         
  -4  -2   7         44.16         27.58        41.33 o                         
  -3  -2   7        159.86        158.15        38.68 o                         
  -2  -2   7       1413.35       1357.00        49.37 o                         
  -1  -2   7          1.61         22.55        22.61 o                         
   0  -2   7       2457.89       2461.57        42.32 o                         
   1  -2   7         16.78         15.77        23.82 o                         
   2  -2   7       1200.04       1099.35        37.49 o                         
   3  -2   7        619.89        686.21        33.11 o                         
   4  -2   7       3570.43       3496.79        44.29 o                         
   5  -2   7        441.42        491.46        27.08 o                         
   6  -2   7        341.67        324.70        25.81 o                         
   7  -2   7       1305.70       1230.92        39.46 o                         
   8  -2   7        336.06        394.41        33.17 o                         
   9  -2   7        344.44        354.74        38.37 o                         
  10  -2   7        676.92        752.04        48.47 o                         
  11  -2   7         45.23         76.10        47.95 o                         
  12  -2   7        137.14         76.85        47.98 o                         
  13  -2   7         10.83        -50.16        55.03 o                         
  14  -2   7         84.78         87.16        70.31 o                         
  -9  -1   7        253.77        252.63        67.75 o                         
  -8  -1   7        832.51        804.89        69.74 o                         
  -7  -1   7        414.59        352.94        61.63 o                         
  -6  -1   7         44.62         87.52        52.97 o                         
  -5  -1   7        100.87        116.05        49.75 o                         
  -4  -1   7        216.89        230.93        37.48 o                         
  -3  -1   7       1145.48       1108.14        45.79 o                         
  -2  -1   7        434.93        454.44        28.34 o                         
  -1  -1   7        251.51        250.40        23.00 o                         
   0  -1   7       2367.81       2264.67        38.81 o                         
   1  -1   7        848.25        841.66        30.39 o                         
   2  -1   7        656.33        760.46        32.12 o                         
   3  -1   7        590.54        567.51        28.42 o                         
   4  -1   7        132.19         79.63        20.35 o                         
   5  -1   7        865.66        862.62        36.61 o                         
   6  -1   7        403.66        446.44        27.18 o                         
   7  -1   7       1767.08       1685.18        47.47 o                         
   8  -1   7        143.91        154.85        32.20 o                         
   9  -1   7       1062.12       1114.60        52.95 o                         
  10  -1   7          0.47         27.72        44.06 o                         
  11  -1   7        273.43        289.47        55.08 o                         
  12  -1   7         45.24         74.86        54.53 o                         
  13  -1   7        351.09        389.09        64.26 o                         
  14  -1   7          6.38        -22.55        76.78 o                         
  -9   0   7       1054.18        996.49        78.56 o                         
  -8   0   7        306.38        302.58        64.01 o                         
  -7   0   7        995.16        985.63        68.15 o                         
  -6   0   7          0.72         35.41        42.40 o                         
  -5   0   7        181.42        171.54        37.38 o                         
  -4   0   7         43.55         81.95        33.71 o                         
  -3   0   7       2326.94       2326.40        52.79 o                         
  -2   0   7        209.40        250.05        26.90 o                         
  -1   0   7        446.33        415.54        31.30 o                         
   0   0   7        733.20        776.06        33.01 o                         
   1   0   7        898.86        844.06        33.30 o                         
   2   0   7          3.94         11.62        26.60 o                         
   3   0   7         97.21        111.44        25.17 o                         
   4   0   7        242.62        249.41        26.72 o                         
   5   0   7       3417.53       3567.94        49.28 o                         
   6   0   7       1812.22       1873.49        38.93 o                         
   7   0   7        749.31        726.73        36.42 o                         
   8   0   7        327.35        315.00        35.39 o                         
   9   0   7        985.79       1018.70        51.41 o                         
  10   0   7        818.87        848.02        54.92 o                         
  11   0   7          6.10         57.09        53.38 o                         
  12   0   7        624.68        669.38        64.38 o                         
  13   0   7        134.21        149.94        61.51 o                         
  14   0   7        367.71        350.98        83.73 o                         
 -10   1   7         21.25         10.31        80.93 o                         
  -9   1   7         83.20        103.20        63.06 o                         
  -8   1   7        454.10        448.08        55.94 o                         
  -7   1   7        737.77        759.48        57.79 o                         
  -6   1   7         33.00         14.83        42.06 o                         
  -5   1   7        273.74        322.10        36.90 o                         
  -4   1   7       1431.12       1362.24        51.21 o                         
  -3   1   7         90.75         84.16        26.79 o                         
  -2   1   7        515.92        501.14        28.96 o                         
  -1   1   7        425.29        491.59        29.94 o                         
   0   1   7       1937.44       1976.06        44.67 o                         
   1   1   7          5.79          3.67        20.63 o                         
   2   1   7         97.22         48.16        23.06 o                         
   3   1   7        315.05        339.22        27.13 o                         
   4   1   7        135.17         90.89        25.79 o                         
   5   1   7        616.15        649.09        28.24 o                         
   6   1   7       1231.59       1292.28        41.45 o                         
   7   1   7        103.66         83.54        28.38 o                         
   8   1   7       2750.27       2749.01        58.59 o                         
   9   1   7        685.84        716.08        41.78 o                         
  10   1   7        683.99        750.90        51.86 o                         
  11   1   7        176.36        212.92        54.21 o                         
  12   1   7        793.02        751.84        62.20 o                         
  13   1   7          2.11         -1.75        56.44 o                         
  14   1   7        421.52        350.47        82.99 o                         
 -10   2   7         45.15         75.19        76.45 o                         
  -9   2   7          0.79        -24.85        67.08 o                         
  -8   2   7        653.38        530.21        65.71 o                         
  -7   2   7         26.28         24.23        44.89 o                         
  -6   2   7        116.81        146.62        42.25 o                         
  -5   2   7          1.29         40.50        35.97 o                         
  -4   2   7       1750.65       1690.72        49.29 o                         
  -3   2   7         96.50        123.01        23.33 o                         
  -2   2   7         15.11         44.89        25.24 o                         
  -1   2   7         30.45         54.54        25.54 o                         
   0   2   7       4934.83       5111.78        53.95 o                         
   1   2   7       1980.21       2061.24        37.85 o                         
   2   2   7       2253.07       2127.23        36.44 o                         
   3   2   7         30.58         51.82        18.25 o                         
   4   2   7        286.52        264.17        26.84 o                         
   5   2   7         93.20         83.95        19.81 o                         
   6   2   7         19.77         34.24        24.90 o                         
   7   2   7       2108.52       2188.74        49.49 o                         
   8   2   7        164.16        156.19        32.87 o                         
   9   2   7         11.57         60.83        34.21 o                         
  10   2   7       1171.95       1122.34        65.23 o                         
  11   2   7         94.68        100.23        49.36 o                         
  12   2   7        607.21        554.87        62.87 o                         
  13   2   7         95.50         85.95        72.76 o                         
  14   2   7         47.52         38.03        91.32 o                         
 -10   3   7        233.49        314.94        66.43 o                         
  -9   3   7         22.98         15.43        53.99 o                         
  -8   3   7        260.08        300.13        59.99 o                         
  -7   3   7        109.11        101.41        49.05 o                         
  -6   3   7          2.37         17.65        37.51 o                         
  -5   3   7         47.33         66.16        34.62 o                         
  -4   3   7       2993.38       2855.47        48.20 o                         
  -3   3   7          8.13         -4.66        21.68 o                         
  -2   3   7         42.97         75.84        25.70 o                         
  -1   3   7        564.05        507.32        30.44 o                         
   0   3   7       1629.79       1588.75        39.73 o                         
   1   3   7       3638.58       3681.36        45.62 o                         
   2   3   7        948.30        941.19        29.69 o                         
   3   3   7       1311.86       1329.81        38.54 o                         
   4   3   7        372.72        412.40        29.33 o                         
   5   3   7         57.13         50.03        24.54 o                         
   6   3   7        384.85        428.71        28.59 o                         
   7   3   7        640.50        607.97        36.19 o                         
   8   3   7         35.89         45.33        32.38 o                         
   9   3   7        701.96        707.90        43.10 o                         
  10   3   7        362.00        361.48        50.54 o                         
  11   3   7        163.16        181.53        52.75 o                         
  12   3   7          0.92         19.62        53.59 o                         
  13   3   7        410.78        382.98        87.54 o                         
  14   3   7          4.24        -89.72        93.72 o                         
 -10   4   7         19.19         22.86        64.79 o                         
  -9   4   7        537.90        583.92        68.29 o                         
  -8   4   7        423.96        360.38        62.85 o                         
  -7   4   7          3.77         52.72        47.91 o                         
  -6   4   7         19.62         25.13        46.60 o                         
  -5   4   7        484.39        582.07        42.32 o                         
  -4   4   7          5.08         43.59        26.31 o                         
  -3   4   7       1429.62       1430.39        38.41 o                         
  -2   4   7        187.72        207.58        24.03 o                         
  -1   4   7       1331.73       1233.86        38.54 o                         
   0   4   7         91.47        108.33        27.63 o                         
   1   4   7       1198.60       1117.47        41.73 o                         
   2   4   7        275.91        304.47        19.18 o                         
   3   4   7          3.49         -0.23        17.66 o                         
   4   4   7         76.31         52.49        22.37 o                         
   5   4   7         32.82         22.34        30.36 o                         
   6   4   7       1446.10       1401.28        42.30 o                         
   7   4   7        236.07        259.46        32.56 o                         
   8   4   7        337.40        334.99        41.61 o                         
   9   4   7        494.40        485.69        57.16 o                         
  10   4   7        432.11        440.90        60.17 o                         
  11   4   7          0.70        -19.71        54.57 o                         
  12   4   7        297.92        416.09        62.37 o                         
  13   4   7          0.33        -47.57        75.69 o                         
  14   4   7        602.54        423.89       173.57 o                         
 -10   5   7        181.34        222.86        69.65 o                         
  -9   5   7       1112.02       1069.36        75.62 o                         
  -8   5   7        323.71        306.83        56.76 o                         
  -7   5   7        355.01        370.22        53.60 o                         
  -6   5   7         43.78        113.91        47.59 o                         
  -5   5   7          3.64         -4.81        34.00 o                         
  -4   5   7        724.84        722.15        39.71 o                         
  -3   5   7        610.40        680.53        33.36 o                         
  -2   5   7        547.70        545.39        29.89 o                         
  -1   5   7       1245.26       1231.72        36.89 o                         
   0   5   7        880.23        828.40        40.49 o                         
   1   5   7       1170.37       1231.76        41.48 o                         
   2   5   7        422.67        364.13        22.73 o                         
   3   5   7        202.47        219.26        19.91 o                         
   4   5   7       4523.69       4215.70        57.34 o                         
   5   5   7       2069.92       2026.38        49.04 o                         
   6   5   7        580.02        534.18        34.39 o                         
   7   5   7        326.85        334.96        36.97 o                         
   8   5   7       2263.62       2345.02        76.25 o                         
   9   5   7        362.18        359.06        56.17 o                         
  10   5   7          5.22         82.61        54.44 o                         
  11   5   7         23.29         35.39        57.52 o                         
  12   5   7         17.46         28.69        84.64 o                         
  13   5   7         64.89          2.69        89.44 o                         
 -10   6   7        157.30        237.28        75.24 o                         
  -9   6   7         37.84         94.21        69.75 o                         
  -8   6   7        718.63        741.25        70.56 o                         
  -7   6   7         16.26        -43.20        43.80 o                         
  -6   6   7       1350.81       1293.43        71.88 o                         
  -5   6   7          2.64        -18.84        34.07 o                         
  -4   6   7         53.91         50.48        32.68 o                         
  -3   6   7         38.90         58.05        27.33 o                         
  -2   6   7       1519.78       1368.79        39.88 o                         
  -1   6   7        135.29        123.34        30.63 o                         
   0   6   7       7091.53       7549.86        75.60 o                         
   1   6   7        142.73        165.59        28.90 o                         
   2   6   7       1618.52       1636.08        48.61 o                         
   3   6   7          2.00        -15.69        22.70 o                         
   4   6   7       2588.88       2461.23        53.87 o                         
   5   6   7        650.63        689.21        35.05 o                         
   6   6   7        899.37        832.99        40.27 o                         
   7   6   7        309.60        321.74        40.15 o                         
   8   6   7        204.63        183.30        46.31 o                         
   9   6   7        980.25       1031.82        70.78 o                         
  10   6   7        308.00        293.92        55.85 o                         
  11   6   7        219.58        228.71        62.64 o                         
  12   6   7         38.95         45.97        86.58 o                         
  13   6   7         60.17         -6.48        91.01 o                         
  -9   7   7        112.13        124.58        72.16 o                         
  -8   7   7        481.78        490.78        66.74 o                         
  -7   7   7        628.22        650.12        66.87 o                         
  -6   7   7       1278.83       1323.04        62.67 o                         
  -5   7   7         88.87         67.00        37.58 o                         
  -4   7   7        640.09        636.26        44.81 o                         
  -3   7   7        540.71        544.05        39.31 o                         
  -2   7   7        447.03        473.54        34.44 o                         
  -1   7   7       2364.97       2486.08        53.15 o                         
   0   7   7        531.70        604.45        38.43 o                         
   1   7   7       1347.19       1496.00        45.39 o                         
   2   7   7          2.63         19.22        32.46 o                         
   3   7   7        143.67        175.20        27.04 o                         
   4   7   7        345.00        320.65        30.37 o                         
   5   7   7        914.64        899.97        39.16 o                         
   6   7   7        443.62        478.52        38.21 o                         
   7   7   7        411.49        415.63        44.84 o                         
   8   7   7        133.81        120.63        41.00 o                         
   9   7   7        955.49       1063.91        64.68 o                         
  10   7   7        192.90        173.42        58.84 o                         
  11   7   7        589.56        586.09        79.74 o                         
  12   7   7         10.28         22.64        85.49 o                         
  13   7   7         35.22         42.34        91.85 o                         
  -9   8   7        251.48        283.91        75.19 o                         
  -8   8   7         79.40         87.31        60.57 o                         
  -7   8   7       1094.33       1102.26        75.20 o                         
  -6   8   7          0.13        -12.75        48.19 o                         
  -5   8   7        173.96        215.34        43.11 o                         
  -4   8   7         11.19         43.46        38.68 o                         
  -3   8   7        775.51        776.64        49.67 o                         
  -2   8   7        167.13        137.46        39.51 o                         
  -1   8   7        409.80        391.34        34.31 o                         
   0   8   7        384.54        450.67        34.97 o                         
   1   8   7        842.53        764.82        39.86 o                         
   2   8   7       1090.70       1133.86        53.63 o                         
   3   8   7         47.68         47.80        34.78 o                         
   4   8   7        786.33        752.71        39.00 o                         
   5   8   7        100.85        140.62        29.18 o                         
   6   8   7        138.58        231.89        38.03 o                         
   7   8   7        139.52        164.97        40.72 o                         
   8   8   7        501.87        563.64        50.72 o                         
   9   8   7          0.69          4.37        47.49 o                         
  10   8   7          7.14        -31.21        49.94 o                         
  11   8   7         15.85        -67.18        78.88 o                         
  12   8   7         83.07        109.33        87.40 o                         
  -9   9   7         78.81        105.46        72.00 o                         
  -8   9   7        440.34        374.96        67.10 o                         
  -7   9   7        222.34        300.53        54.07 o                         
  -6   9   7        280.13        334.96        50.31 o                         
  -5   9   7        712.96        696.58        50.94 o                         
  -4   9   7        105.47        105.26        37.72 o                         
  -3   9   7         54.04        121.42        41.63 o                         
  -2   9   7       1030.96        984.15        54.93 o                         
  -1   9   7        450.06        432.61        41.30 o                         
   0   9   7        284.20        269.54        35.91 o                         
   1   9   7        180.64        234.33        33.15 o                         
   2   9   7         25.98         11.15        35.59 o                         
   3   9   7         14.14        -11.07        32.82 o                         
   4   9   7        110.62         51.80        36.42 o                         
   5   9   7        201.12        224.81        36.12 o                         
   6   9   7         84.00         92.00        40.30 o                         
   7   9   7         46.04         71.60        40.24 o                         
   8   9   7        192.84        236.96        45.83 o                         
   9   9   7         31.19         23.35        48.93 o                         
  10   9   7        410.92        385.14        61.48 o                         
  11   9   7          1.53        -60.18        72.81 o                         
  12   9   7         31.49         92.22        80.50 o                         
  -8  10   7        562.44        697.99        73.35 o                         
  -7  10   7          0.28         10.58        50.33 o                         
  -6  10   7        257.58        272.25        52.63 o                         
  -5  10   7          0.02         32.27        42.11 o                         
  -4  10   7        135.61        145.02        43.38 o                         
  -3  10   7        228.42        252.95        45.96 o                         
  -2  10   7       2008.02       2024.61        68.06 o                         
  -1  10   7        182.54        217.08        39.94 o                         
   0  10   7        394.00        459.86        43.04 o                         
   1  10   7         45.94         21.38        41.33 o                         
   2  10   7          7.98          8.98        40.75 o                         
   3  10   7         43.36         61.91        39.71 o                         
   4  10   7          4.18         11.49        36.81 o                         
   5  10   7        440.68        356.98        45.53 o                         
   6  10   7        655.51        593.84        49.50 o                         
   7  10   7        705.51        707.36        57.12 o                         
   8  10   7        208.86        274.90        53.61 o                         
   9  10   7        419.57        404.08        59.86 o                         
  10  10   7        202.20        190.51        84.25 o                         
  11  10   7        190.60        295.34        81.32 o                         
  -8  11   7        348.57        402.34        74.95 o                         
  -7  11   7         51.70         60.62        52.21 o                         
  -6  11   7        173.13        180.21        52.10 o                         
  -5  11   7         19.84         23.40        44.18 o                         
  -4  11   7        611.97        626.60        50.85 o                         
  -3  11   7        665.58        644.52        53.24 o                         
  -2  11   7       1157.71       1111.89        65.75 o                         
  -1  11   7        506.86        514.31        47.16 o                         
   0  11   7         22.05         37.41        39.61 o                         
   1  11   7        904.22        984.66        63.67 o                         
   2  11   7       1514.14       1398.31        70.93 o                         
   3  11   7        377.42        468.68        51.18 o                         
   4  11   7          1.27         38.70        45.39 o                         
   5  11   7        901.74       1027.56        65.24 o                         
   6  11   7         74.20         52.83        44.50 o                         
   7  11   7        451.38        337.56        45.23 o                         
   8  11   7         65.83        -29.74        45.54 o                         
   9  11   7         81.43         89.56        53.89 o                         
  10  11   7          2.95        -40.53        69.58 o                         
  -7  12   7         97.94         71.15        58.62 o                         
  -6  12   7         67.60         46.48        52.35 o                         
  -5  12   7         25.18         62.72        54.52 o                         
  -4  12   7         34.08         21.46        50.44 o                         
  -3  12   7        929.47        958.41        70.81 o                         
  -2  12   7         31.78         44.65        45.88 o                         
  -1  12   7       1615.80       1634.18        70.04 o                         
   0  12   7         18.80          9.03        45.26 o                         
   1  12   7       1691.89       1670.23        76.41 o                         
   2  12   7        200.51        201.78        48.68 o                         
   3  12   7       1065.55       1074.02        66.63 o                         
   4  12   7        244.81        290.22        51.14 o                         
   5  12   7        102.10        102.71        45.75 o                         
   6  12   7         85.07         84.76        49.92 o                         
   7  12   7        130.76        143.86        52.38 o                         
   8  12   7         96.33        128.34        53.33 o                         
   9  12   7          8.02        -10.84        53.21 o                         
  -6  13   7         19.03         47.85        72.53 o                         
  -5  13   7         19.41         70.67        73.32 o                         
  -4  13   7         58.22         22.83        60.83 o                         
  -3  13   7        224.71        193.92        59.13 o                         
  -2  13   7       1054.67       1059.18        70.02 o                         
  -1  13   7         26.58         25.48        52.79 o                         
   0  13   7       1405.09       1414.86        88.11 o                         
   1  13   7         13.05        101.86        57.50 o                         
   2  13   7        469.76        492.08        62.10 o                         
   3  13   7         52.85         26.98        53.48 o                         
   4  13   7        287.10        256.00        59.27 o                         
   5  13   7          0.03         68.80        55.13 o                         
   6  13   7        409.08        328.51        56.74 o                         
   7  13   7         20.48         59.39        49.18 o                         
   8  13   7          1.26          5.02        49.35 o                         
  -5  14   7          2.71         64.56        72.65 o                         
  -4  14   7         78.99         72.41        74.55 o                         
  -3  14   7        147.94        158.21        58.95 o                         
  -2  14   7          2.09         27.73        62.35 o                         
  -1  14   7       1025.66       1019.25        90.62 o                         
   0  14   7         83.60         82.98        70.83 o                         
   1  14   7        333.57        449.13        77.79 o                         
   2  14   7        559.10        560.36        80.09 o                         
   3  14   7         10.92         30.24        68.74 o                         
   4  14   7         14.52        -66.23        66.23 o                         
   5  14   7        328.15        349.45        93.75 o                         
   6  14   7        243.81        255.08        73.46 o                         
   7  14   7        159.54        181.42        55.18 o                         
  -4  15   7         14.95         35.31        65.37 o                         
  -3  15   7         40.02         60.34        59.28 o                         
  -2  15   7         77.57         98.31        77.32 o                         
  -1  15   7          5.13        -22.83        73.67 o                         
   0  15   7         14.72         17.89        73.91 o                         
   1  15   7        490.67        529.33        82.91 o                         
   2  15   7          0.27         16.26        71.97 o                         
   3  15   7          3.68         26.06        74.61 o                         
   4  15   7         92.23        104.67        73.00 o                         
   5  15   7        265.97        293.48        76.40 o                         
   6  15   7          0.21         86.23        63.49 o                         
  -2  16   7          6.85         13.40        78.32 o                         
  -1  16   7          1.65         63.42        79.28 o                         
   0  16   7          3.21        -17.24        74.79 o                         
   1  16   7         13.82        -35.14        74.68 o                         
   2  16   7         96.32        181.01        77.63 o                         
   3  16   7         33.58         63.04        75.77 o                         
   1 -11   8         78.91        231.24        87.67 o                         
   2 -11   8         21.23         35.50        81.80 o                         
   3 -11   8        266.02        312.30        86.28 o                         
   4 -11   8          0.29        -45.89        71.18 o                         
   5 -11   8        107.06        115.00        65.93 o                         
   6 -11   8          0.02        -38.80        63.91 o                         
   7 -11   8        243.40        213.85        68.26 o                         
  -1 -10   8         63.21        -11.91        83.89 o                         
   0 -10   8        117.12        117.84        82.96 o                         
   1 -10   8        238.98        223.00        71.50 o                         
   2 -10   8        108.86        104.84        66.08 o                         
   3 -10   8        265.94        195.71        61.21 o                         
   4 -10   8        156.40        188.93        64.07 o                         
   5 -10   8        209.52        119.68        63.67 o                         
   6 -10   8         47.25         -6.07        61.01 o                         
   7 -10   8         46.65         87.72        64.23 o                         
   8 -10   8        335.25        359.88        61.61 o                         
   9 -10   8        409.17        353.91        70.60 o                         
  -3  -9   8        149.81         47.78        64.81 o                         
  -2  -9   8          1.28         -8.67        84.88 o                         
  -1  -9   8         26.89         76.12        81.51 o                         
   0  -9   8         97.26        146.95        67.98 o                         
   1  -9   8          4.22         48.51        59.84 o                         
   2  -9   8       1122.35        948.82        77.49 o                         
   3  -9   8         17.79         -5.66        53.08 o                         
   4  -9   8        779.95        824.60        62.55 o                         
   5  -9   8          2.79         19.56        48.37 o                         
   6  -9   8        161.98        181.45        63.39 o                         
   7  -9   8         24.34         -7.92        58.74 o                         
   8  -9   8        731.70        750.35        77.27 o                         
   9  -9   8         32.13         24.62        64.22 o                         
  10  -9   8        599.70        568.68        76.02 o                         
  -4  -8   8        293.38        391.72        88.83 o                         
  -3  -8   8          3.03         50.14        73.55 o                         
  -2  -8   8          1.72          4.19        74.16 o                         
  -1  -8   8          1.81         -1.14        66.93 o                         
   0  -8   8         95.25        195.81        61.90 o                         
   1  -8   8        215.39        254.43        59.19 o                         
   2  -8   8          2.42         -0.19        50.99 o                         
   3  -8   8        699.17        674.94        58.51 o                         
   4  -8   8       1079.47       1072.24        65.45 o                         
   5  -8   8        222.42        299.88        52.75 o                         
   6  -8   8         41.52          5.93        44.43 o                         
   7  -8   8        310.01        274.68        49.89 o                         
   8  -8   8          4.40         19.36        57.05 o                         
   9  -8   8        405.28        360.10        70.65 o                         
  10  -8   8         35.50          4.05        57.95 o                         
  11  -8   8        451.96        389.04        79.86 o                         
  -5  -7   8        266.05        305.07       102.01 o                         
  -4  -7   8        182.94        127.03        80.93 o                         
  -3  -7   8        147.12        109.72        72.63 o                         
  -2  -7   8          0.75        -64.81        64.81 o                         
  -1  -7   8         46.56        -20.28        52.22 o                         
   0  -7   8         94.40         49.07        53.01 o                         
   1  -7   8         95.05        133.83        53.97 o                         
   2  -7   8        110.67         58.21        50.99 o                         
   3  -7   8        623.73        664.74        52.36 o                         
   4  -7   8         20.32         21.09        42.09 o                         
   5  -7   8        138.07        177.32        45.95 o                         
   6  -7   8         26.48         45.28        42.24 o                         
   7  -7   8         73.99         65.06        46.40 o                         
   8  -7   8        120.35         88.01        46.79 o                         
   9  -7   8        919.48        822.50        63.14 o                         
  10  -7   8         90.86        135.71        65.73 o                         
  11  -7   8        651.46        569.35        70.87 o                         
  12  -7   8        157.26        344.19        71.78 o                         
  -6  -6   8          8.15         -9.26       109.14 o                         
  -5  -6   8        317.05        324.96       100.69 o                         
  -4  -6   8         38.39        163.95        91.47 o                         
  -3  -6   8         95.12         89.66        67.08 o                         
  -2  -6   8         90.69         69.23        54.15 o                         
  -1  -6   8       1241.32       1263.47        77.37 o                         
   0  -6   8         44.13         20.03        47.61 o                         
   1  -6   8        342.67        308.74        46.56 o                         
   2  -6   8         29.32         16.32        42.68 o                         
   3  -6   8        150.77        129.62        43.11 o                         
   4  -6   8         47.71         57.67        43.34 o                         
   5  -6   8        420.84        408.46        46.43 o                         
   6  -6   8         11.46        -38.37        40.44 o                         
   7  -6   8        178.53        159.65        43.88 o                         
   8  -6   8        177.12        195.14        50.44 o                         
   9  -6   8         82.33         86.15        53.09 o                         
  10  -6   8        517.90        538.29        55.55 o                         
  11  -6   8        182.86        163.65        54.64 o                         
  12  -6   8        458.63        551.33        74.39 o                         
  -6  -5   8        307.99        388.39        95.83 o                         
  -5  -5   8        323.33        283.84        75.11 o                         
  -4  -5   8        590.56        569.27        74.10 o                         
  -3  -5   8         68.48         98.20        50.58 o                         
  -2  -5   8        324.61        406.99        51.79 o                         
  -1  -5   8        139.27        152.16        44.99 o                         
   0  -5   8       4797.90       4680.81        75.04 o                         
   1  -5   8         82.50         93.40        34.78 o                         
   2  -5   8         18.43         -4.87        31.67 o                         
   3  -5   8          1.82         -7.49        31.52 o                         
   4  -5   8        753.54        732.38        48.00 o                         
   5  -5   8         56.41         49.62        36.45 o                         
   6  -5   8         79.57        101.77        36.42 o                         
   7  -5   8        115.19         81.43        35.91 o                         
   8  -5   8         51.49         34.18        44.15 o                         
   9  -5   8          0.39          5.90        45.05 o                         
  10  -5   8        448.84        581.13        54.23 o                         
  11  -5   8        144.73        176.42        60.10 o                         
  12  -5   8        249.14        265.82        59.17 o                         
  13  -5   8        135.83        155.44        60.57 o                         
  -7  -4   8        125.15        142.80        71.60 o                         
  -6  -4   8       1303.61       1355.91       111.99 o                         
  -5  -4   8        108.83        142.31        72.40 o                         
  -4  -4   8       1196.82       1321.40        92.43 o                         
  -3  -4   8        948.85        856.74        66.78 o                         
  -2  -4   8         16.54         28.99        38.59 o                         
  -1  -4   8          1.08        -33.93        33.93 o                         
   0  -4   8       2773.28       2692.14        57.31 o                         
   1  -4   8       1699.08       1731.42        48.58 o                         
   2  -4   8        758.71        762.76        38.41 o                         
   3  -4   8        152.18        151.39        27.38 o                         
   4  -4   8        189.66        184.70        27.79 o                         
   5  -4   8        113.36         89.79        26.58 o                         
   6  -4   8        531.49        559.14        34.06 o                         
   7  -4   8        421.97        404.33        32.40 o                         
   8  -4   8        567.33        517.70        37.26 o                         
   9  -4   8        141.87         96.92        34.53 o                         
  10  -4   8          7.35        -14.46        41.63 o                         
  11  -4   8       1147.19       1071.21        68.84 o                         
  12  -4   8         27.27         24.33        53.61 o                         
  13  -4   8        877.33        901.21        70.00 o                         
  -8  -3   8          2.42         -6.30        62.96 o                         
  -7  -3   8        775.23        720.62        74.82 o                         
  -6  -3   8        144.82         74.91        65.52 o                         
  -5  -3   8        532.75        582.69        69.19 o                         
  -4  -3   8        252.32        243.30        53.93 o                         
  -3  -3   8          2.94        -31.22        39.22 o                         
  -2  -3   8         27.17         71.76        37.86 o                         
  -1  -3   8        511.18        447.12        34.14 o                         
   0  -3   8         47.50         64.37        26.01 o                         
   1  -3   8       5633.12       5774.71        64.81 o                         
   2  -3   8         27.83         20.92        25.10 o                         
   3  -3   8       1635.93       1725.00        43.68 o                         
   4  -3   8        288.75        344.25        29.24 o                         
   5  -3   8        659.70        645.13        31.62 o                         
   6  -3   8        160.25        121.12        26.84 o                         
   7  -3   8       1582.37       1559.70        46.18 o                         
   8  -3   8        188.25        206.63        32.65 o                         
   9  -3   8       1387.36       1395.42        54.37 o                         
  10  -3   8         78.57         62.15        36.59 o                         
  11  -3   8         39.33         10.79        44.67 o                         
  12  -3   8        488.78        466.40        57.57 o                         
  13  -3   8        241.89        246.60        64.59 o                         
  -8  -2   8        236.23        247.73        66.52 o                         
  -7  -2   8         69.53         42.07        58.88 o                         
  -6  -2   8         25.93         -0.62        63.89 o                         
  -5  -2   8          2.42          3.56        56.31 o                         
  -4  -2   8         35.43         -4.54        37.93 o                         
  -3  -2   8        225.80        208.07        40.25 o                         
  -2  -2   8         17.08         15.63        36.88 o                         
  -1  -2   8        966.77        924.32        44.79 o                         
   0  -2   8        502.33        519.78        29.49 o                         
   1  -2   8       1187.70       1130.98        41.09 o                         
   2  -2   8       1075.23       1063.21        35.21 o                         
   3  -2   8       1957.18       1918.58        44.66 o                         
   4  -2   8        475.28        473.94        29.37 o                         
   5  -2   8        245.86        247.59        27.43 o                         
   6  -2   8        678.26        734.51        36.49 o                         
   7  -2   8         44.99         18.28        28.13 o                         
   8  -2   8        435.18        515.98        36.69 o                         
   9  -2   8        110.65         50.11        34.31 o                         
  10  -2   8        497.05        481.27        44.94 o                         
  11  -2   8        193.07        167.63        50.66 o                         
  12  -2   8         79.92         97.90        53.40 o                         
  13  -2   8          8.40         -9.73        56.06 o                         
  14  -2   8         24.85         45.06        68.55 o                         
  -8  -1   8        102.88        120.94        63.48 o                         
  -7  -1   8        504.54        467.34        65.41 o                         
  -6  -1   8        224.13        243.73        58.69 o                         
  -5  -1   8         10.81        -13.18        49.99 o                         
  -4  -1   8         89.48         87.75        44.55 o                         
  -3  -1   8         32.74         29.52        37.49 o                         
  -2  -1   8         26.14          6.80        34.63 o                         
  -1  -1   8        300.69        308.27        29.17 o                         
   0  -1   8        205.06        223.34        25.61 o                         
   1  -1   8         67.83        103.74        20.65 o                         
   2  -1   8        639.57        586.96        28.36 o                         
   3  -1   8         23.43          8.14        27.03 o                         
   4  -1   8       1001.70       1066.12        39.71 o                         
   5  -1   8        131.85        180.54        28.49 o                         
   6  -1   8        473.08        508.16        32.14 o                         
   7  -1   8        856.38        865.16        41.42 o                         
   8  -1   8        919.82       1003.40        43.80 o                         
   9  -1   8          2.78         18.68        33.12 o                         
  10  -1   8       1782.07       1703.48        60.87 o                         
  11  -1   8        909.52        900.05        65.84 o                         
  12  -1   8          2.50        -13.93        54.46 o                         
  13  -1   8         44.52        -10.23        58.32 o                         
  14  -1   8         92.48         76.21        69.03 o                         
  -9   0   8         23.86         30.77        64.33 o                         
  -8   0   8        804.86        726.81        72.69 o                         
  -7   0   8          9.68         36.98        57.18 o                         
  -6   0   8        505.15        503.42        57.82 o                         
  -5   0   8         86.38         93.51        51.69 o                         
  -4   0   8        100.11        176.61        42.83 o                         
  -3   0   8          4.13         -3.41        31.44 o                         
  -2   0   8       1087.79       1141.87        41.50 o                         
  -1   0   8        341.80        331.82        28.53 o                         
   0   0   8        878.09        857.68        34.40 o                         
   1   0   8       1336.49       1349.11        37.73 o                         
   2   0   8         90.11        110.66        22.98 o                         
   3   0   8        425.53        479.08        32.27 o                         
   4   0   8        145.19        194.53        27.73 o                         
   5   0   8       1245.24       1156.51        42.19 o                         
   6   0   8       1722.84       1735.99        45.66 o                         
   7   0   8       1585.05       1581.09        47.53 o                         
   8   0   8        283.95        313.33        32.93 o                         
   9   0   8        879.69        973.82        46.33 o                         
  10   0   8        136.01        195.38        47.80 o                         
  11   0   8        751.60        735.34        63.76 o                         
  12   0   8          7.17         44.68        55.44 o                         
  13   0   8         71.27         44.56        59.40 o                         
  14   0   8         27.59         39.11        67.81 o                         
  -9   1   8        436.80        323.48        68.46 o                         
  -8   1   8        104.43        127.94        61.35 o                         
  -7   1   8        515.96        493.99        64.23 o                         
  -6   1   8        494.27        437.62        52.49 o                         
  -5   1   8        453.08        446.48        47.04 o                         
  -4   1   8         30.05         24.42        35.26 o                         
  -3   1   8       4160.85       4090.34        63.36 o                         
  -2   1   8        744.09        862.88        37.88 o                         
  -1   1   8       5187.83       5160.08        60.61 o                         
   0   1   8         58.13         64.21        27.03 o                         
   1   1   8       2560.13       2605.08        44.07 o                         
   2   1   8         39.62         55.28        21.82 o                         
   3   1   8        336.61        276.87        25.41 o                         
   4   1   8         11.24         21.78        25.78 o                         
   5   1   8        203.17        172.13        28.37 o                         
   6   1   8        848.70        843.10        32.87 o                         
   7   1   8       1771.98       1850.74        46.26 o                         
   8   1   8         82.37        107.97        31.16 o                         
   9   1   8        414.74        443.07        42.66 o                         
  10   1   8        118.80        101.49        51.36 o                         
  11   1   8        472.66        526.43        60.75 o                         
  12   1   8        349.26        304.22        59.61 o                         
  13   1   8         27.76        -22.69        59.10 o                         
  14   1   8        213.96        383.64        88.81 o                         
  -9   2   8        461.99        462.34        77.69 o                         
  -8   2   8        100.38        180.05        62.95 o                         
  -7   2   8       1681.57       1561.08        71.15 o                         
  -6   2   8        271.69        227.23        43.50 o                         
  -5   2   8        231.56        238.75        36.89 o                         
  -4   2   8        752.65        788.70        41.66 o                         
  -3   2   8       2611.24       2666.12        58.14 o                         
  -2   2   8        224.03        291.67        28.84 o                         
  -1   2   8        334.54        353.02        29.61 o                         
   0   2   8       1616.42       1707.40        42.69 o                         
   1   2   8       1005.83       1008.69        38.66 o                         
   2   2   8        537.62        560.16        28.86 o                         
   3   2   8        596.24        637.19        27.94 o                         
   4   2   8          5.67        -13.71        24.93 o                         
   5   2   8         32.59         34.69        24.30 o                         
   6   2   8        352.80        399.85        29.06 o                         
   7   2   8         91.53         90.26        30.01 o                         
   8   2   8       1899.07       1950.60        56.45 o                         
   9   2   8        894.65        924.25        50.45 o                         
  10   2   8        621.88        637.80        61.10 o                         
  11   2   8         35.37         -9.61        54.14 o                         
  12   2   8        351.97        412.60        59.84 o                         
  13   2   8         15.50         -3.05        61.46 o                         
  14   2   8        802.47        829.16        93.95 o                         
  -9   3   8        109.40        178.24        61.99 o                         
  -8   3   8         94.07         67.11        57.83 o                         
  -7   3   8         12.59          1.65        44.75 o                         
  -6   3   8        904.21        954.33        57.77 o                         
  -5   3   8          1.40         12.79        35.51 o                         
  -4   3   8          3.32         24.00        31.24 o                         
  -3   3   8          9.06         30.73        25.61 o                         
  -2   3   8        631.40        582.77        36.32 o                         
  -1   3   8         54.16         69.51        27.83 o                         
   0   3   8       1494.00       1430.09        40.64 o                         
   1   3   8       2156.88       2126.37        43.61 o                         
   2   3   8       3251.86       3281.97        47.85 o                         
   3   3   8        689.65        753.34        35.43 o                         
   4   3   8        840.09        869.74        36.35 o                         
   5   3   8        166.46        204.90        25.64 o
[truncated: 218,782 more chars]
